# Supplementary material for: Regulation of Miwi-mediated mRNA stabilization by Ck137956/Tssa is essential for male fertility
Source: BMC Biol. 2023 Apr 17;21:89. doi: 10.1186/s12915-023-01589-z (PMC10111675; doi:10.1186/s12915-023-01589-z)
Supplement: Supplementary file 3 — Additional file 3. RNA-seq profiling of Ck137956+/- and Ck137956-/- pachytene spermatocytes. [file 12915_2023_1589_MOESM3_ESM.xlsx]

## Sheet: Sheet1
RNA-seq profiling of Ck137956+/- and Ck137956-/- pachytene spermatocytes.
ENSEMBL	Log2FC(KO/Hete)	adjusted p value	Hete_PAC1	Hete_PAC2	Hete_PAC3	KO_PAC1	KO_PAC2	KO_PAC3
ENSMUSG00000104328	-3.35901	1.34589e-06	30.6604	20.3651	29.7259	0	4.62468	3.29042
ENSMUSG00000088000	-2.80935	6.88515e-09	40.6428	44.9076	43.5422	1.40856	7.7078	8.77446
ENSMUSG00000102275	2.74041	0.00744852	1.42606	1.04436	0.418675	7.04279	4.62468	7.67765
ENSMUSG00000104217	-3.55021	0.000247983	15.6867	14.0989	16.3283	1.40856	0	2.19361
ENSMUSG00000087199	2.65216	0.000761591	2.49561	1.04436	0.418675	5.63423	16.9572	4.38723
ENSMUSG00000102356	-2.67446	0.00267873	12.8346	8.87708	11.7229	0	3.08312	2.19361
ENSMUSG00000103494	5.56698	0.00073169	0	0	0	1.40856	1.54156	7.67765
ENSMUSG00000097171	-2.18202	0.000259009	33.156	13.0545	23.4458	0	4.62468	9.87126
ENSMUSG00000101314	-2.63817	3.12551e-06	41.7124	28.1978	36.8434	0	10.7909	6.58084
ENSMUSG00000025938	-2.20968	5.06151e-09	70.5902	51.1738	71.5934	5.63423	16.9572	18.6457
ENSMUSG00000103085	3.12883	0.000618019	1.42606	0	0.418675	1.40856	6.16624	9.87126
ENSMUSG00000102664	2.10977	0.00540331	1.42606	1.56654	1.6747	2.81711	12.3325	5.48403
ENSMUSG00000089982	-3.49563	2.26476e-18	130.128	75.7163	114.298	5.63423	3.08312	17.5489
ENSMUSG00000025779	2.31698	0.000340533	3.56516	2.61091	4.60542	25.354	12.3325	16.4521
ENSMUSG00000091020	-2.76199	2.33702e-08	40.6428	31.3309	34.3313	7.04279	0	7.67765
ENSMUSG00000089914	-2.98634	1.61431e-18	88.7725	93.9927	100.063	5.63423	16.9572	13.1617
ENSMUSG00000100483	-4.70477	0.0024089	7.48683	1.04436	10.4669	0	0	0
ENSMUSG00000102386	5.13873	0.000915674	0	0.522181	0	2.81711	9.24936	4.38723
ENSMUSG00000073722	-2.95799	5.90473e-34	188.597	155.088	178.356	22.5369	21.5818	23.0329
ENSMUSG00000081557	4.58638	5.95417e-46	5.34774	5.22181	4.18675	122.544	123.325	109.681
ENSMUSG00000098529	5.50944	0.00446038	0	0	0	7.04279	1.54156	2.19361
ENSMUSG00000102714	5.58975	4.15055e-06	0.713032	0	0	16.9027	6.16624	16.4521
ENSMUSG00000104417	-2.81902	1.11573e-05	29.2343	21.4094	24.7018	2.81711	7.7078	1.09681
ENSMUSG00000047180	2.19756	0.0012836	1.78258	2.08873	2.51205	7.04279	12.3325	9.87126
ENSMUSG00000102762	-2.35274	1.19547e-10	64.1729	51.1738	72.4308	9.8599	12.3325	14.2585
ENSMUSG00000037432	-2.90218	2.45964e-29	2873.52	1495.01	2238.24	185.93	280.564	414.593
ENSMUSG00000103159	4.13718	0.0028203	0.356516	0.522181	0	2.81711	9.24936	3.29042
ENSMUSG00000086064	-3.86001	7.5417e-14	112.303	47.5185	84.991	0	6.16624	9.87126
ENSMUSG00000102879	-4.46232	0.00127838	14.6172	5.22181	11.3042	0	0	1.09681
ENSMUSG00000089767	-2.53901	4.94505e-06	23.1735	28.72	25.5392	4.22567	6.16624	3.29042
ENSMUSG00000101634	-2.70036	1.58039e-16	150.806	95.037	146.955	5.63423	18.4987	34.001
ENSMUSG00000026073	3.42174	0.00382227	1.42606	1.56654	0	7.04279	18.4987	6.58084
ENSMUSG00000026072	2.61774	4.33981e-82	167.919	186.941	168.726	1111.35	1088.34	1011.26
ENSMUSG00000070942	2.12944	0.000648857	3.56516	4.69963	3.76807	23.9455	9.24936	18.6457
ENSMUSG00000104441	-4.17604	0.00288341	7.84335	9.39927	8.79217	0	1.54156	0
ENSMUSG00000100480	2.8248	0.00350709	1.42606	2.08873	0.83735	7.04279	12.3325	10.9681
ENSMUSG00000100769	-3.09973	2.42751e-10	45.2775	49.0851	51.497	1.40856	4.62468	9.87126
ENSMUSG00000026043	2.40974	2.69813e-36	119.076	128.457	117.229	860.628	591.959	486.982
ENSMUSG00000084817	-3.00829	5.81105e-15	91.9811	75.1941	77.4549	12.677	9.24936	8.77446
ENSMUSG00000025993	2.28859	1.64759e-08	13.1911	15.1433	14.6536	101.416	77.078	32.9042
ENSMUSG00000044457	-2.88694	8.12602e-21	822.482	422.967	622.151	42.2567	72.4533	134.907
ENSMUSG00000062939	-2.33658	2.27871e-30	3517.03	2452.16	3526.08	411.299	726.075	741.442
ENSMUSG00000002881	2.01838	2.87247e-48	132.267	110.18	121.834	490.178	527.214	465.046
ENSMUSG00000100120	-4.28466	0.00175636	7.84335	8.87708	11.3042	0	0	1.09681
ENSMUSG00000043629	-2.2701	1.07841e-05	2162.63	1870.98	2249.54	116.91	607.375	578.017
ENSMUSG00000094013	2.78701	0.000296868	0.713032	2.61091	0.83735	14.0856	7.7078	5.48403
ENSMUSG00000045336	-2.11046	4.24707e-54	1757.27	1936.25	1649.58	329.602	488.675	420.077
ENSMUSG00000099945	-2.60623	1.06111e-21	252.413	177.019	261.253	15.4941	55.4962	42.7755
ENSMUSG00000038305	2.1102	1.90805e-05	6.06077	4.69963	3.3494	23.9455	21.5818	16.4521
ENSMUSG00000099490	4.84336	0.00120886	0.356516	0	0	5.63423	3.08312	4.38723
ENSMUSG00000041075	2.26069	7.87311e-12	20.3214	25.5869	28.0512	153.533	115.617	85.5509
ENSMUSG00000099811	-2.23765	3.18597e-19	171.841	135.767	164.121	16.9027	32.3728	48.2595
ENSMUSG00000101409	-2.03929	0.00147899	21.7475	14.6211	17.1657	0	6.16624	6.58084
ENSMUSG00000103821	2.50958	0.00142451	0.713032	0	2.93072	8.45134	9.24936	4.38723
ENSMUSG00000104052	4.89386	0.00562404	0	0	0	2.81711	4.62468	0
ENSMUSG00000026009	2.34463	0.00279232	2.85213	2.08873	1.6747	11.2685	9.24936	13.1617
ENSMUSG00000085842	-3.66296	6.14332e-10	60.9642	36.5527	52.753	5.63423	3.08312	3.29042
ENSMUSG00000101599	2.1732	3.33565e-08	8.9129	6.26618	10.8855	29.5797	33.9143	53.7435
ENSMUSG00000025964	2.20706	1.67624e-32	107.668	98.6923	125.602	626.808	493.299	416.787
ENSMUSG00000025961	-2.12832	2.35255e-11	150.093	118.013	115.554	8.45134	41.6221	37.2914
ENSMUSG00000025959	2.29431	1.68521e-30	29.9473	34.464	48.985	200.015	180.363	175.489
ENSMUSG00000025946	-2.18668	9.42629e-08	55.6165	34.9862	46.0542	5.63423	10.7909	13.1617
ENSMUSG00000015222	-2.03424	4.05108e-20	1633.56	1187.96	1504.3	204.241	442.428	409.109
ENSMUSG00000103706	2.66077	1.25502e-06	3.20864	1.04436	2.93072	18.3112	12.3325	16.4521
ENSMUSG00000101730	6.12777	2.65727e-05	0	0	0	4.22567	1.54156	9.87126
ENSMUSG00000104287	3.07441	0.00215124	0	1.04436	0.83735	5.63423	1.54156	6.58084
ENSMUSG00000101968	-4.17339	2.90178e-10	690.571	689.802	907.269	4.22567	58.5793	63.6148
ENSMUSG00000026182	-3.79852	1.30081e-09	3396.53	2524.22	3737.93	39.4396	360.725	293.944
ENSMUSG00000102266	2.8392	0.00518402	0.713032	1.56654	1.25602	8.45134	6.16624	9.87126
ENSMUSG00000099877	2.23897	0.00163257	2.1391	2.08873	2.51205	5.63423	7.7078	17.5489
ENSMUSG00000103013	2.79377	0.00713632	0.713032	2.08873	0.83735	11.2685	7.7078	5.48403
ENSMUSG00000006542	3.65099	0.00176322	0.713032	0	0.418675	4.22567	4.62468	6.58084
ENSMUSG00000096094	-2.33593	4.27886e-13	171.128	91.3817	141.931	9.8599	38.539	31.8074
ENSMUSG00000099561	5.16464	0.00190545	0.356516	0	0	4.22567	9.24936	3.29042
ENSMUSG00000043230	-2.3687	5.76785e-15	291.63	168.665	279.256	19.7198	53.9546	68.002
ENSMUSG00000103525	4.73848	0.00379605	0	0	0	0	0	5.48403
ENSMUSG00000101483	-3.24407	1.56706e-09	63.4598	29.7643	56.5211	1.40856	9.24936	5.48403
ENSMUSG00000055980	2.69617	2.66921e-18	23.8866	15.6654	30.1446	161.984	126.408	165.618
ENSMUSG00000100786	5.5138	0.000138647	0	0	0	2.81711	7.7078	1.09681
ENSMUSG00000100580	-2.29266	9.68264e-08	60.6077	32.8974	75.7802	2.81711	9.24936	20.8393
ENSMUSG00000103505	3.83952	8.14988e-05	1.42606	0	0	1.40856	12.3325	9.87126
ENSMUSG00000104503	3.85862	1.21424e-13	1.06955	2.61091	2.09337	14.0856	33.9143	31.8074
ENSMUSG00000049608	2.27729	1.07026e-08	13.5476	12.5324	12.5602	70.4279	66.2871	51.5499
ENSMUSG00000026226	-3.30326	7.52975e-39	2334.47	2320.05	2493.21	121.136	277.481	323.558
ENSMUSG00000103272	4.87683	0.00367944	0	0	0	2.81711	4.62468	0
ENSMUSG00000026237	-2.31181	1.32971e-11	61.6773	57.44	64.4759	11.2685	13.874	12.0649
ENSMUSG00000036574	-3.06168	8.41991e-61	593.599	649.071	682.859	67.6107	70.9118	89.9382
ENSMUSG00000102383	4.35485	0.000840729	0.713032	0	0	5.63423	4.62468	6.58084
ENSMUSG00000102649	3.74226	3.81177e-06	0.356516	2.08873	0.418675	12.677	12.3325	9.87126
ENSMUSG00000101940	-3.38722	1.14244e-08	51.3383	27.6756	54.8464	1.40856	0	9.87126
ENSMUSG00000103591	3.9516	0.000351523	0	1.04436	0.418675	2.81711	10.7909	6.58084
ENSMUSG00000104114	4.53566	0.00782536	0	0	0	2.81711	3.08312	0
ENSMUSG00000102009	-2.96868	1.82813e-27	850.29	526.881	705.886	39.4396	103.285	121.746
ENSMUSG00000101958	3.10856	0.000531616	1.78258	2.08873	0.418675	19.7198	4.62468	12.0649
ENSMUSG00000102745	-3.18451	8.38646e-11	56.686	37.5971	59.8705	2.81711	4.62468	8.77446
ENSMUSG00000097251	-2.53659	0.000425209	23.1735	9.39927	19.6777	1.40856	1.54156	5.48403
ENSMUSG00000090489	-2.61838	0.00575207	8.55638	10.4436	13.3976	1.40856	1.54156	2.19361
ENSMUSG00000103854	6.04076	6.77814e-05	0	0	0	1.40856	6.16624	7.67765
ENSMUSG00000100518	-2.17689	6.60755e-09	142.606	86.1599	131.464	4.22567	40.0806	35.0978
ENSMUSG00000100336	-2.19947	7.49298e-22	167.206	143.078	175.006	19.7198	49.3299	37.2914
ENSMUSG00000067028	-3.79503	2.35736e-42	484.862	391.636	523.344	18.3112	40.0806	41.6787
ENSMUSG00000104044	4.4902	0.00470631	0.356516	0	0	1.40856	3.08312	5.48403
ENSMUSG00000057329	2.16166	0.00018809	2.1391	7.83272	5.44277	25.354	18.4987	23.0329
ENSMUSG00000047216	2.21062	0.00102928	2.1391	4.17745	5.86145	21.1284	12.3325	21.9361
ENSMUSG00000107722	5.34475	0.00737761	0	0	0	7.04279	1.54156	1.09681
ENSMUSG00000037035	2.41452	1.92954e-21	24.5996	20.3651	24.7018	136.63	117.159	119.552
ENSMUSG00000026343	-2.75156	0.000599085	12.8346	15.1433	16.747	0	4.62468	2.19361
ENSMUSG00000102782	3.83004	0.00461828	0.356516	0.522181	0	7.04279	3.08312	2.19361
ENSMUSG00000102179	3.79335	0.00661353	0.356516	0.522181	0	1.40856	4.62468	5.48403
ENSMUSG00000103497	2.12928	0.00928327	2.1391	0	2.09337	8.45134	4.62468	6.58084
ENSMUSG00000102139	4.34571	1.43951e-13	1.78258	3.13309	0.418675	18.3112	52.413	34.001
ENSMUSG00000103751	8.45412	1.12655e-10	0.356516	0	0	35.2139	77.078	49.3563
ENSMUSG00000042554	-2.47775	1.60854e-07	2817.55	2092.9	3104.47	154.941	573.46	709.634
ENSMUSG00000102856	4.31688	0.00503347	0	0.522181	0	1.40856	3.08312	4.38723
ENSMUSG00000104060	3.46	0.000768905	0	3.13309	0	2.81711	10.7909	16.4521
ENSMUSG00000059149	2.09279	5.93269e-17	27.4517	19.3207	32.238	139.447	104.826	96.519
ENSMUSG00000079330	-2.65506	1.43476e-41	435.662	341.507	401.091	40.8482	77.078	69.0988
ENSMUSG00000101126	-2.06098	3.41798e-12	96.6158	69.4501	85.4097	19.7198	16.9572	23.0329
ENSMUSG00000102425	2.03478	1.05331e-08	8.9129	7.83272	7.95482	42.2567	35.4559	25.2266
ENSMUSG00000041757	-3.07126	1.6589e-71	2694.9	1852.18	2659.42	235.229	271.315	347.688
ENSMUSG00000101693	-3.24663	3.39068e-18	182.893	82.5047	195.521	11.2685	18.4987	18.6457
ENSMUSG00000041577	2.46285	2.90403e-13	11.765	12.0102	21.3524	119.727	57.0377	72.3893
ENSMUSG00000020423	2.03529	8.62824e-23	106.955	92.4261	95.8766	287.346	390.015	530.855
ENSMUSG00000050526	-2.45148	8.58673e-26	273.091	210.439	246.181	19.7198	55.4962	57.034
ENSMUSG00000046367	-2.3799	6.80112e-34	282.361	216.183	264.184	45.0738	40.0806	59.2276
ENSMUSG00000103976	2.96862	0.000551921	1.06955	0	1.25602	4.22567	6.16624	8.77446
ENSMUSG00000104524	5.02723	0.00237543	0	0	0	1.40856	1.54156	4.38723
ENSMUSG00000026418	2.14186	7.6976e-08	9.98245	16.7098	12.1416	73.245	55.4962	41.6787
ENSMUSG00000051985	-2.16348	7.10021e-07	38.8602	29.2422	31.4006	7.04279	4.62468	9.87126
ENSMUSG00000087230	-3.22723	1.71472e-13	88.4159	49.0851	70.7561	2.81711	9.24936	9.87126
ENSMUSG00000102738	-4.13169	0.00300142	11.052	6.26618	7.53615	1.40856	0	0
ENSMUSG00000099808	-4.50078	1.40787e-06	23.5301	27.1534	38.9368	0	1.54156	2.19361
ENSMUSG00000104436	4.11151	0.000775004	0.713032	0	0.418675	4.22567	10.7909	6.58084
ENSMUSG00000102157	5.68203	0.0025842	0	0	0	1.40856	1.54156	8.77446
ENSMUSG00000105936	5.62268	0.000339925	0	0.522181	0	2.81711	6.16624	13.1617
ENSMUSG00000102243	4.09914	0.00152318	0	0.522181	0.418675	5.63423	4.62468	4.38723
ENSMUSG00000063681	-4.0824	7.12169e-07	35.2951	19.8429	33.494	1.40856	1.54156	2.19361
ENSMUSG00000090623	-2.4334	1.40219e-18	197.866	133.678	207.663	16.9027	33.9143	47.1627
ENSMUSG00000033849	2.36666	0.00100254	0.713032	2.08873	1.25602	8.45134	3.08312	7.67765
ENSMUSG00000089640	2.66384	0.00772118	1.42606	0.522181	0.418675	7.04279	3.08312	5.48403
ENSMUSG00000018199	2.87975	3.17786e-29	47.0601	36.5527	50.6597	449.33	295.98	247.878
ENSMUSG00000026360	2.29077	1.94412e-36	89.842	131.59	92.9458	516.941	551.879	463.949
ENSMUSG00000026358	3.02613	0.00592979	0.356516	0	1.6747	4.22567	6.16624	6.58084
ENSMUSG00000080078	-2.96593	1.58515e-11	75.2249	42.8189	78.7109	7.04279	12.3325	6.58084
ENSMUSG00000099622	-3.90354	0.00995091	3.20864	3.65527	4.18675	0	0	0
ENSMUSG00000103238	2.38175	0.00185465	1.42606	2.08873	1.6747	4.22567	13.874	8.77446
ENSMUSG00000100357	-2.56222	1.60056e-05	20.6779	24.5425	25.5392	1.40856	7.7078	3.29042
ENSMUSG00000086145	-3.34276	2.3485e-09	44.921	28.72	46.0542	2.81711	4.62468	4.38723
ENSMUSG00000055547	-2.15108	3.92445e-15	1379.72	1232.87	1326.78	136.63	440.886	310.396
ENSMUSG00000100394	2.65338	1.51e-05	1.78258	1.04436	2.09337	7.04279	13.874	10.9681
ENSMUSG00000042684	2.18455	4.58834e-22	24.9561	30.8087	30.1446	129.587	135.657	123.939
ENSMUSG00000101903	3.18354	6.49245e-06	4.27819	1.04436	2.93072	29.5797	10.7909	36.1946
ENSMUSG00000100627	2.60207	1.80365e-15	16.7562	17.7542	23.0271	157.758	114.075	78.9701
ENSMUSG00000100221	-3.06633	4.95486e-06	34.2255	22.4538	31.4006	0	6.16624	4.38723
ENSMUSG00000004110	-2.08397	4.39377e-08	61.3207	36.0305	52.753	18.3112	6.16624	10.9681
ENSMUSG00000104293	2.86227	4.22572e-07	3.92168	0.522181	2.93072	22.5369	23.1234	12.0649
ENSMUSG00000101964	5.55612	0.000305303	0	0	0.418675	1.40856	7.7078	12.0649
ENSMUSG00000103303	2.82121	9.36873e-05	1.06955	3.13309	1.6747	19.7198	9.24936	10.9681
ENSMUSG00000102960	4.16983	2.87002e-06	1.06955	1.04436	0	8.45134	13.874	15.3553
ENSMUSG00000026592	-2.68527	3.68631e-08	1566.17	1447.49	1674.7	70.4279	326.811	331.236
ENSMUSG00000102326	4.20133	1.47832e-05	1.06955	0	0.418675	8.45134	12.3325	9.87126
ENSMUSG00000087632	5.68401	7.10472e-05	0.356516	0	0	2.81711	10.7909	9.87126
ENSMUSG00000103808	7.31456	3.58919e-08	0	0	0	12.677	6.16624	17.5489
ENSMUSG00000073530	-2.56587	0.008031	12.8346	6.78836	12.1416	1.40856	4.62468	0
ENSMUSG00000103572	5.19933	0.000458626	0.356516	0	0	4.22567	4.62468	7.67765
ENSMUSG00000104111	-3.91661	5.33804e-15	90.9116	64.7505	82.8976	0	9.24936	6.58084
ENSMUSG00000090394	-2.2902	7.14387e-30	356.872	255.869	313.588	45.0738	83.2443	62.518
ENSMUSG00000103693	5.53934	4.97417e-08	0.356516	0.522181	0.418675	22.5369	15.4156	20.8393
ENSMUSG00000103391	3.93068	0.0039075	0	1.04436	0	0	7.7078	5.48403
ENSMUSG00000103432	3.54169	0.000471212	0.356516	0.522181	0.83735	4.22567	7.7078	7.67765
ENSMUSG00000102172	5.48954	0.000963228	0	0	0	4.22567	3.08312	3.29042
ENSMUSG00000104053	5.48325	0.000499686	0	0	0	0	6.16624	4.38723
ENSMUSG00000103343	3.7055	2.84408e-06	0.713032	0.522181	1.25602	12.677	9.24936	10.9681
ENSMUSG00000103739	5.38497	3.50673e-08	0.356516	0.522181	0.418675	25.354	12.3325	15.3553
ENSMUSG00000049160	-2.89992	4.0297e-51	453.132	417.223	457.193	36.6225	73.9949	66.9052
ENSMUSG00000000817	-2.43407	9.14023e-05	28.1648	18.7985	23.0271	0	4.62468	7.67765
ENSMUSG00000103158	-2.84421	3.98955e-13	75.2249	78.3272	81.2229	7.04279	9.24936	15.3553
ENSMUSG00000078190	5.67219	7.61173e-16	0.356516	1.04436	1.25602	49.2995	46.2468	35.0978
ENSMUSG00000071890	-2.03611	5.07874e-58	1475.26	1310.15	1447.36	284.529	403.889	345.494
ENSMUSG00000026579	-2.92653	5.93661e-30	179.684	156.654	166.214	14.0856	30.8312	21.9361
ENSMUSG00000101189	-2.7384	1.89396e-12	138.685	80.9381	128.952	4.22567	33.9143	15.3553
ENSMUSG00000104427	6.25122	4.07268e-06	0	0.522181	0	2.81711	13.874	17.5489
ENSMUSG00000099008	5.03563	0.00232148	0	0	0	0	3.08312	4.38723
ENSMUSG00000040612	3.51027	2.43648e-35	8.55638	11.488	11.3042	125.362	126.408	103.1
ENSMUSG00000103139	-2.0711	2.79615e-13	89.842	71.0167	94.2019	9.8599	30.8312	20.8393
ENSMUSG00000088246	2.18052	1.05637e-13	38.8602	70.4945	59.0332	300.023	229.692	230.329
ENSMUSG00000040485	-2.1644	3.07557e-54	767.222	738.887	782.922	129.587	206.569	175.489
ENSMUSG00000102594	-2.37151	1.81009e-09	50.2687	41.2523	50.6597	4.22567	9.24936	13.1617
ENSMUSG00000026674	2.43189	1.82402e-27	57.0425	54.3069	49.4036	356.365	249.733	262.137
ENSMUSG00000042800	-2.00921	5.44321e-37	2512.72	2818.74	2601.23	480.318	829.359	662.471
ENSMUSG00000091993	3.9548	0.000379174	0	0	1.6747	7.04279	9.24936	9.87126
ENSMUSG00000007122	-2.42166	1.12559e-18	150.45	100.259	118.066	14.0856	18.4987	34.001
ENSMUSG00000007107	-2.44739	9.40618e-27	6069.68	3793.13	6430.43	649.345	1174.67	1162.62
ENSMUSG00000007097	2.87452	3.12462e-30	101.964	98.6923	110.53	1066.28	659.788	558.275
ENSMUSG00000104351	3.27686	0.0027567	0.713032	1.04436	0.418675	8.45134	3.08312	8.77446
ENSMUSG00000049598	-2.8121	3.9781e-08	44.5645	27.6756	47.3103	0	9.24936	7.67765
ENSMUSG00000037849	2.36833	0.00932225	0.713032	1.56654	1.6747	4.22567	9.24936	6.58084
ENSMUSG00000043263	-2.4768	3.1689e-20	221.04	217.75	252.88	14.0856	55.4962	53.7435
ENSMUSG00000026532	-2.31749	1.82353e-19	507.322	336.807	490.268	46.4824	87.8689	130.52
ENSMUSG00000026523	-3.1192	3.84159e-35	1400.04	887.708	1365.3	77.4707	146.448	194.135
ENSMUSG00000103251	6.36731	2.9907e-06	0	0	0.418675	9.8599	12.3325	15.3553
ENSMUSG00000103646	3.75696	0.000558234	0	1.04436	0.418675	5.63423	7.7078	4.38723
ENSMUSG00000102427	6.05759	4.84307e-05	0	0	0	2.81711	6.16624	6.58084
ENSMUSG00000015962	-2.65009	2.89738e-23	228.883	221.405	241.575	12.677	50.8715	46.0659
ENSMUSG00000070489	-2.00293	1.9903e-12	484.149	614.608	370.527	63.3851	131.033	170.005
ENSMUSG00000087236	2.07997	0.00260433	2.49561	1.04436	2.51205	4.22567	12.3325	9.87126
ENSMUSG00000103328	-4.05165	0.00060842	18.8953	12.5324	11.7229	0	0	2.19361
ENSMUSG00000103100	4.89312	0.00387821	0	0.522181	0	7.04279	4.62468	2.19361
ENSMUSG00000103722	5.05206	0.000985799	0	0	0	0	3.08312	4.38723
ENSMUSG00000102950	3.72805	5.83319e-05	0	0	1.6747	4.22567	9.24936	8.77446
ENSMUSG00000102760	5.65118	9.21963e-05	0	0	0	4.22567	3.08312	4.38723
ENSMUSG00000043429	-3.66674	1.06295e-52	1901.66	1833.9	2022.62	71.8364	194.237	186.457
ENSMUSG00000102291	-2.52962	1.79425e-10	81.2856	43.3411	69.5	7.04279	7.7078	17.5489
ENSMUSG00000053461	-2.21154	5.04442e-10	64.1729	46.9963	57.3585	4.22567	10.7909	19.7425
ENSMUSG00000044854	-2.22167	1.3026e-59	993.966	995.8	1062.18	163.393	249.733	240.201
ENSMUSG00000039239	2.50215	2.30112e-06	2.85213	5.744	5.0241	28.1711	18.4987	28.517
ENSMUSG00000106839	2.749	0.000219126	1.42606	1.56654	0.418675	11.2685	7.7078	4.38723
ENSMUSG00000089947	-2.38722	7.37596e-11	96.6158	61.6174	75.3615	5.63423	7.7078	28.517
ENSMUSG00000089730	-2.51651	2.7008e-18	393.594	305.998	401.091	22.5369	83.2443	85.5509
ENSMUSG00000103923	-2.41921	0.0022377	16.3997	10.4436	14.6536	2.81711	0	4.38723
ENSMUSG00000026610	2.02057	6.40197e-08	13.5476	15.6654	20.9337	91.5562	63.204	49.3563
ENSMUSG00000103963	-4.82556	0.00121256	9.26941	7.83272	3.76807	0	0	0
ENSMUSG00000037568	-2.17343	2.3286e-29	3322.73	2254.78	3240.13	450.738	780.029	723.893
ENSMUSG00000091017	-3.32437	8.3825e-68	1014.29	766.04	979.699	59.1594	107.909	107.487
ENSMUSG00000102246	2.18164	2.93233e-05	4.27819	7.31054	4.60542	16.9027	27.7481	27.4202
ENSMUSG00000100872	-4.43117	1.79805e-06	29.2343	24.0203	32.238	2.81711	1.54156	0
ENSMUSG00000103640	-2.97403	0.00473364	11.765	6.26618	12.9789	0	3.08312	1.09681
ENSMUSG00000016194	2.25803	0.000772522	2.49561	2.61091	2.51205	16.9027	12.3325	7.67765
ENSMUSG00000097325	-2.0693	2.36608e-07	56.3295	37.5971	53.5904	5.63423	12.3325	16.4521
ENSMUSG00000016493	-2.66258	1.3644e-19	127.989	95.037	117.229	8.45134	21.5818	23.0329
ENSMUSG00000104010	-2.86904	0.00433215	11.052	9.92145	7.95482	1.40856	1.54156	1.09681
ENSMUSG00000085043	-2.62899	1.61882e-09	50.9818	38.1192	59.0332	8.45134	12.3325	4.38723
ENSMUSG00000084859	-3.48195	1.17266e-13	88.7725	52.7403	61.5452	2.81711	3.08312	10.9681
ENSMUSG00000102816	-2.37664	0.000170367	22.817	14.0989	18.003	2.81711	7.7078	1.09681
ENSMUSG00000102136	2.52098	0.00498589	0.713032	0.522181	1.25602	8.45134	1.54156	4.38723
ENSMUSG00000087485	-2.39133	0.00283728	12.8346	14.0989	14.6536	0	4.62468	3.29042
ENSMUSG00000002107	2.11731	7.06829e-71	201.788	184.33	192.59	895.842	870.982	751.313
ENSMUSG00000062319	5.94062	0.000620599	0	0	0	2.81711	6.16624	5.48403
ENSMUSG00000025783	-4.08491	5.21302e-18	101.607	68.9279	96.2952	8.45134	0	6.58084
ENSMUSG00000079602	-3.03242	0.000149698	19.9649	13.0545	19.6777	0	0	5.48403
ENSMUSG00000075534	5.08959	0.0008832	0	0.522181	0	4.22567	4.62468	6.58084
ENSMUSG00000025780	2.61217	5.86294e-31	85.5638	74.1498	84.991	671.882	440.886	387.173
ENSMUSG00000026778	-2.00075	3.00148e-28	1754.06	1585.34	1897.85	305.657	544.171	459.562
ENSMUSG00000086491	-2.60488	1.32701e-06	32.7995	27.6756	35.1687	0	7.7078	7.67765
ENSMUSG00000104449	4.79614	0.00545556	0.356516	0	0	7.04279	6.16624	0
ENSMUSG00000104406	5.0759	0.00659227	0.356516	0	0	1.40856	1.54156	12.0649
ENSMUSG00000036949	-2.25967	2.26374e-14	91.9811	73.6276	93.7832	22.5369	16.9572	15.3553
ENSMUSG00000084901	-3.22407	6.29851e-17	85.9203	72.5832	86.247	4.22567	7.7078	13.1617
ENSMUSG00000102258	2.52079	0.00424636	0.713032	0.522181	1.25602	2.81711	6.16624	5.48403
ENSMUSG00000082235	-2.29654	4.80127e-05	26.3822	17.7542	26.3765	2.81711	4.62468	6.58084
ENSMUSG00000085100	-3.1171	8.41849e-08	43.4949	33.4196	45.2169	0	1.54156	10.9681
ENSMUSG00000062651	-3.93233	1.05762e-44	546.895	610.43	581.539	9.8599	53.9546	49.3563
ENSMUSG00000092814	6.38909	0.000143422	0	0	0	12.677	1.54156	5.48403
ENSMUSG00000081619	2.33019	2.28921e-05	5.70425	3.65527	3.76807	8.45134	18.4987	38.3882
ENSMUSG00000082520	5.33713	0.0010586	0	0	0	5.63423	3.08312	1.09681
ENSMUSG00000097638	-2.05904	7.33261e-09	323.716	248.036	302.283	18.3112	89.4105	100.906
ENSMUSG00000087674	-5.92391	6.05568e-06	13.9041	10.4436	20.0964	0	0	0
ENSMUSG00000086621	-3.10746	0.0028472	12.4781	4.69963	16.3283	0	1.54156	2.19361
ENSMUSG00000086821	-2.71496	0.000706858	17.8258	11.488	13.8163	0	4.62468	2.19361
ENSMUSG00000081467	-2.8512	6.62342e-08	38.8602	32.3752	33.0753	5.63423	3.08312	5.48403
ENSMUSG00000025716	-2.10573	0.000525956	19.9649	15.1433	15.491	2.81711	3.08312	5.48403
ENSMUSG00000026787	-5.42542	0.000153455	13.5476	3.13309	14.6536	0	0	0
ENSMUSG00000085353	-2.21246	3.97357e-13	85.5638	73.6276	103.831	7.04279	29.2896	20.8393
ENSMUSG00000081648	2.14721	0.000812131	2.1391	1.56654	3.76807	9.8599	15.4156	8.77446
ENSMUSG00000084383	2.01368	0.000158354	5.34774	7.31054	3.3494	21.1284	16.9572	25.2266
ENSMUSG00000036770	-2.91185	6.15562e-57	1516.26	1275.69	1487.13	132.404	177.279	254.459
ENSMUSG00000026969	-2.81351	7.09345e-23	2033.21	1686.65	1900.37	114.093	312.937	370.721
ENSMUSG00000026963	-2.19412	0.00042691	977.567	647.505	936.157	35.2139	262.065	262.137
ENSMUSG00000026961	-3.14924	0.00197031	12.1215	10.4436	12.5602	1.40856	1.54156	1.09681
ENSMUSG00000088171	4.93988	0.00564887	0	0.522181	0	5.63423	7.7078	1.09681
ENSMUSG00000026940	-3.01348	4.45403e-23	2483.13	1877.24	2274.66	116.91	257.441	444.207
ENSMUSG00000062061	2.50152	0.000251066	2.1391	2.61091	3.3494	15.4941	18.4987	12.0649
ENSMUSG00000085484	-4.45106	0.000884671	10.6955	7.83272	12.5602	1.40856	0	0
ENSMUSG00000036401	-3.56061	2.15576e-29	155.797	144.644	181.705	4.22567	20.0403	16.4521
ENSMUSG00000026932	2.4837	1.17856e-48	131.911	146.211	159.096	960.636	817.027	669.052
ENSMUSG00000048038	-3.61257	1.09304e-109	1133.36	1002.59	1274.03	74.6535	98.6599	104.197
ENSMUSG00000009614	2.07926	2.56527e-19	382.898	458.475	447.982	2501.6	1581.64	1365.52
ENSMUSG00000086560	-3.09145	1.4326e-06	39.2168	15.1433	36.4247	1.40856	9.24936	1.09681
ENSMUSG00000086425	-2.06558	0.000470337	21.0344	13.5767	14.6536	2.81711	6.16624	3.29042
ENSMUSG00000026809	-2.19193	6.08288e-41	2345.52	2102.82	2349.18	353.548	575.002	558.275
ENSMUSG00000082796	6.11575	8.55117e-05	0	0	0	0	12.3325	4.38723
ENSMUSG00000079499	2.31169	0.00213765	2.1391	3.65527	2.09337	8.45134	16.9572	13.1617
ENSMUSG00000075425	-3.07255	2.90478e-16	95.1897	72.5832	95.0392	7.04279	6.16624	16.4521
ENSMUSG00000086192	-2.76123	0.000208072	22.4605	10.4436	20.0964	1.40856	3.08312	3.29042
ENSMUSG00000026822	2.34832	1.04686e-27	11109	18501.4	12415.4	84531.7	71472.9	57998.1
ENSMUSG00000075405	-5.00347	0.00051743	11.052	2.61091	9.62952	0	0	0
ENSMUSG00000046854	-3.63691	1.71308e-21	140.824	93.4705	138.581	5.63423	7.7078	15.3553
ENSMUSG00000104277	2.26942	4.60798e-08	6.06077	6.78836	3.76807	25.354	29.2896	25.2266
ENSMUSG00000083503	5.31974	0.00341346	0	0	0	4.22567	3.08312	2.19361
ENSMUSG00000026875	-2.28379	3.15994e-11	74.1553	49.6072	66.988	7.04279	13.874	17.5489
ENSMUSG00000026882	-2.36952	1.39626e-18	162.571	150.388	154.491	15.4941	47.7884	28.517
ENSMUSG00000079421	-2.70608	1.92985e-09	69.1641	46.4741	68.6627	1.40856	7.7078	17.5489
ENSMUSG00000035778	2.5072	4.44754e-37	47.4166	41.2523	43.9609	288.754	245.108	223.749
ENSMUSG00000107106	2.70038	0.00136903	3.92168	0	1.6747	7.04279	18.4987	13.1617
ENSMUSG00000086449	4.69063	0.00315545	0.356516	0	0	2.81711	4.62468	4.38723
ENSMUSG00000083361	-2.8266	0.00484199	10.339	7.83272	9.62952	0	1.54156	2.19361
ENSMUSG00000075378	-2.29802	0.00139872	14.2606	13.0545	11.7229	0	6.16624	2.19361
ENSMUSG00000075377	-4.00484	0.00337973	8.19987	6.26618	8.3735	0	1.54156	0
ENSMUSG00000078198	-2.46678	6.09403e-06	44.5645	22.4538	40.1928	4.22567	4.62468	9.87126
ENSMUSG00000107491	5.15401	8.41076e-05	0	0	0.83735	5.63423	18.4987	6.58084
ENSMUSG00000108226	2.59554	0.000682452	2.49561	1.04436	0	7.04279	9.24936	6.58084
ENSMUSG00000083745	4.31091	8.54577e-08	0.713032	1.56654	0.418675	12.677	16.9572	20.8393
ENSMUSG00000092958	5.77516	0.000309045	0	0	0	5.63423	1.54156	5.48403
ENSMUSG00000107586	5.06445	0.00105131	0	0	0	1.40856	3.08312	3.29042
ENSMUSG00000107529	3.99321	0.00591451	0.356516	0	0.418675	2.81711	6.16624	4.38723
ENSMUSG00000108124	4.83172	0.00178757	0	0	0.418675	2.81711	4.62468	5.48403
ENSMUSG00000085201	5.51287	8.57685e-09	0	0.522181	0.83735	19.7198	18.4987	19.7425
ENSMUSG00000107884	5.82798	1.9069e-05	0	0.522181	0	11.2685	3.08312	10.9681
ENSMUSG00000107468	4.88524	2.11816e-13	1.06955	0.522181	1.25602	9.8599	43.1637	34.001
ENSMUSG00000107955	3.63092	0.00948792	0.356516	0	0.418675	1.40856	3.08312	5.48403
ENSMUSG00000026872	2.50352	1.44592e-47	96.6158	77.805	88.7591	614.131	440.886	443.11
ENSMUSG00000086353	-2.76135	0.00273975	11.4085	11.488	12.5602	0	1.54156	3.29042
ENSMUSG00000017144	2.25473	5.04842e-07	7.13032	8.3549	7.11747	36.6225	30.8312	39.4851
ENSMUSG00000086007	-2.56365	3.05211e-10	62.3903	45.952	54.0091	1.40856	12.3325	13.1617
ENSMUSG00000026946	2.02582	2.65439e-18	33.156	50.1294	38.9368	180.295	166.489	148.069
ENSMUSG00000053475	2.55095	0.000647302	1.06955	2.61091	1.6747	8.45134	10.7909	10.9681
ENSMUSG00000054181	2.09604	0.00399122	4.63471	5.22181	2.93072	11.2685	24.665	18.6457
ENSMUSG00000026827	-2.2757	4.20749e-19	6354.18	4623.39	6620.09	640.894	1510.73	1481.79
ENSMUSG00000026832	2.67921	4.58527e-09	8.19987	4.69963	7.11747	49.2995	46.2468	35.0978
ENSMUSG00000084250	6.41555	2.53181e-06	0.356516	0	0	12.677	18.4987	8.77446
ENSMUSG00000060703	2.00991	8.00801e-26	78.077	97.6479	82.8976	384.536	297.521	355.365
ENSMUSG00000027048	-2.10201	2.6608e-08	80.2161	52.2181	86.6657	4.22567	13.874	30.7106
ENSMUSG00000027068	5.20741	0.00482551	0.356516	0	0	9.8599	1.54156	5.48403
ENSMUSG00000042155	2.1914	2.23913e-45	92.6941	90.8596	102.157	497.221	406.972	402.528
ENSMUSG00000086231	-3.28632	0.00127843	15.6867	8.3549	14.2349	2.81711	0	1.09681
ENSMUSG00000075277	-2.02601	1.65813e-09	313.021	277.801	354.618	25.354	101.743	104.197
ENSMUSG00000093242	-2.3773	4.17802e-07	33.156	30.2865	46.0542	5.63423	7.7078	7.67765
ENSMUSG00000087222	-2.0482	0.00434449	26.0257	9.92145	12.9789	4.22567	4.62468	3.29042
ENSMUSG00000082187	3.2715	0.000990452	1.06955	0	0.83735	8.45134	6.16624	5.48403
ENSMUSG00000085431	-2.27858	7.47912e-12	222.466	162.398	182.542	9.8599	46.2468	59.2276
ENSMUSG00000085450	-2.67932	7.20429e-06	26.7387	17.7542	30.5633	0	4.62468	6.58084
ENSMUSG00000023224	2.64602	8.06673e-77	541.904	640.194	606.66	4445.41	3744.45	3005.25
ENSMUSG00000027073	-2.04429	0.00944388	11.4085	8.87708	12.1416	1.40856	3.08312	3.29042
ENSMUSG00000027071	-2.46014	2.21417e-37	464.54	340.984	428.304	49.2995	77.078	95.4222
ENSMUSG00000086969	-2.40306	5.68108e-13	252.413	162.921	235.295	12.677	64.7455	46.0659
ENSMUSG00000045392	2.21772	0.00102476	2.85213	3.13309	1.6747	11.2685	10.7909	13.1617
ENSMUSG00000085471	-2.59159	3.30561e-33	402.506	290.333	359.223	36.6225	60.1208	75.6797
ENSMUSG00000118479	3.78893	1.96445e-15	2.49561	3.13309	2.93072	45.0738	44.7052	28.517
ENSMUSG00000081248	5.53601	0.000149546	0.356516	0	0	5.63423	9.24936	6.58084
ENSMUSG00000040495	-2.39267	6.21856e-13	100.894	67.8836	87.5031	11.2685	21.5818	16.4521
ENSMUSG00000083951	5.32612	0.00172226	0	0	0	2.81711	4.62468	2.19361
ENSMUSG00000081730	4.50544	3.30912e-05	0.356516	0.522181	0.418675	8.45134	9.24936	10.9681
ENSMUSG00000080860	3.21952	1.3909e-06	1.06955	2.61091	2.51205	22.5369	12.3325	20.8393
ENSMUSG00000075014	6.46111	4.09732e-11	0.713032	0	0.418675	12.677	32.3728	63.6148
ENSMUSG00000005087	2.36412	1.77242e-06	3.92168	4.17745	5.44277	32.3968	13.874	23.0329
ENSMUSG00000081447	-4.08867	0.00621486	3.92168	6.26618	2.51205	0	0	0
ENSMUSG00000074997	-2.29289	7.26333e-13	112.303	73.1054	96.7139	9.8599	23.1234	24.1298
ENSMUSG00000027171	2.51775	4.89904e-05	5.34774	1.56654	2.93072	14.0856	18.4987	25.2266
ENSMUSG00000055312	3.48864	2.54697e-05	0.713032	2.08873	2.09337	16.9027	26.2065	10.9681
ENSMUSG00000087544	-2.29106	8.15594e-09	98.0419	68.9279	130.627	4.22567	33.9143	23.0329
ENSMUSG00000086186	-2.47628	2.15754e-18	230.666	171.275	215.618	14.0856	47.7884	48.2595
ENSMUSG00000108931	4.84504	0.00329982	0	0	0	1.40856	4.62468	1.09681
ENSMUSG00000041255	-2.81703	5.92871e-33	234.231	217.75	234.458	11.2685	46.2468	39.4851
ENSMUSG00000084391	6.39506	8.07015e-05	0	0	0	1.40856	10.7909	7.67765
ENSMUSG00000087106	-2.30564	0.00263597	16.3997	12.5324	17.1657	1.40856	6.16624	2.19361
ENSMUSG00000084798	-2.15179	1.10819e-06	53.1209	24.0203	45.6356	5.63423	13.874	8.77446
ENSMUSG00000086462	-2.028	0.000470739	26.7387	14.0989	18.003	2.81711	7.7078	4.38723
ENSMUSG00000027355	-2.31217	6.85204e-06	3714.54	2668.87	3632	188.747	840.15	987.126
ENSMUSG00000040133	3.49113	2.04341e-08	1.78258	2.08873	2.51205	30.9883	18.4987	21.9361
ENSMUSG00000055926	-2.93528	9.02464e-08	36.0081	25.0647	48.5663	1.40856	4.62468	7.67765
ENSMUSG00000070719	-2.58673	2.8371e-20	332.986	195.818	303.121	22.5369	64.7455	51.5499
ENSMUSG00000027286	-2.06486	1.28709e-27	780.413	886.664	878.38	152.124	223.526	231.426
ENSMUSG00000033705	-2.14147	3.18019e-40	2695.62	1768.11	2392.31	521.166	494.841	537.435
ENSMUSG00000027246	-2.87184	0.00560387	12.8346	5.744	10.0482	1.40856	1.54156	1.09681
ENSMUSG00000027199	3.04583	1.82355e-52	61.6773	69.4501	71.1747	576.1	581.168	512.209
ENSMUSG00000087017	-2.50763	4.88934e-11	56.686	42.2967	64.8946	7.04279	9.24936	12.0649
ENSMUSG00000005803	-2.08355	3.19409e-14	5066.45	4279.8	5309.22	535.252	1552.35	1369.91
ENSMUSG00000086954	-2.44777	2.80042e-15	127.989	97.1257	128.115	9.8599	32.3728	23.0329
ENSMUSG00000091337	2.04418	4.64846e-26	95.1897	139.422	105.925	519.758	459.385	421.174
ENSMUSG00000065084	5.50325	0.00698404	0	0	0	2.81711	4.62468	3.29042
ENSMUSG00000027364	-2.40846	3.97092e-08	1984.37	1544.61	1964.42	116.91	465.551	451.884
ENSMUSG00000081894	5.31418	0.00126649	0	0	0	4.22567	3.08312	2.19361
ENSMUSG00000027380	-2.62187	6.63289e-09	58.1121	38.1192	61.9639	7.04279	1.54156	15.3553
ENSMUSG00000014361	2.13093	5.54837e-17	63.4598	45.4298	60.7079	329.602	226.609	190.844
ENSMUSG00000085036	5.64475	0.00473974	0	0	0	8.45134	0	3.29042
ENSMUSG00000087267	-2.55545	0.000112234	22.817	10.9658	26.7952	1.40856	1.54156	6.58084
ENSMUSG00000027409	-3.15698	1.00202e-20	99.1114	115.402	115.554	5.63423	16.9572	14.2585
ENSMUSG00000087524	-4.92356	8.957e-08	39.9298	35.5083	45.2169	1.40856	3.08312	0
ENSMUSG00000086575	-2.18978	2.6595e-06	31.7299	24.5425	33.9127	7.04279	7.7078	5.48403
ENSMUSG00000039913	-2.83002	0.00376411	18.1823	8.87708	10.4669	2.81711	1.54156	1.09681
ENSMUSG00000085640	-2.48069	6.85096e-10	84.1378	48.0407	54.4277	7.04279	21.5818	6.58084
ENSMUSG00000027419	-2.20302	3.33815e-07	37.7907	37.5971	54.0091	8.45134	15.4156	5.48403
ENSMUSG00000037307	-2.87498	1.65032e-25	462.045	410.957	460.124	22.5369	75.5365	82.2605
ENSMUSG00000085127	-2.9931	0.00431576	14.6172	5.22181	11.3042	1.40856	1.54156	1.09681
ENSMUSG00000027431	-2.31168	8.77542e-05	1855.31	1535.74	1842.59	73.245	533.38	447.497
ENSMUSG00000074753	-2.28308	0.00429049	12.8346	12.5324	12.9789	2.81711	1.54156	3.29042
ENSMUSG00000037034	-3.02709	5.52442e-07	22.817	25.0647	38.0994	2.81711	3.08312	4.38723
ENSMUSG00000055177	-3.52582	5.37543e-37	212.84	202.084	252.88	8.45134	26.2065	23.0329
ENSMUSG00000027444	3.54469	9.04719e-07	1.78258	2.61091	1.6747	8.45134	33.9143	27.4202
ENSMUSG00000027443	2.87895	5.02162e-10	26.7387	15.6654	18.8404	63.3851	188.07	200.716
ENSMUSG00000036924	-2.37307	7.92606e-20	320.508	201.04	329.078	29.5797	70.9118	63.6148
ENSMUSG00000081494	-2.64922	0.00292404	9.62593	8.87708	14.6536	2.81711	1.54156	1.09681
ENSMUSG00000079006	-4.30349	2.04731e-22	161.145	98.6923	123.928	0	3.08312	14.2585
ENSMUSG00000079005	-4.56467	3.45685e-27	282.717	120.102	213.524	4.22567	7.7078	13.1617
ENSMUSG00000085805	-3.28751	6.90991e-27	282.361	186.419	243.25	2.81711	33.9143	35.0978
ENSMUSG00000082809	-4.35864	3.02004e-17	122.641	71.0167	105.087	11.2685	1.54156	2.19361
ENSMUSG00000086659	-4.05753	3.88944e-13	75.9379	44.9076	74.9428	0	4.62468	6.58084
ENSMUSG00000061525	-5.17007	9.87081e-24	226.388	111.747	181.286	2.81711	4.62468	6.58084
ENSMUSG00000027463	2.28054	7.22694e-24	54.5469	77.805	66.1506	391.579	312.937	257.75
ENSMUSG00000056544	-3.99208	0.00416173	5.34774	5.744	11.7229	1.40856	0	0
ENSMUSG00000062124	3.3251	0.00376471	0.713032	0.522181	0.418675	4.22567	4.62468	7.67765
ENSMUSG00000042631	-4.07063	0.00319089	6.7738	7.31054	10.0482	0	1.54156	0
ENSMUSG00000027480	-2.58441	8.83238e-28	2321.28	2064.18	2364.68	192.972	451.677	479.305
ENSMUSG00000078998	-3.74424	3.49306e-08	32.4429	26.6313	47.3103	4.22567	3.08312	1.09681
ENSMUSG00000042459	3.38709	0.000592825	1.42606	1.56654	0.418675	9.8599	12.3325	13.1617
ENSMUSG00000027482	-3.62729	6.38334e-40	316.943	304.432	337.871	8.45134	36.9974	31.8074
ENSMUSG00000038572	2.22497	3.25036e-33	276.3	339.418	298.097	1825.49	1297.99	1147.26
ENSMUSG00000067996	3.34219	0.00487433	0.356516	0.522181	0.418675	5.63423	0	6.58084
ENSMUSG00000038523	-2.55008	1.38651e-06	5531.7	4764.91	6013.01	246.498	1281.04	1256.94
ENSMUSG00000080237	3.17646	0.00558338	1.06955	0	0.418675	4.22567	7.7078	3.29042
ENSMUSG00000038180	-2.19321	2.51777e-06	4333.81	2751.37	4194.7	280.303	1032.85	1152.74
ENSMUSG00000103285	3.21875	1.09246e-07	4.27819	0	1.25602	11.2685	16.9572	27.4202
ENSMUSG00000016024	2.55075	2.26564e-32	109.45	148.3	136.488	978.947	707.576	620.793
ENSMUSG00000044405	-3.19168	2.82418e-25	211.057	162.398	223.154	2.81711	30.8312	30.7106
ENSMUSG00000037754	2.1022	2.15752e-17	22.4605	16.1876	26.3765	100.008	97.1183	85.5509
ENSMUSG00000085198	-3.02816	0.00020473	25.6691	14.0989	13.3976	0	3.08312	3.29042
ENSMUSG00000074622	2.09313	9.32036e-34	102.677	96.6036	104.669	536.66	380.765	381.689
ENSMUSG00000070708	-2.21053	1.98003e-05	4254.3	3379.56	4066.59	229.595	1240.96	1057.32
ENSMUSG00000087129	2.52177	0.00364356	1.06955	1.04436	0.418675	1.40856	7.7078	5.48403
ENSMUSG00000027656	4.12463	9.52809e-40	5.70425	7.31054	9.21085	156.35	112.534	116.262
ENSMUSG00000035226	2.0027	6.45924e-23	128.346	159.788	142.349	742.31	505.632	476.014
ENSMUSG00000017009	2.80928	1.38576e-59	93.4072	126.89	108.437	870.488	724.533	701.956
ENSMUSG00000017720	-3.4915	5.05149e-31	447.784	311.22	486.5	12.677	47.7884	49.3563
ENSMUSG00000070529	2.50195	4.29526e-09	9.98245	13.5767	14.6536	38.031	98.6599	78.9701
ENSMUSG00000017767	-2.83807	5.55861e-25	556.521	515.915	618.383	29.5797	106.368	99.8094
ENSMUSG00000078935	-3.50065	8.27488e-15	79.503	56.9178	84.5723	0	6.16624	12.0649
ENSMUSG00000027670	-4.22141	0.00462078	3.92168	5.744	4.18675	0	0	0
ENSMUSG00000087617	-4.4655	0.00246127	7.48683	3.13309	5.44277	0	0	0
ENSMUSG00000085596	2.51632	7.61762e-07	5.34774	6.26618	5.86145	46.4824	24.665	28.517
ENSMUSG00000085914	-4.12936	1.7119e-05	23.1735	14.0989	31.8193	0	3.08312	1.09681
ENSMUSG00000056501	3.3569	4.53348e-42	25.3126	41.2523	24.7018	236.638	332.977	354.269
ENSMUSG00000086783	-3.15158	1.21743e-05	28.8778	17.232	23.4458	4.22567	0	3.29042
ENSMUSG00000086348	-2.25005	6.50237e-20	304.465	257.435	295.584	25.354	77.078	76.7765
ENSMUSG00000086840	-4.32983	0.00230956	4.27819	4.69963	5.86145	0	0	0
ENSMUSG00000047907	2.56475	1.77619e-70	234.587	230.804	258.741	1679	1404.36	1205.39
ENSMUSG00000067578	2.27408	0.000132737	4.63471	3.65527	2.93072	16.9027	21.5818	16.4521
ENSMUSG00000027505	-2.23285	3.61102e-15	2924.14	2629.71	2772.47	254.949	735.324	779.83
ENSMUSG00000027523	2.54633	1.20516e-40	68.0945	52.2181	47.3103	387.353	283.647	312.59
ENSMUSG00000082343	-2.35762	0.000213644	16.0432	22.976	15.491	2.81711	3.08312	4.38723
ENSMUSG00000074507	-2.61128	3.71515e-15	95.1897	68.9279	93.7832	8.45134	20.0403	14.2585
ENSMUSG00000027577	2.15946	1.74073e-11	40.6428	41.2523	43.9609	280.303	169.572	114.068
ENSMUSG00000047841	-2.15583	6.64188e-72	5142.03	5897.52	5325.13	1005.71	1384.32	1282.17
ENSMUSG00000055882	-3.17998	1.17169e-52	392.524	375.971	444.214	29.5797	47.7884	54.8403
ENSMUSG00000078214	-2.32678	7.89853e-07	33.869	33.4196	31.4006	2.81711	6.16624	9.87126
ENSMUSG00000050089	-2.80684	3.55206e-27	14820	11713.1	15727.9	1039.52	2612.94	2386.65
ENSMUSG00000031162	2.21396	6.84605e-15	28.1648	22.4538	20.9337	126.77	126.408	82.2605
ENSMUSG00000087193	5.74375	0.000443785	0	0	0	5.63423	0	6.58084
ENSMUSG00000031165	2.3121	0.0015405	2.49561	4.17745	2.09337	25.354	7.7078	9.87126
ENSMUSG00000047344	2.48732	3.88405e-11	18.8953	11.488	14.6536	123.953	63.204	68.002
ENSMUSG00000100200	-3.50701	1.71632e-11	50.2687	47.5185	52.753	2.81711	7.7078	3.29042
ENSMUSG00000100448	-5.02868	0.000163123	17.8258	14.6211	14.2349	0	0	1.09681
ENSMUSG00000061065	-2.90212	3.14752e-10	51.6948	44.9076	49.8223	1.40856	6.16624	10.9681
ENSMUSG00000040456	-3.31387	3.23138e-09	449.923	316.964	493.199	7.04279	60.1208	59.2276
ENSMUSG00000048994	-3.14337	3.36513e-24	165.067	144.122	176.262	1.40856	26.2065	26.3234
ENSMUSG00000100626	-2.57823	0.000271411	14.6172	16.7098	22.6084	0	0	7.67765
ENSMUSG00000101819	-3.38583	2.26134e-10	48.1296	45.4298	43.1235	0	3.08312	8.77446
ENSMUSG00000095655	-3.06626	1.20906e-05	28.1648	21.9316	25.1205	0	0	7.67765
ENSMUSG00000095445	-2.94003	7.0579e-08	29.5908	34.9862	37.2621	1.40856	7.7078	4.38723
ENSMUSG00000079871	-2.56484	3.66783e-17	341.542	323.752	359.223	16.9027	78.6196	76.7765
ENSMUSG00000083307	2.71811	2.26883e-12	8.19987	8.87708	9.21085	64.7936	66.2871	42.7755
ENSMUSG00000000787	2.01444	2.75362e-39	409.28	404.168	465.566	2045.23	1567.77	1556.37
ENSMUSG00000047678	3.0039	3.56807e-07	5.34774	6.26618	1.6747	35.2139	35.4559	35.0978
ENSMUSG00000078346	-3.47505	6.06748e-13	73.0858	56.3956	73.6868	1.40856	6.16624	9.87126
ENSMUSG00000023257	-2.40595	0.000506633	1105.91	862.121	1191.13	28.1711	299.063	268.718
ENSMUSG00000025043	-2.59598	2.15433e-18	191.449	144.644	172.075	11.2685	38.539	34.001
ENSMUSG00000068149	-5.29808	7.60377e-05	9.98245	8.87708	10.0482	0	0	0
ENSMUSG00000001131	2.27317	8.32562e-11	23.1735	46.9963	31.4006	214.101	147.99	126.133
ENSMUSG00000031079	2.59395	0.00256652	0.713032	2.08873	2.51205	9.8599	9.24936	12.0649
ENSMUSG00000095316	-2.70558	1.90183e-07	31.0169	34.9862	38.5181	2.81711	10.7909	3.29042
ENSMUSG00000087358	-2.29195	1.06889e-11	105.172	78.8494	84.5723	4.22567	24.665	25.2266
ENSMUSG00000031089	2.75358	1.94906e-05	2.85213	4.69963	3.3494	28.1711	30.8312	14.2585
ENSMUSG00000101818	-3.49634	1.71085e-17	120.859	89.8152	123.928	1.40856	7.7078	18.6457
ENSMUSG00000052025	-3.65067	2.34399e-31	174.693	174.409	179.193	7.04279	15.4156	18.6457
ENSMUSG00000081218	-2.3324	2.39393e-05	25.6691	36.5527	29.7259	2.81711	4.62468	9.87126
ENSMUSG00000079655	-2.26792	1.79623e-05	31.7299	25.0647	30.9819	0	7.7078	9.87126
ENSMUSG00000118431	-2.23323	2.39365e-12	81.2856	65.2727	71.1747	8.45134	24.665	14.2585
ENSMUSG00000073245	-4.49667	0.000530459	26.7387	21.4094	182.961	0	4.62468	5.48403
ENSMUSG00000059708	2.00739	1.18391e-24	54.1904	45.4298	50.241	214.101	232.776	161.231
ENSMUSG00000044400	2.57146	0.00121307	1.78258	2.08873	2.09337	12.677	15.4156	7.67765
ENSMUSG00000073243	-2.01816	2.51788e-11	100.181	90.8596	111.368	5.63423	35.4559	32.9042
ENSMUSG00000084056	-3.5946	0.00451212	9.26941	13.0545	9.62952	1.40856	0	1.09681
ENSMUSG00000064137	2.77059	1.48848e-25	14.9737	18.7985	15.9096	101.416	107.909	126.133
ENSMUSG00000036502	2.49468	2.29452e-25	36.0081	29.7643	38.5181	219.735	200.403	171.102
ENSMUSG00000079619	-2.48302	7.196e-08	46.7036	30.8087	46.0542	0	9.24936	12.0649
ENSMUSG00000037086	-2.03456	2.42402e-16	137.615	149.866	126.021	32.3968	38.539	30.7106
ENSMUSG00000085157	-2.31906	0.00410125	11.765	10.9658	10.4669	0	6.16624	1.09681
ENSMUSG00000031099	2.1223	2.40406e-23	137.259	152.999	155.328	849.36	573.46	517.693
ENSMUSG00000036198	2.68481	0.000292637	3.56516	1.56654	2.09337	18.3112	13.874	15.3553
ENSMUSG00000031119	2.42598	6.27827e-42	146.885	139.422	163.283	966.27	792.362	661.375
ENSMUSG00000059334	-2.13485	0.00312083	14.6172	17.7542	14.2349	4.22567	3.08312	3.29042
ENSMUSG00000054850	2.13193	2.27302e-12	30.6604	50.1294	53.5904	250.723	183.446	153.553
ENSMUSG00000045330	2.25656	3.42851e-17	16.0432	19.8429	20.5151	78.8792	90.9521	97.6158
ENSMUSG00000079579	-3.05236	4.60256e-05	314.447	219.838	282.187	1.40856	46.2468	50.4531
ENSMUSG00000031181	-2.01968	3.08729e-05	633.885	559.778	605.404	42.2567	208.111	193.038
ENSMUSG00000082863	-6.07987	3.09729e-06	21.391	11.488	16.3283	0	0	0
ENSMUSG00000031182	-2.1224	1.17953e-09	121.928	89.293	108.855	9.8599	33.9143	29.6138
ENSMUSG00000036790	-3.93505	0.00682767	10.6955	4.69963	6.28012	0	0	1.09681
ENSMUSG00000086185	-4.90976	0.000320572	4.99122	6.78836	10.4669	0	0	0
ENSMUSG00000025288	-2.22836	5.55812e-15	633.172	470.485	565.211	49.2995	171.113	136.004
ENSMUSG00000056815	-2.34256	8.0168e-16	200.362	172.32	190.078	9.8599	50.8715	49.3563
ENSMUSG00000031189	3.01593	4.07612e-19	46.7036	21.9316	48.5663	462.007	246.65	245.685
ENSMUSG00000059690	-2.25432	0.00323748	247.066	187.463	194.684	2.81711	53.9546	74.5829
ENSMUSG00000073141	-2.70836	1.11362e-08	39.5733	32.8974	47.7289	2.81711	7.7078	7.67765
ENSMUSG00000059401	2.00946	4.09865e-22	74.1553	51.1738	84.1537	271.852	292.896	282.976
ENSMUSG00000033361	2.63821	1.69525e-37	113.729	114.358	142.349	994.441	699.868	614.212
ENSMUSG00000031365	2.14004	6.65744e-36	104.103	96.0814	122.253	566.24	420.846	436.529
ENSMUSG00000031375	2.03003	1.16196e-27	120.502	150.388	123.509	691.602	473.259	444.207
ENSMUSG00000062564	-3.03265	5.65316e-07	39.2168	30.8087	27.6325	1.40856	7.7078	3.29042
ENSMUSG00000032750	2.51798	1.43143e-09	9.98245	5.744	6.28012	47.8909	32.3728	47.1627
ENSMUSG00000031196	2.09823	1.01906e-09	28.5213	13.0545	22.6084	116.91	100.201	62.518
ENSMUSG00000031202	2.01347	0.00814504	2.49561	4.17745	3.76807	14.0856	16.9572	10.9681
ENSMUSG00000081996	-2.50252	2.40637e-08	45.634	38.6414	48.5663	5.63423	4.62468	12.0649
ENSMUSG00000081175	-2.26462	4.85484e-09	58.4686	63.1839	55.6838	2.81711	18.4987	15.3553
ENSMUSG00000025246	2.35931	3.45691e-56	208.205	183.286	200.545	1202.91	1009.72	832.477
ENSMUSG00000087152	-2.00266	0.00116076	27.0952	10.9658	24.2831	0	7.7078	7.67765
ENSMUSG00000025666	2.08877	8.05556e-25	89.4855	109.136	115.136	554.972	382.307	395.947
ENSMUSG00000035522	-2.04541	3.9659e-30	6461.85	7857.79	6900.18	1184.6	2141.23	1815.22
ENSMUSG00000035454	-2.22227	1.57486e-15	127.989	134.201	141.512	16.9027	32.3728	36.1946
ENSMUSG00000082450	2.17917	2.48361e-05	3.92168	6.26618	9.62952	23.9455	36.9974	28.517
ENSMUSG00000083923	-2.15523	2.16545e-06	35.2951	29.7643	34.75	5.63423	9.24936	7.67765
ENSMUSG00000057805	-2.03895	3.97368e-05	274.517	181.719	273.813	15.4941	90.9521	71.2925
ENSMUSG00000081960	-2.02752	0.00437203	13.5476	8.87708	15.0723	4.22567	3.08312	2.19361
ENSMUSG00000095110	-2.14896	3.72781e-11	221.753	170.753	232.783	11.2685	67.8287	61.4212
ENSMUSG00000081044	2.84816	2.44152e-30	43.8515	34.464	27.6325	285.937	269.773	211.684
ENSMUSG00000073062	2.1536	4.20126e-05	10.6955	5.744	7.53615	32.3968	52.413	24.1298
ENSMUSG00000071722	2.23389	9.88497e-05	4.63471	3.13309	5.86145	29.5797	15.4156	19.7425
ENSMUSG00000050332	3.21019	3.15363e-22	15.6867	9.92145	23.4458	184.521	161.864	112.971
ENSMUSG00000071721	-2.04609	0.00198833	523.365	348.817	551.814	18.3112	157.239	168.908
ENSMUSG00000082397	-2.35615	4.27998e-05	28.8778	18.2763	26.3765	1.40856	6.16624	6.58084
ENSMUSG00000046532	2.82236	2.82293e-48	99.4679	100.259	107.181	955.002	656.705	561.565
ENSMUSG00000031216	2.4786	2.21036e-30	53.1209	42.8189	53.5904	367.633	232.776	236.91
ENSMUSG00000031220	-2.19183	0.000170813	22.4605	17.232	20.0964	4.22567	3.08312	5.48403
ENSMUSG00000090141	-4.99555	2.6996e-10	55.26	55.3512	59.0332	0	6.16624	0
ENSMUSG00000087208	-2.06475	0.000747031	18.8953	17.7542	18.4217	1.40856	6.16624	5.48403
ENSMUSG00000079479	2.43943	9.37185e-07	3.20864	6.78836	7.53615	26.7626	33.9143	32.9042
ENSMUSG00000073027	2.26224	0.000799542	8.55638	5.744	4.18675	15.4941	33.9143	39.4851
ENSMUSG00000082191	-2.38015	0.000215966	17.1128	22.4538	23.4458	1.40856	9.24936	2.19361
ENSMUSG00000031329	2.40273	1.59011e-14	18.1823	27.1534	14.6536	91.5562	123.325	99.8094
ENSMUSG00000086503	-2.68801	0.000633236	13.1911	15.1433	14.2349	0	3.08312	3.29042
ENSMUSG00000090132	-2.2523	0.000671439	502.331	385.892	512.458	14.0856	152.614	127.23
ENSMUSG00000031229	2.67566	3.76448e-72	173.267	121.146	175.006	1042.33	1018.97	950.932
ENSMUSG00000031232	2.10533	9.16667e-33	114.798	124.279	128.533	631.034	548.795	404.722
ENSMUSG00000055700	-2.24365	1.17549e-12	161.858	161.354	160.352	9.8599	63.204	30.7106
ENSMUSG00000031246	2.15527	1.0522e-26	157.224	221.405	183.38	1067.69	746.115	686.601
ENSMUSG00000025527	-2.00749	2.86733e-12	750.823	544.113	732.681	78.8792	254.357	172.199
ENSMUSG00000050435	-2.11851	6.01262e-13	180.041	153.521	165.377	21.1284	67.8287	28.517
ENSMUSG00000072995	-2.61913	7.35391e-05	440.297	318.008	425.792	8.45134	110.992	73.4861
ENSMUSG00000072049	-2.15374	0.00580154	8.19987	21.4094	12.1416	1.40856	4.62468	3.29042
ENSMUSG00000095563	-2.15978	0.0076607	8.19987	10.9658	10.4669	1.40856	1.54156	3.29042
ENSMUSG00000082772	-2.09025	1.29397e-14	373.629	275.712	351.687	33.8054	90.9521	108.584
ENSMUSG00000062791	-2.34761	7.43915e-24	397.159	270.49	343.313	36.6225	86.3274	75.6797
ENSMUSG00000043569	-2.61366	0.000202604	196.084	107.569	175.006	1.40856	36.9974	39.4851
ENSMUSG00000103504	-2.65482	1.09958e-25	190.379	159.265	169.982	12.677	32.3728	36.1946
ENSMUSG00000081874	-4.71619	2.60204e-07	38.1472	28.72	36.8434	0	3.08312	1.09681
ENSMUSG00000034480	2.25159	9.91447e-26	66.312	52.7403	64.4759	387.353	262.065	229.233
ENSMUSG00000082117	-2.89355	2.73515e-30	179.684	162.398	194.265	15.4941	24.665	30.7106
ENSMUSG00000084875	-2.59122	5.94606e-12	113.016	73.1054	121.416	4.22567	13.874	30.7106
ENSMUSG00000031255	2.26736	4.26703e-14	22.4605	26.1091	20.0964	142.264	90.9521	96.519
ENSMUSG00000052549	-2.69999	8.8224e-08	332.986	263.702	328.241	9.8599	75.5365	57.034
ENSMUSG00000000223	2.81419	9.13151e-13	10.6955	10.9658	13.8163	109.867	57.0377	82.2605
ENSMUSG00000033436	2.02686	8.86233e-22	205.353	199.473	229.853	1147.97	790.82	650.407
ENSMUSG00000082071	3.86011	0.00203251	0.356516	1.04436	0.418675	7.04279	4.62468	13.1617
ENSMUSG00000060726	-2.14033	5.76804e-05	28.1648	18.7985	33.9127	1.40856	9.24936	7.67765
ENSMUSG00000072966	2.1341	2.58079e-17	24.5996	21.9316	19.259	87.3306	92.4936	108.584
ENSMUSG00000031270	-2.89764	7.27412e-27	159.006	171.275	169.145	12.677	24.665	28.517
ENSMUSG00000086807	-2.01748	0.00371961	60.2512	24.5425	47.3103	2.81711	3.08312	25.2266
ENSMUSG00000054667	-2.26942	5.01494e-18	115.868	110.702	109.693	22.5369	20.0403	26.3234
ENSMUSG00000086426	-4.20184	0.00500052	5.34774	2.61091	5.44277	0	0	0
ENSMUSG00000031278	2.15871	3.08557e-35	98.7549	78.3272	94.6205	464.824	388.473	365.237
ENSMUSG00000067276	2.1019	1.37694e-05	11.765	13.5767	7.95482	60.568	50.8715	31.8074
ENSMUSG00000072934	2.3077	2.0258e-09	10.339	9.39927	8.3735	39.4396	55.4962	44.9691
ENSMUSG00000071679	3.14612	4.166e-11	6.7738	3.13309	4.60542	45.0738	40.0806	46.0659
ENSMUSG00000087360	-2.23607	4.72409e-05	571.495	474.141	579.865	25.354	147.99	171.102
ENSMUSG00000087403	2.25154	2.88187e-13	18.1823	17.7542	17.5843	60.568	98.6599	95.4222
ENSMUSG00000048573	-2.29366	4.60669e-07	605.008	494.506	637.223	36.6225	177.279	140.391
ENSMUSG00000096867	-2.77774	0.000137858	42.0689	28.72	38.5181	1.40856	9.24936	5.48403
ENSMUSG00000057457	-2.2274	1.73359e-08	58.8251	37.5971	44.3795	2.81711	13.874	13.1617
ENSMUSG00000062168	-2.45306	2.84077e-34	436.019	313.309	415.326	45.0738	84.7858	82.2605
ENSMUSG00000059493	3.16216	4.76049e-11	3.20864	5.22181	5.44277	40.8482	33.9143	47.1627
ENSMUSG00000086034	2.28837	7.62737e-05	3.92168	5.22181	3.76807	18.3112	18.4987	25.2266
ENSMUSG00000083695	-2.09175	2.07683e-17	245.996	214.094	231.527	23.9455	61.6624	74.5829
ENSMUSG00000031384	-2.30696	3.07301e-16	665.615	673.614	737.287	57.7508	201.944	160.134
ENSMUSG00000031342	2.73344	1.08294e-24	26.0257	28.1978	21.7711	200.015	160.322	144.779
ENSMUSG00000000402	2.44357	1.61745e-07	5.34774	7.83272	7.95482	45.0738	33.9143	35.0978
ENSMUSG00000084920	-5.36478	7.10112e-05	15.3302	5.22181	9.21085	0	0	0
ENSMUSG00000044583	2.12528	0.0012766	3.20864	3.13309	6.6988	26.7626	13.874	16.4521
ENSMUSG00000031355	2.22137	1.30072e-05	5.34774	5.22181	3.3494	22.5369	21.5818	20.8393
ENSMUSG00000055357	-2.9117	4.55805e-20	295.908	231.326	278.837	11.2685	41.6221	52.6467
ENSMUSG00000096922	-4.20076	0.000533817	13.1911	20.8873	14.6536	1.40856	0	1.09681
ENSMUSG00000025255	2.14894	1.38598e-18	36.0081	28.1978	25.5392	152.124	127.95	120.649
ENSMUSG00000102979	2.41497	2.67237e-06	9.98245	4.17745	8.3735	56.3423	35.4559	30.7106
ENSMUSG00000103848	-2.45586	2.46353e-05	33.5125	17.7542	26.3765	2.81711	1.54156	8.77446
ENSMUSG00000069118	-4.03797	5.7409e-23	108.024	122.19	136.488	1.40856	7.7078	12.0649
ENSMUSG00000040329	2.861	1.89974e-07	16.0432	10.4436	7.53615	122.544	81.7027	44.9691
ENSMUSG00000103725	-2.32089	6.94066e-07	47.0601	26.6313	37.6807	7.04279	7.7078	7.67765
ENSMUSG00000103814	-3.80519	0.0068451	7.48683	5.744	6.6988	0	1.54156	0
ENSMUSG00000103256	-2.50049	4.1818e-18	109.094	88.2487	101.738	12.677	24.665	16.4521
ENSMUSG00000102834	-3.13384	2.66967e-06	28.1648	21.9316	32.238	2.81711	7.7078	0
ENSMUSG00000027562	-3.12108	1.92607e-39	567.93	607.819	668.624	42.2567	89.4105	80.0669
ENSMUSG00000027564	-2.42643	7.11437e-07	2188.29	1738.34	2069.09	108.459	539.546	467.24
ENSMUSG00000102886	-2.65108	4.12362e-08	58.1121	34.464	45.6356	2.81711	6.16624	12.0649
ENSMUSG00000027606	-2.09716	0.000203378	1530.52	1075.17	1546.17	77.4707	443.969	448.594
ENSMUSG00000084339	2.33084	0.00201538	2.1391	0.522181	0.83735	4.22567	13.874	2.19361
ENSMUSG00000003617	2.03399	6.35073e-15	202.145	247.514	205.569	1259.25	812.402	612.018
ENSMUSG00000103293	4.02586	0.00425283	0.713032	0	0	2.81711	7.7078	3.29042
ENSMUSG00000102203	-4.12863	1.43244e-05	22.817	23.4982	23.4458	2.81711	1.54156	0
ENSMUSG00000027690	2.17313	0.000361672	1.78258	3.13309	2.09337	9.8599	13.874	7.67765
ENSMUSG00000037737	-3.12201	1.67852e-38	386.82	392.68	411.557	16.9027	55.4962	62.518
ENSMUSG00000037625	3.13143	1.73639e-60	62.0338	68.9279	53.1717	636.668	525.672	449.691
ENSMUSG00000104283	-4.04188	0.00348883	4.99122	8.87708	10.0482	0	0	1.09681
ENSMUSG00000027674	-3.2793	4.00462e-56	647.789	559.256	657.32	32.3968	75.5365	82.2605
ENSMUSG00000092242	-2.24425	2.93157e-06	46.7036	23.4982	45.6356	1.40856	7.7078	14.2585
ENSMUSG00000105651	-3.19728	1.41634e-17	105.885	76.7607	96.2952	2.81711	18.4987	9.87126
ENSMUSG00000033883	2.00923	5.81492e-22	40.2863	37.5971	38.0994	169.027	144.907	153.553
ENSMUSG00000081705	3.11405	4.00198e-06	1.78258	1.04436	1.6747	12.677	15.4156	12.0649
ENSMUSG00000106166	4.9729	5.17887e-09	0.713032	0.522181	0.418675	15.4941	20.0403	17.5489
ENSMUSG00000097304	-4.25476	0.00354802	3.56516	4.69963	5.86145	0	0	0
ENSMUSG00000074620	-4.28105	0.00211115	9.62593	6.78836	11.3042	0	1.54156	0
ENSMUSG00000074619	-2.22632	2.31064e-19	1419.65	1307.54	1420.56	153.533	396.181	336.72
ENSMUSG00000064927	6.19542	8.49402e-09	0.356516	0.522181	0.418675	12.677	43.1637	37.2914
ENSMUSG00000105297	-2.1535	6.3969e-16	163.997	112.269	152.398	14.0856	36.9974	43.8723
ENSMUSG00000090919	2.46855	6.13652e-06	4.63471	6.26618	4.18675	39.4396	21.5818	21.9361
ENSMUSG00000102679	-2.49583	2.23366e-17	225.675	134.201	180.449	12.677	35.4559	46.0659
ENSMUSG00000037892	2.36469	0.00525014	3.20864	1.56654	1.6747	22.5369	6.16624	5.48403
ENSMUSG00000104200	4.87858	0.00622447	0	0.522181	0	9.8599	1.54156	2.19361
ENSMUSG00000102570	2.35442	2.68476e-05	4.27819	2.61091	3.76807	19.7198	16.9572	18.6457
ENSMUSG00000097885	2.11291	0.000762028	4.27819	1.56654	2.93072	12.677	10.7909	15.3553
ENSMUSG00000048332	2.17003	9.10462e-16	16.0432	20.8873	17.5843	85.922	78.6196	78.9701
ENSMUSG00000048655	-2.40246	1.67144e-16	1012.86	830.791	985.561	71.8364	208.111	253.362
ENSMUSG00000027797	-2.39941	4.11654e-14	98.0419	66.8392	96.2952	11.2685	13.874	23.0329
ENSMUSG00000105975	-2.32899	6.77819e-22	1549.06	987.967	1369.49	143.673	316.02	316.977
ENSMUSG00000106651	-3.76144	0.00240837	13.9041	10.4436	10.8855	0	0	2.19361
ENSMUSG00000106572	-2.58661	1.19282e-09	59.1816	48.0407	57.7771	1.40856	12.3325	13.1617
ENSMUSG00000106211	5.2831	0.000346279	0	0	0	1.40856	3.08312	4.38723
ENSMUSG00000106528	3.4283	4.0932e-08	2.49561	1.04436	1.6747	5.63423	30.8312	21.9361
ENSMUSG00000105293	3.74014	1.23986e-05	0	2.61091	0	4.22567	13.874	10.9681
ENSMUSG00000027801	-3.22874	2.06836e-05	20.3214	19.8429	21.7711	1.40856	3.08312	2.19361
ENSMUSG00000102550	2.14156	3.84586e-32	54.1904	46.9963	44.3795	236.638	206.569	201.812
ENSMUSG00000027763	2.16045	7.74031e-40	324.429	374.926	332.428	1831.12	1452.15	1328.23
ENSMUSG00000104125	5.24542	0.00380667	0	0	0	2.81711	1.54156	4.38723
ENSMUSG00000036894	2.42947	4.47182e-13	16.0432	20.8873	10.8855	100.008	90.9521	65.8084
ENSMUSG00000027820	2.62444	1.26553e-27	142.25	182.241	150.723	1397.29	833.984	697.569
ENSMUSG00000062200	-3.48162	1.23122e-19	127.989	81.4603	111.786	1.40856	12.3325	14.2585
ENSMUSG00000082280	-5.11203	2.19328e-08	53.4774	38.6414	44.3795	1.40856	1.54156	1.09681
ENSMUSG00000103294	-3.86946	0.000100659	19.9649	14.0989	23.8645	0	3.08312	1.09681
ENSMUSG00000104037	2.08166	3.16316e-05	3.92168	4.17745	2.93072	8.45134	12.3325	24.1298
ENSMUSG00000111756	4.58498	0.00116945	0.713032	0	0	8.45134	4.62468	6.58084
ENSMUSG00000089417	5.1397	7.20346e-16	1.78258	0.522181	1.25602	32.3968	43.1637	55.9372
ENSMUSG00000103094	2.59447	0.000369955	1.42606	3.13309	0.418675	11.2685	4.62468	12.0649
ENSMUSG00000094763	-2.17533	0.00192208	22.104	8.87708	21.7711	1.40856	4.62468	5.48403
ENSMUSG00000102362	-3.88252	0.00593516	4.99122	3.65527	2.09337	0	0	0
ENSMUSG00000099370	5.28837	0.00342743	0	0	0	2.81711	3.08312	3.29042
ENSMUSG00000027956	-2.93713	1.26985e-56	1043.52	771.262	1049.2	88.7391	154.156	131.617
ENSMUSG00000101334	-2.37723	3.52043e-05	24.5996	20.8873	21.7711	0	1.54156	9.87126
ENSMUSG00000027993	2.8775	1.21956e-24	17.4693	20.8873	23.4458	195.789	114.075	142.585
ENSMUSG00000028082	2.23084	4.49515e-19	43.8515	39.1636	47.3103	281.711	180.363	152.456
ENSMUSG00000015854	-2.77744	3.31024e-15	139.754	75.1941	118.904	5.63423	24.665	18.6457
ENSMUSG00000051036	-3.71238	6.37211e-31	185.745	166.576	219.804	5.63423	23.1234	15.3553
ENSMUSG00000028059	-2.23042	1.59421e-66	6599.11	5290.22	6727.69	1100.08	1501.48	1366.62
ENSMUSG00000105204	5.71423	0.00477843	0	0	0	1.40856	3.08312	7.67765
ENSMUSG00000042672	-2.27296	7.27934e-133	2581.53	2376.45	2672.4	514.123	561.128	506.725
ENSMUSG00000109293	-2.12192	2.03051e-137	2889.2	2665.21	2899.32	600.045	679.828	662.471
ENSMUSG00000090005	2.88859	0.00242749	1.42606	0.522181	0.418675	5.63423	6.16624	6.58084
ENSMUSG00000027938	-2.19359	8.7113e-25	5477.15	4888.66	5439.01	669.065	1435.19	1350.17
ENSMUSG00000108394	2.57156	0.000136274	2.1391	2.08873	1.6747	1.40856	24.665	9.87126
ENSMUSG00000027927	-3.80486	4.7656e-43	1417.15	1416.16	1541.56	46.4824	134.116	131.617
ENSMUSG00000074435	-3.41729	1.3338e-30	23867.7	26699.1	23900.1	981.764	2950.55	3037.06
ENSMUSG00000044505	3.60373	0.00162303	1.42606	0	0	4.22567	7.7078	7.67765
ENSMUSG00000028141	-3.24273	7.79394e-15	10519.4	13060.8	11182.8	463.415	1647.93	1560.76
ENSMUSG00000038777	2.37209	3.01823e-33	79.8596	89.293	95.4579	578.917	416.221	375.108
ENSMUSG00000106383	2.60991	0.00011858	1.42606	2.61091	3.76807	7.04279	20.0403	19.7425
ENSMUSG00000038298	-2.59219	1.88709e-22	2222.52	1574.9	2429.15	176.07	405.43	449.691
ENSMUSG00000087223	-2.02093	6.19889e-22	1159.39	979.612	1103.63	157.758	289.813	348.785
ENSMUSG00000027875	2.00495	4.66362e-26	3854.65	5112.68	4327.42	20631.1	18173.5	14555.7
ENSMUSG00000086833	-2.05396	1.82898e-08	118.007	83.0268	110.111	4.22567	40.0806	30.7106
ENSMUSG00000106197	4.97101	0.000922555	0	0.522181	0	5.63423	3.08312	5.48403
ENSMUSG00000085244	4.26592	6.58776e-05	0	1.56654	0	9.8599	6.16624	8.77446
ENSMUSG00000104943	-3.06853	2.18475e-11	67.025	49.6072	47.3103	2.81711	4.62468	10.9681
ENSMUSG00000105561	4.66202	0.000504791	0.713032	0	0	2.81711	9.24936	8.77446
ENSMUSG00000106137	-2.01915	7.78656e-08	112.303	79.3716	108.437	2.81711	43.1637	28.517
ENSMUSG00000033161	2.0388	7.74152e-22	1273.83	1549.31	1562.08	8469.65	5253.64	4296.19
ENSMUSG00000027861	2.99362	1.95622e-13	9.62593	15.1433	6.6988	92.9648	84.7858	70.1956
ENSMUSG00000027860	2.02096	2.03565e-12	31.0169	21.9316	31.8193	145.081	101.743	99.8094
ENSMUSG00000085754	-2.46688	9.15673e-14	107.311	77.2828	85.4097	5.63423	26.2065	17.5489
ENSMUSG00000105846	5.31911	0.00086206	0	0	0	2.81711	4.62468	2.19361
ENSMUSG00000106063	4.83407	0.00497853	0	0	0	4.22567	1.54156	1.09681
ENSMUSG00000106432	5.86425	0.000344649	0	0	0	0	10.7909	3.29042
ENSMUSG00000105933	4.51711	0.00326299	0.356516	0	0	1.40856	4.62468	4.38723
ENSMUSG00000105818	4.48975	0.00088753	0	0	0.83735	14.0856	3.08312	2.19361
ENSMUSG00000105304	3.14086	5.90851e-08	2.1391	1.56654	2.93072	16.9027	13.874	27.4202
ENSMUSG00000104973	3.11803	2.33873e-10	2.1391	3.65527	2.51205	15.4941	30.8312	24.1298
ENSMUSG00000105659	2.34743	0.00265989	2.1391	0.522181	1.25602	5.63423	7.7078	7.67765
ENSMUSG00000100188	4.26899	0.00961463	0.713032	0	0	4.22567	4.62468	6.58084
ENSMUSG00000055865	-2.13904	1.27835e-23	232.805	172.32	203.057	30.9883	43.1637	61.4212
ENSMUSG00000002228	-2.43603	7.35833e-07	2307.01	1830.77	2441.71	119.727	598.125	497.95
ENSMUSG00000105655	2.47529	1.57486e-06	5.34774	3.13309	2.09337	11.2685	23.1234	25.2266
ENSMUSG00000104910	5.09417	0.00272391	0	0	0	7.04279	0	1.09681
ENSMUSG00000000562	-3.08368	1.39574e-17	78.077	77.2828	80.8043	5.63423	16.9572	6.58084
ENSMUSG00000074344	-2.41249	8.90971e-16	98.0419	75.1941	107.181	7.04279	26.2065	19.7425
ENSMUSG00000092072	2.43	0.00695263	1.78258	1.04436	0	8.45134	1.54156	5.48403
ENSMUSG00000040809	-2.9885	0.00298148	9.62593	12.0102	10.0482	1.40856	1.54156	1.09681
ENSMUSG00000055891	-3.06868	4.38893e-07	1671.7	1686.65	1782.3	38.031	319.103	255.556
ENSMUSG00000068762	2.04648	3.95154e-18	104.103	191.118	117.229	639.485	590.418	469.433
ENSMUSG00000084863	-2.1559	7.25924e-22	152.945	144.644	159.934	23.9455	38.539	39.4851
ENSMUSG00000027886	-2.28124	1.81109e-14	2624.31	2580.62	2676.17	222.552	789.279	609.825
ENSMUSG00000088185	5.04148	4.07614e-10	0.713032	1.04436	0.418675	23.9455	27.7481	18.6457
ENSMUSG00000033721	-2.37731	5.91154e-40	328.708	274.145	321.542	63.3851	53.9546	60.3244
ENSMUSG00000027966	2.00483	3.0736e-25	82.7117	92.9483	85.4097	367.633	328.352	349.881
ENSMUSG00000104653	4.36722	0.00890601	0.356516	0.522181	0	5.63423	7.7078	4.38723
ENSMUSG00000033502	-2.24512	8.96971e-38	2337.67	2152.95	2382.26	328.194	578.085	542.919
ENSMUSG00000033386	2.06172	3.0385e-07	10.6955	10.4436	11.3042	59.1594	43.1637	34.001
ENSMUSG00000028009	-2.987	6.01436e-09	41.7124	31.3309	51.9157	1.40856	7.7078	6.58084
ENSMUSG00000105914	-4.60964	0.000953425	4.99122	7.31054	5.86145	0	0	0
ENSMUSG00000044667	5.0619	6.75898e-21	1.06955	3.65527	1.25602	57.7508	63.204	65.8084
ENSMUSG00000028132	-3.0173	1.64382e-70	998.245	1202.58	1115.77	123.953	132.574	151.359
ENSMUSG00000104869	2.19325	0.00601615	1.78258	1.04436	1.6747	7.04279	6.16624	7.67765
ENSMUSG00000106503	-2.63576	2.90027e-06	27.0952	27.1534	28.0512	1.40856	7.7078	4.38723
ENSMUSG00000032826	-2.40303	6.95056e-47	3302.41	2207.78	3263.15	464.824	619.707	574.727
ENSMUSG00000028028	-2.51463	1.46916e-21	164.71	122.713	134.395	26.7626	23.1234	24.1298
ENSMUSG00000105789	2.48597	0.00297224	1.06955	1.56654	2.51205	7.04279	9.24936	12.0649
ENSMUSG00000105952	-2.70136	0.000340285	23.1735	13.5767	14.6536	1.40856	4.62468	2.19361
ENSMUSG00000044365	2.41457	8.54636e-07	9.98245	15.1433	4.60542	52.1166	55.4962	49.3563
ENSMUSG00000105327	-2.43101	0.00564377	20.6779	5.744	9.21085	0	6.16624	1.09681
ENSMUSG00000104544	-3.33873	0.00767874	11.4085	6.78836	7.95482	0	0	2.19361
ENSMUSG00000106540	-2.48766	5.90596e-06	36.7211	22.976	28.4699	7.04279	3.08312	5.48403
ENSMUSG00000040253	2.65142	2.83264e-36	41.3558	45.4298	34.75	253.54	255.899	252.266
ENSMUSG00000105671	2.87243	0.0039456	1.42606	0.522181	0.83735	8.45134	6.16624	6.58084
ENSMUSG00000105197	-2.7619	2.37344e-14	80.9291	61.0952	81.2229	5.63423	15.4156	12.0649
ENSMUSG00000028262	3.14241	0.00350318	0.713032	2.08873	0.418675	2.81711	16.9572	7.67765
ENSMUSG00000036832	2.33864	3.86864e-18	22.104	21.9316	28.8886	139.447	127.95	103.1
ENSMUSG00000103302	2.76373	0.00196973	2.1391	0.522181	1.25602	5.63423	12.3325	9.87126
ENSMUSG00000105797	-2.24284	4.66691e-05	22.817	21.4094	29.3072	4.22567	0	9.87126
ENSMUSG00000105190	-2.27996	4.82911e-06	35.6516	25.0647	33.494	0	6.16624	12.0649
ENSMUSG00000105337	-2.19859	0.00376393	12.4781	14.6211	9.62952	7.04279	0	1.09681
ENSMUSG00000105023	-6.47421	4.27121e-07	41.3558	45.4298	41.0301	0	0	1.09681
ENSMUSG00000038997	-3.1026	2.91702e-46	1018.57	1035.49	1143.82	66.2022	157.239	148.069
ENSMUSG00000078161	-2.32405	9.39881e-09	4274.98	3404.62	4388.13	308.474	1005.1	1095.71
ENSMUSG00000104122	2.14302	0.00233936	3.56516	4.17745	0.83735	14.0856	13.874	9.87126
ENSMUSG00000105643	2.62515	2.44251e-07	4.99122	4.17745	4.60542	9.8599	29.2896	44.9691
ENSMUSG00000105201	3.24165	1.33708e-19	7.48683	5.22181	5.86145	64.7936	53.9546	59.2276
ENSMUSG00000078365	-2.23784	1.95381e-08	42.7819	48.5629	52.753	9.8599	12.3325	8.77446
ENSMUSG00000085155	-2.60234	4.93574e-09	1329.8	1236.53	1393.35	70.4279	288.272	292.847
ENSMUSG00000082843	-3.10177	2.36284e-27	215.336	169.187	225.666	7.04279	35.4559	28.517
ENSMUSG00000086080	-2.49793	2.53384e-11	69.1641	48.0407	61.1265	7.04279	13.874	10.9681
ENSMUSG00000023151	-2.76917	1.41928e-23	230.309	209.917	274.651	8.45134	50.8715	44.9691
ENSMUSG00000056494	-2.52569	9.10994e-16	273.091	156.132	238.226	16.9027	33.9143	62.518
ENSMUSG00000028238	2.73195	4.03405e-13	7.13032	6.78836	8.3735	52.1166	55.4962	41.6787
ENSMUSG00000040372	2.2311	0.00169247	2.49561	2.61091	3.3494	16.9027	16.9572	6.58084
ENSMUSG00000028259	-2.39816	3.76573e-07	2307.01	1547.22	2368.03	130.996	588.876	460.659
ENSMUSG00000096105	2.34797	9.96658e-05	8.55638	6.78836	5.44277	57.7508	29.2896	19.7425
ENSMUSG00000087180	-2.71673	0.00303422	18.1823	6.26618	9.62952	0	3.08312	2.19361
ENSMUSG00000085522	-2.03814	4.69294e-05	30.6604	19.8429	35.1687	1.40856	9.24936	9.87126
ENSMUSG00000071015	-3.40179	4.60464e-43	391.811	380.148	370.946	9.8599	44.7052	51.5499
ENSMUSG00000080057	-2.33229	4.70465e-11	134.05	67.8836	98.8073	4.22567	26.2065	28.517
ENSMUSG00000028287	-2.32719	1.87965e-14	3877.11	3768.58	4150.32	321.151	1068.3	960.803
ENSMUSG00000028427	-2.598	3.54446e-09	2666.03	1921.63	2639.75	136.63	545.712	511.112
ENSMUSG00000082186	-2.54846	4.10888e-08	36.7211	63.1839	40.6115	4.22567	12.3325	7.67765
ENSMUSG00000036162	-3.4409	8.70336e-05	26.7387	14.6211	15.9096	1.40856	3.08312	1.09681
ENSMUSG00000082962	-2.37646	3.84872e-28	310.169	220.361	241.157	42.2567	41.6221	62.518
ENSMUSG00000118603	-2.26939	0.000190308	24.9561	21.4094	27.6325	0	3.08312	10.9681
ENSMUSG00000094686	2.74765	0.000101563	2.85213	1.56654	2.51205	4.22567	12.3325	29.6138
ENSMUSG00000078722	-2.23148	2.84567e-40	694.493	525.837	620.058	135.221	154.156	106.39
ENSMUSG00000050141	-2.25594	2.84167e-23	4380.87	3758.66	4551	504.264	1154.63	998.094
ENSMUSG00000085351	2.53577	1.86638e-07	3.56516	4.17745	4.18675	15.4941	29.2896	24.1298
ENSMUSG00000043633	-2.0019	2.64368e-20	4465.72	3915.32	4549.32	622.582	1362.74	1242.68
ENSMUSG00000070999	-3.22426	4.55323e-60	2753.73	2452.69	2894.3	173.253	369.974	323.558
ENSMUSG00000084274	2.95183	2.16998e-06	1.06955	3.13309	1.25602	8.45134	18.4987	13.1617
ENSMUSG00000014030	-2.63769	5.05719e-31	379.689	227.149	319.03	42.2567	53.9546	52.6467
ENSMUSG00000028328	-2.202	4.73084e-23	254.909	174.931	216.455	32.3968	53.9546	53.7435
ENSMUSG00000028332	-2.88651	1.36578e-35	848.151	646.983	856.609	57.7508	120.242	138.198
ENSMUSG00000015242	-2.18225	1.14525e-28	1330.16	1401.53	1273.61	200.015	417.763	267.621
ENSMUSG00000015243	2.51459	8.19801e-22	1129.09	893.975	1222.11	9593.68	4569.18	4385.03
ENSMUSG00000084970	-3.63446	1.24388e-05	25.6691	16.7098	22.6084	1.40856	1.54156	2.19361
ENSMUSG00000066176	-3.0499	6.12104e-07	28.1648	34.464	25.1205	1.40856	4.62468	4.38723
ENSMUSG00000070979	-2.32358	3.49627e-25	5278.22	4387.89	5603.54	587.368	1338.07	1125.32
ENSMUSG00000038816	2.13701	5.77727e-26	40.2863	45.952	48.1476	212.692	158.781	216.071
ENSMUSG00000085967	-6.51688	4.47123e-07	27.8082	17.7542	21.3524	0	0	0
ENSMUSG00000038729	-2.18802	7.02046e-06	52.7644	22.976	49.8223	7.04279	10.7909	9.87126
ENSMUSG00000038709	-2.18217	3.18229e-05	1309.48	965.513	1395.44	73.245	413.138	322.461
ENSMUSG00000028369	3.21298	7.27629e-16	14.9737	16.1876	20.5151	257.766	127.95	94.3254
ENSMUSG00000083834	2.79587	0.0043941	1.42606	0	0.418675	2.81711	4.62468	6.58084
ENSMUSG00000043385	5.07648	0.00370278	0	0	0	4.22567	1.54156	2.19361
ENSMUSG00000028389	-2.03682	4.35936e-18	3194.38	2242.25	3126.25	398.622	861.732	825.896
ENSMUSG00000045672	-2.7444	3.89559e-15	107.311	67.3614	103.413	5.63423	12.3325	21.9361
ENSMUSG00000084782	-2.40672	2.1794e-23	218.188	259.524	236.133	25.354	49.3299	58.1308
ENSMUSG00000058935	-2.43844	2.0467e-06	1909.14	1709.62	1948.51	90.1477	467.093	469.433
ENSMUSG00000086817	-2.08594	2.6597e-17	152.232	164.487	167.47	19.7198	33.9143	57.034
ENSMUSG00000050395	-2.26211	1.2725e-05	33.156	23.4982	37.2621	4.22567	6.16624	8.77446
ENSMUSG00000085032	-3.63568	1.85249e-11	67.025	41.7745	55.2651	4.22567	6.16624	3.29042
ENSMUSG00000086790	-2.08319	6.04329e-07	42.4254	33.4196	36.006	2.81711	15.4156	8.77446
ENSMUSG00000059343	-2.18018	2.54906e-07	2038.2	1598.4	2132.31	154.941	585.793	531.951
ENSMUSG00000008575	3.33654	6.66947e-103	85.2073	91.9039	89.5964	1038.11	870.982	784.217
ENSMUSG00000086293	-2.06032	1.28685e-08	119.076	71.0167	124.346	8.45134	40.0806	27.4202
ENSMUSG00000028492	-2.17424	4.33287e-31	1482.39	1196.32	1453.64	201.424	320.645	390.463
ENSMUSG00000085108	-2.51169	9.04779e-17	129.772	93.4705	118.904	5.63423	24.665	28.517
ENSMUSG00000081169	-2.24875	6.34954e-06	78.79	27.1534	82.8976	4.22567	13.874	20.8393
ENSMUSG00000043753	3.21281	4.07672e-21	8.9129	7.83272	8.3735	92.9648	66.2871	74.5829
ENSMUSG00000028533	-2.04234	0.000808373	1287.02	972.824	1334.32	57.7508	420.846	393.754
ENSMUSG00000049799	3.92338	1.7339e-10	1.42606	1.04436	1.25602	15.4941	16.9572	24.1298
ENSMUSG00000028575	-2.12087	2.78967e-19	1950.14	1590.56	1888.22	221.143	502.549	523.177
ENSMUSG00000028565	3.6011	7.05048e-179	124.781	142.556	122.253	1691.68	1621.72	1406.11
ENSMUSG00000028553	2.95733	0.00277157	0.713032	1.04436	1.25602	4.22567	13.874	5.48403
ENSMUSG00000086096	-4.01058	0.00798393	8.9129	8.3549	5.86145	0	0	1.09681
ENSMUSG00000028523	-3.43105	6.57683e-44	516.592	385.37	508.69	18.3112	55.4962	55.9372
ENSMUSG00000087482	-5.31592	0.000108086	8.19987	9.92145	11.3042	0	0	0
ENSMUSG00000028517	2.03082	6.26501e-80	281.291	307.043	334.103	1264.88	1336.53	1169.2
ENSMUSG00000081189	2.129	0.000773399	3.56516	4.69963	2.09337	11.2685	16.9572	16.4521
ENSMUSG00000034926	2.39722	4.82075e-28	771.5	701.29	946.205	6058.2	3539.42	3148.93
ENSMUSG00000054362	-3.36861	4.25148e-33	199.292	176.497	208.5	9.8599	23.1234	23.0329
ENSMUSG00000047502	-3.10984	9.33149e-34	3124.15	1997.87	3058.42	176.07	319.103	449.691
ENSMUSG00000028555	-2.18513	1.22075e-17	3494.57	2430.23	3346.47	353.548	878.689	806.153
ENSMUSG00000060491	-2.16761	3.3824e-39	732.64	841.756	715.515	118.319	208.111	183.167
ENSMUSG00000028716	-2.62029	1.85525e-50	1429.27	1386.91	1340.6	140.856	263.607	269.815
ENSMUSG00000028713	2.57764	0.000510446	4.27819	3.13309	5.0241	32.3968	26.2065	16.4521
ENSMUSG00000028706	-2.12181	1.29999e-48	3187.61	2452.16	3079.77	564.831	687.536	749.119
ENSMUSG00000085920	-2.67899	0.000498247	23.8866	9.39927	17.1657	1.40856	4.62468	2.19361
ENSMUSG00000082592	5.05496	0.00633932	0	0	0	1.40856	3.08312	3.29042
ENSMUSG00000086890	-3.952	0.0063912	3.56516	3.65527	4.18675	0	0	0
ENSMUSG00000048626	-3.04303	2.44826e-23	724.797	438.11	682.021	29.5797	112.534	82.2605
ENSMUSG00000085292	-2.77048	1.95103e-26	203.927	180.153	179.612	29.5797	33.9143	20.8393
ENSMUSG00000028644	2.49691	8.95074e-11	9.62593	7.31054	14.2349	73.245	43.1637	60.3244
ENSMUSG00000028642	-2.49429	2.65453e-35	314.804	331.063	343.732	32.3968	78.6196	64.7116
ENSMUSG00000047518	-3.31948	4.28139e-14	2767.99	2119.01	2991.01	88.7391	334.519	365.237
ENSMUSG00000078577	-2.10505	0.0001952	2120.91	1548.27	2063.65	105.642	659.788	567.049
ENSMUSG00000076438	-4.21294	3.7711e-75	799.665	905.463	944.531	29.5797	53.9546	58.1308
ENSMUSG00000032726	-3.14565	6.43363e-05	23.1735	12.5324	22.1898	2.81711	1.54156	2.19361
ENSMUSG00000076436	-3.81512	3.22133e-47	910.542	1016.17	1073.06	29.5797	81.7027	99.8094
ENSMUSG00000085562	-3.96508	3.39382e-05	23.1735	16.1876	22.6084	1.40856	3.08312	0
ENSMUSG00000073758	-2.27866	1.53809e-23	8898.99	8173.71	9375.39	1007.12	2279.97	2162.9
ENSMUSG00000073755	2.05314	1.41577e-13	27.8082	24.0203	28.0512	111.276	129.491	93.2286
ENSMUSG00000048686	-2.65699	3.25903e-05	2571.19	1748.26	2557.68	64.7936	531.838	493.563
ENSMUSG00000085717	-2.96039	7.63852e-07	26.3822	32.8974	42.2862	0	4.62468	7.67765
ENSMUSG00000028789	-2.82585	4.06189e-54	1906.29	2623.96	2400.26	312.7	376.141	290.654
ENSMUSG00000085961	-2.45922	3.19073e-14	211.057	160.832	217.292	8.45134	58.5793	40.5819
ENSMUSG00000001334	2.32863	1.07592e-37	38.8602	34.9862	36.8434	170.435	198.861	188.651
ENSMUSG00000000411	-2.44725	6.10561e-18	1671.7	1433.91	1606.87	122.544	382.307	358.656
ENSMUSG00000078554	-2.45699	1.10943e-07	2993.31	2919.52	3305.44	177.478	743.032	757.894
ENSMUSG00000086369	2.12459	0.00295214	3.92168	4.17745	4.18675	15.4941	16.9572	20.8393
ENSMUSG00000087451	-3.73408	3.10227e-07	32.0864	22.4538	33.0753	1.40856	4.62468	1.09681
ENSMUSG00000100813	2.59646	5.07776e-13	7.84335	5.22181	5.86145	32.3968	44.7052	39.4851
ENSMUSG00000085009	-3.63266	1.47163e-07	34.2255	35.5083	27.6325	1.40856	0	5.48403
ENSMUSG00000048003	-2.46683	3.307e-07	2471.01	1634.43	2412.82	121.136	548.795	508.918
ENSMUSG00000028838	2.01972	5.11017e-11	32.4429	24.5425	29.7259	160.576	75.5365	116.262
ENSMUSG00000043924	3.29917	5.79977e-10	4.99122	2.61091	2.51205	33.8054	40.0806	28.517
ENSMUSG00000097995	3.7912	0.0020686	0.713032	1.04436	0	11.2685	4.62468	7.67765
ENSMUSG00000001604	2.10425	6.21987e-21	36.3646	45.4298	42.7048	188.747	197.32	149.166
ENSMUSG00000036921	-3.33141	5.30772e-14	68.0945	61.6174	69.5	7.04279	6.16624	6.58084
ENSMUSG00000085833	-5.8153	4.3934e-05	23.8866	4.17745	12.9789	0	0	0
ENSMUSG00000036856	3.66346	2.93084e-09	3.20864	4.17745	2.51205	29.5797	64.7455	30.7106
ENSMUSG00000070667	-2.57291	0.0042568	11.765	7.83272	11.7229	1.40856	3.08312	1.09681
ENSMUSG00000041399	-2.39538	6.12439e-29	6137.06	6141.38	6394	690.193	1399.74	1457.66
ENSMUSG00000084804	-2.51398	5.53349e-06	341.899	208.35	278.837	9.8599	50.8715	83.3573
ENSMUSG00000028758	-2.25881	6.24144e-51	7998.08	6391.5	8302.32	1252.21	1831.37	1658.37
ENSMUSG00000028753	-2.31386	1.35759e-66	2369.05	1892.39	2322.81	390.17	524.13	413.496
ENSMUSG00000041120	2.02653	2.19395e-24	38.8602	43.8632	47.3103	207.058	163.405	159.037
ENSMUSG00000085928	-3.82005	2.1278e-12	57.3991	53.7847	56.5211	2.81711	4.62468	4.38723
ENSMUSG00000040935	-2.17208	6.63696e-07	55.973	32.8974	54.8464	1.40856	7.7078	20.8393
ENSMUSG00000028927	2.68033	1.0175e-19	13.5476	10.4436	15.0723	114.093	72.4533	66.9052
ENSMUSG00000045004	-2.40647	8.34719e-23	15632.9	13298.9	16514.6	1517.02	3594.92	3459.33
ENSMUSG00000028583	3.26001	1.85521e-46	30.6604	44.3854	27.2139	385.945	309.854	276.395
ENSMUSG00000028584	2.81674	3.82176e-17	20.6779	18.7985	17.5843	167.618	138.74	97.6158
ENSMUSG00000094417	2.82208	0.0040365	0.713032	2.08873	1.25602	12.677	12.3325	3.29042
ENSMUSG00000081460	4.22452	0.00199185	0	0.522181	0.418675	5.63423	6.16624	4.38723
ENSMUSG00000083038	2.80204	0.00704661	1.78258	0	0.418675	7.04279	3.08312	6.58084
ENSMUSG00000094849	3.37418	0.0026493	0.356516	0.522181	0.83735	2.81711	10.7909	4.38723
ENSMUSG00000093594	2.60753	0.00654939	1.78258	1.56654	0	2.81711	6.16624	10.9681
ENSMUSG00000083340	5.09662	0.00286157	0	0	0	1.40856	4.62468	2.19361
ENSMUSG00000083473	5.01411	0.00292879	0	0	0	2.81711	0	4.38723
ENSMUSG00000041556	-2.98311	1.13916e-16	239.222	167.098	232.783	14.0856	9.24936	53.7435
ENSMUSG00000028989	3.14511	0.000247399	1.42606	0	1.25602	5.63423	13.874	6.58084
ENSMUSG00000085286	-2.69484	4.49025e-15	88.0594	84.0712	74.1055	12.677	7.7078	16.4521
ENSMUSG00000086767	-2.33692	0.00449891	9.62593	10.4436	12.9789	0	1.54156	4.38723
ENSMUSG00000085213	2.82392	5.05686e-10	6.41729	7.31054	3.3494	43.6653	47.7884	29.6138
ENSMUSG00000005045	-2.5038	1.59372e-84	8569.93	6377.4	8015.95	1169.1	1415.15	1463.14
ENSMUSG00000039492	-2.73013	1.54821e-78	1906.29	1950.35	1864.78	202.832	340.685	318.074
ENSMUSG00000082073	-2.34211	0.00269675	13.1911	8.87708	17.1657	0	1.54156	5.48403
ENSMUSG00000051276	-2.74963	6.14574e-66	3374.78	3948.74	3840.92	431.019	693.702	537.435
ENSMUSG00000058183	-2.29115	1.98479e-26	4853.96	3743	5024.1	556.38	1114.55	1111.07
ENSMUSG00000042333	4.45755	7.17471e-13	3.20864	1.04436	0.83735	35.2139	52.413	30.7106
ENSMUSG00000073682	3.0626	4.70497e-05	1.42606	3.65527	1.25602	25.354	13.874	12.0649
ENSMUSG00000029061	2.19704	5.31386e-06	4.99122	4.17745	4.18675	23.9455	23.1234	15.3553
ENSMUSG00000103183	2.55935	1.16499e-05	2.49561	3.13309	2.93072	28.1711	13.874	8.77446
ENSMUSG00000029074	-2.39103	3.45742e-40	6614.08	5905.35	6624.69	797.243	1399.74	1451.08
ENSMUSG00000078349	2.73599	3.4701e-07	4.99122	4.17745	3.3494	33.8054	20.0403	29.6138
ENSMUSG00000106658	-3.92173	0.00779984	4.63471	2.61091	3.76807	0	0	0
ENSMUSG00000104891	2.25316	2.76529e-06	2.85213	5.22181	4.18675	14.0856	24.665	18.6457
ENSMUSG00000040367	-3.69685	1.00737e-89	551.174	499.728	545.115	35.2139	50.8715	38.3882
ENSMUSG00000106054	5.56623	0.00123047	0	0	0	0	3.08312	7.67765
ENSMUSG00000079666	-2.19421	0.000578342	889.507	637.583	921.503	30.9883	248.191	255.556
ENSMUSG00000104663	-4.06634	0.000730993	21.391	12.0102	10.4669	0	1.54156	1.09681
ENSMUSG00000003161	2.16667	1.78213e-22	45.634	53.7847	41.0301	226.778	223.526	179.876
ENSMUSG00000094226	-3.75771	4.22858e-16	100.894	73.6276	77.0362	1.40856	13.874	4.38723
ENSMUSG00000003974	-2.20724	0.000831726	22.4605	13.5767	19.259	2.81711	7.7078	2.19361
ENSMUSG00000105185	-2.49795	2.98976e-05	450.636	337.851	399.835	11.2685	95.5767	103.1
ENSMUSG00000028864	-2.85928	1.31002e-11	61.3207	45.4298	65.732	8.45134	9.24936	6.58084
ENSMUSG00000109903	-2.57871	7.63959e-10	70.2336	39.1636	55.6838	2.81711	15.4156	9.87126
ENSMUSG00000104540	-2.48551	7.37233e-06	39.9298	17.7542	29.3072	4.22567	3.08312	7.67765
ENSMUSG00000104718	-2.05908	1.63264e-05	590.39	425.056	572.329	36.6225	181.904	162.327
ENSMUSG00000106204	3.41197	0.000104286	0.713032	1.56654	1.6747	9.8599	23.1234	8.77446
ENSMUSG00000106294	-2.17657	1.50838e-07	47.4166	37.5971	47.3103	2.81711	20.0403	7.67765
ENSMUSG00000094832	4.64616	1.28542e-05	0.356516	0.522181	0.418675	7.04279	6.16624	17.5489
ENSMUSG00000088359	5.28384	0.000795512	0	0	0	4.22567	1.54156	3.29042
ENSMUSG00000105866	2.79174	0.000312331	4.63471	1.56654	1.25602	9.8599	20.0403	23.0329
ENSMUSG00000106665	-2.08842	0.000578342	24.5996	12.5324	18.4217	4.22567	4.62468	4.38723
ENSMUSG00000038199	-2.78994	1.17824e-19	3506.33	2012.49	2896.81	183.112	411.597	619.696
ENSMUSG00000038165	-2.57939	3.30592e-17	1493.45	1359.76	1567.94	91.5562	323.728	323.558
ENSMUSG00000097275	-2.05154	1.05363e-09	86.6334	51.1738	66.988	8.45134	16.9572	23.0329
ENSMUSG00000059631	-3.66058	9.64658e-17	80.5726	71.0167	80.3856	0	6.16624	10.9681
ENSMUSG00000028938	-2.24313	3.83762e-06	4023.28	2752.42	4234.48	246.498	1062.14	1016.74
ENSMUSG00000038044	-2.87565	3.30582e-41	976.854	844.89	1044.59	69.0193	154.156	165.618
ENSMUSG00000095550	2.33497	3.12398e-13	13.9041	8.3549	6.6988	61.9765	52.413	36.1946
ENSMUSG00000106627	2.39629	1.84868e-25	21.7475	12.0102	19.259	90.1477	110.992	85.5509
ENSMUSG00000090671	2.81454	4.95903e-08	3.92168	3.65527	2.09337	25.354	24.665	18.6457
ENSMUSG00000067700	2.05224	5.98598e-13	27.4517	13.0545	17.5843	111.276	67.8287	66.9052
ENSMUSG00000029044	-2.08045	2.43234e-11	624.259	454.298	598.286	47.8909	161.864	185.36
ENSMUSG00000118586	-2.17071	4.04052e-73	1689.89	1580.12	1441.5	398.622	339.143	311.493
ENSMUSG00000067642	-2.21234	3.99887e-17	461.332	236.026	369.271	47.8909	78.6196	102.003
ENSMUSG00000106300	-2.05457	8.95177e-07	32.7995	34.464	31.4006	0	12.3325	10.9681
ENSMUSG00000049265	2.90543	8.52643e-34	90.1985	109.658	108.018	997.259	758.448	550.597
ENSMUSG00000029168	-2.20957	1.62134e-39	1249.59	962.38	1299.15	200.015	303.687	256.653
ENSMUSG00000106229	3.59413	5.97001e-09	1.78258	2.08873	0.83735	12.677	27.7481	16.4521
ENSMUSG00000087258	-2.95896	1.42477e-06	26.7387	29.2422	25.9578	0	4.62468	5.48403
ENSMUSG00000106717	2.14309	2.29605e-05	4.63471	2.08873	5.0241	5.63423	21.5818	25.2266
ENSMUSG00000106935	2.3477	0.00017419	2.1391	4.17745	4.18675	12.677	20.0403	19.7425
ENSMUSG00000029138	-2.8712	1.79567e-16	105.529	109.136	99.6446	4.22567	30.8312	9.87126
ENSMUSG00000029134	-2.12756	6.38239e-26	1014.64	811.992	1054.64	135.221	286.73	238.007
ENSMUSG00000107083	3.77003	9.34117e-08	2.1391	0.522181	0.418675	14.0856	18.4987	13.1617
ENSMUSG00000105429	2.96871	0.00113264	1.42606	0.522181	0.418675	4.22567	6.16624	8.77446
ENSMUSG00000107246	2.65803	1.49221e-10	6.06077	4.17745	4.18675	32.3968	29.2896	30.7106
ENSMUSG00000107168	4.52112	0.00966292	0	0	0.418675	0	6.16624	4.38723
ENSMUSG00000029123	-2.05292	4.18853e-12	89.129	62.1396	77.8735	16.9027	20.0403	18.6457
ENSMUSG00000107276	3.41451	2.70659e-05	0.713032	1.04436	1.25602	9.8599	10.7909	10.9681
ENSMUSG00000097029	-3.31228	0.00748241	7.84335	9.92145	8.3735	0	0	2.19361
ENSMUSG00000086422	-2.95024	2.09445e-07	38.1472	26.6313	35.5874	2.81711	1.54156	7.67765
ENSMUSG00000106794	-2.13681	8.83107e-06	32.0864	23.4982	30.9819	2.81711	9.24936	7.67765
ENSMUSG00000106876	-2.57076	1.68979e-15	201.431	167.62	189.66	7.04279	44.7052	41.6787
ENSMUSG00000106851	-2.28862	3.09334e-08	47.7731	32.3752	40.6115	2.81711	7.7078	13.1617
ENSMUSG00000107134	3.11468	6.97763e-10	2.85213	4.69963	5.0241	33.8054	44.7052	29.6138
ENSMUSG00000061755	2.19191	1.74775e-86	903.411	766.562	897.639	3659.43	3957.19	4120.7
ENSMUSG00000106622	-2.39975	5.15632e-12	176.475	115.924	136.069	4.22567	33.9143	41.6787
ENSMUSG00000107193	-2.80281	0.00012626	23.5301	11.488	19.259	0	3.08312	4.38723
ENSMUSG00000105374	3.3052	0.000341456	1.06955	2.61091	0	2.81711	7.7078	23.0329
ENSMUSG00000105519	5.79231	6.04457e-06	0	0	0.83735	14.0856	13.874	18.6457
ENSMUSG00000062496	-2.31966	1.23091e-19	173.98	117.491	142.768	18.3112	38.539	30.7106
ENSMUSG00000104852	6.61673	1.1321e-12	0.356516	0.522181	0.418675	36.6225	46.2468	41.6787
ENSMUSG00000105457	3.64544	0.000311577	1.06955	1.04436	0	15.4941	3.08312	7.67765
ENSMUSG00000106602	-2.02743	0.00663813	11.4085	12.0102	13.8163	0	3.08312	5.48403
ENSMUSG00000105574	4.01687	4.86978e-05	0.356516	0.522181	0.83735	8.45134	7.7078	10.9681
ENSMUSG00000105530	3.65518	2.525e-09	4.27819	0.522181	0.418675	16.9027	36.9974	18.6457
ENSMUSG00000105423	-4.01145	1.15513e-27	154.015	124.279	146.955	2.81711	13.874	9.87126
ENSMUSG00000105931	-6.55191	3.60043e-07	23.5301	22.976	22.6084	0	0	0
ENSMUSG00000104847	-3.54919	0.00678941	9.26941	7.31054	14.2349	0	1.54156	1.09681
ENSMUSG00000100557	-2.52292	6.90991e-27	186.101	202.606	196.777	30.9883	36.9974	34.001
ENSMUSG00000089992	-2.19187	1.27177e-45	1267.06	1142.01	1209.13	185.93	300.604	303.816
ENSMUSG00000081143	5.09717	0.00302767	0	0	0	1.40856	4.62468	2.19361
ENSMUSG00000104641	6.25877	5.66978e-06	0	0.522181	0	22.5369	7.7078	5.48403
ENSMUSG00000107362	5.83071	6.93346e-10	0	0	1.25602	14.0856	36.9974	21.9361
ENSMUSG00000106696	6.41805	4.1475e-06	0	0	0.418675	14.0856	16.9572	8.77446
ENSMUSG00000107050	5.06019	0.00205841	0	0	0	1.40856	3.08312	3.29042
ENSMUSG00000106682	2.56643	6.80641e-05	2.85213	1.56654	0.83735	5.63423	18.4987	8.77446
ENSMUSG00000106768	-2.49641	2.14937e-07	40.9993	32.8974	36.006	5.63423	1.54156	10.9681
ENSMUSG00000107390	7.46297	8.9639e-08	0	0	0	15.4941	15.4156	10.9681
ENSMUSG00000107125	-2.00438	0.00395929	20.6779	8.87708	21.3524	1.40856	1.54156	8.77446
ENSMUSG00000107091	5.09687	0.00293826	0	0	0	1.40856	4.62468	2.19361
ENSMUSG00000106706	5.47287	0.001576	0	0	0	1.40856	4.62468	4.38723
ENSMUSG00000087601	5.14117	0.00232603	0	0	0	5.63423	3.08312	0
ENSMUSG00000067220	-2.13441	0.00373099	18.1823	10.9658	11.3042	4.22567	3.08312	2.19361
ENSMUSG00000106136	-4.27472	0.000365829	17.8258	12.0102	20.5151	0	0	2.19361
ENSMUSG00000067206	-3.0108	2.09748e-05	21.7475	20.8873	21.7711	1.40856	6.16624	1.09681
ENSMUSG00000029155	-2.39007	2.85562e-46	4074.26	3419.77	4382.69	601.454	869.44	795.185
ENSMUSG00000087250	-2.94354	4.98822e-11	81.6421	54.829	88.3404	0	20.0403	9.87126
ENSMUSG00000107009	6.37094	1.65444e-05	0	0	0	2.81711	7.7078	8.77446
ENSMUSG00000106992	4.56354	0.00865219	0.356516	0	0	4.22567	4.62468	2.19361
ENSMUSG00000107165	2.42526	0.00245601	1.06955	1.56654	1.25602	2.81711	4.62468	12.0649
ENSMUSG00000107205	4.65023	4.51271e-06	0.356516	0.522181	0.418675	9.8599	12.3325	9.87126
ENSMUSG00000029231	2.17411	7.43933e-23	158.65	136.812	197.196	990.216	676.745	560.468
ENSMUSG00000106815	4.80561	0.00369577	0	0	0	2.81711	1.54156	2.19361
ENSMUSG00000059325	2.84798	7.8293e-06	0.713032	4.17745	4.60542	29.5797	16.9572	19.7425
ENSMUSG00000107232	-2.56173	5.74884e-19	159.006	127.412	130.627	7.04279	30.8312	31.8074
ENSMUSG00000106996	-4.79982	0.000745853	7.84335	3.65527	8.79217	0	0	0
ENSMUSG00000099863	-2.29235	4.41096e-05	771.5	662.126	771.199	32.3968	231.234	186.457
ENSMUSG00000002240	-2.16531	7.4412e-14	2635.01	2361.3	2825.22	264.809	584.251	891.704
ENSMUSG00000099605	-2.6997	0.000912834	14.9737	15.6654	12.1416	0	3.08312	3.29042
ENSMUSG00000007907	-3.61148	2.43695e-17	2587.24	2757.64	2722.64	76.0621	312.937	270.911
ENSMUSG00000029368	5.33258	4.9533e-10	1.06955	1.04436	0.418675	50.7081	30.8312	20.8393
ENSMUSG00000029380	2.84013	0.000276502	48.4862	25.5869	50.6597	80.2878	271.315	541.823
ENSMUSG00000088075	5.8891	0.00460901	0	0	0	4.22567	7.7078	2.19361
ENSMUSG00000082361	2.7124	8.75128e-05	2.85213	3.13309	2.51205	19.7198	23.1234	13.1617
ENSMUSG00000060183	2.82183	0.0040365	2.1391	1.04436	1.25602	1.40856	13.874	16.4521
ENSMUSG00000029426	2.06358	4.318e-19	105.885	118.013	108.855	639.485	368.433	382.786
ENSMUSG00000107019	2.80002	4.48506e-05	1.42606	1.04436	1.6747	11.2685	10.7909	7.67765
ENSMUSG00000083700	4.93127	0.00288929	0.356516	0	0	1.40856	4.62468	7.67765
ENSMUSG00000104955	2.92821	1.5414e-08	4.99122	8.3549	3.3494	47.8909	29.2896	47.1627
ENSMUSG00000104545	4.15996	1.13499e-05	0.713032	1.04436	0	8.45134	10.7909	10.9681
ENSMUSG00000029335	-5.63694	1.45196e-05	28.1648	25.5869	17.5843	0	1.54156	0
ENSMUSG00000104753	-4.08113	1.09294e-06	29.9473	24.0203	35.1687	0	3.08312	2.19361
ENSMUSG00000089743	-2.83559	5.41642e-07	566.147	457.953	542.184	14.0856	123.325	82.2605
ENSMUSG00000029331	-4.5168	0.000819498	12.1215	7.83272	12.5602	0	0	1.09681
ENSMUSG00000029322	-2.24487	2.85702e-10	112.303	65.2727	98.8073	5.63423	23.1234	28.517
ENSMUSG00000029314	-2.19218	7.04223e-13	600.729	433.411	580.283	56.3423	92.4936	200.716
ENSMUSG00000104966	3.91854	9.81771e-08	1.06955	1.56654	0.418675	19.7198	10.7909	14.2585
ENSMUSG00000104684	-2.28738	1.48386e-10	74.1553	56.3956	79.5482	2.81711	18.4987	20.8393
ENSMUSG00000029320	-3.3922	9.34603e-10	1452.45	1229.22	1500.95	28.1711	171.113	198.522
ENSMUSG00000029311	2.08401	2.16904e-31	258.118	279.367	296.003	1471.94	1151.55	912.543
ENSMUSG00000105615	-2.89322	7.04172e-11	76.6509	54.3069	55.6838	1.40856	15.4156	8.77446
ENSMUSG00000029304	5.1274	2.29023e-78	7.84335	6.78836	13.8163	342.279	365.35	295.041
ENSMUSG00000118625	4.74197	0.0030078	0	0	0.418675	0	1.54156	9.87126
ENSMUSG00000034438	-2.13748	0.00166462	19.6084	9.92145	15.491	0	1.54156	7.67765
ENSMUSG00000097237	-3.94681	0.00936227	10.6955	1.04436	10.0482	0	1.54156	0
ENSMUSG00000106438	-2.22956	3.01145e-15	438.515	296.599	408.208	33.8054	89.4105	118.455
ENSMUSG00000070639	-2.31743	3.293e-38	7913.58	6095.95	8404.06	1115.58	1580.1	1798.76
ENSMUSG00000105341	4.98385	0.00633329	0	0	0.418675	7.04279	3.08312	4.38723
ENSMUSG00000105508	-2.28022	0.00286275	16.0432	9.92145	12.1416	0	4.62468	3.29042
ENSMUSG00000104706	2.80705	0.000278863	0	2.08873	2.51205	9.8599	10.7909	9.87126
ENSMUSG00000029287	2.33718	9.13442e-34	519.087	351.428	582.377	3118.55	2110.4	2120.13
ENSMUSG00000105033	7.40444	2.04164e-07	0	0	0	15.4941	18.4987	6.58084
ENSMUSG00000106671	5.41772	0.0028202	0	0	0	2.81711	7.7078	0
ENSMUSG00000033794	-2.62837	2.70362e-25	3804.38	3215.07	4030.16	294.388	769.239	722.796
ENSMUSG00000091450	4.76963	0.00825387	0	0	0	1.40856	1.54156	3.29042
ENSMUSG00000090688	4.11717	0.00343828	0.356516	0.522181	0	2.81711	7.7078	4.38723
ENSMUSG00000072763	2.34513	0.000136752	3.92168	3.65527	2.51205	14.0856	18.4987	18.6457
ENSMUSG00000095178	2.26197	0.00390938	2.1391	2.61091	2.51205	14.0856	4.62468	15.3553
ENSMUSG00000104538	-4.41978	2.63274e-06	32.4429	18.7985	32.6566	0	1.54156	2.19361
ENSMUSG00000101683	-2.1253	6.01092e-11	282.361	252.736	257.485	15.4941	87.8689	77.8733
ENSMUSG00000058153	-2.06222	5.08827e-23	340.473	253.258	301.865	45.0738	64.7455	100.906
ENSMUSG00000097962	-3.74966	1.66157e-18	80.2161	88.2487	97.5513	4.22567	6.16624	8.77446
ENSMUSG00000098230	-2.30144	6.99208e-05	626.755	433.411	657.32	23.9455	149.531	174.392
ENSMUSG00000106191	-4.23624	0.00456274	4.99122	4.69963	4.18675	0	0	0
ENSMUSG00000053873	2.02994	3.04762e-28	80.9291	62.6618	74.1055	278.894	334.519	280.783
ENSMUSG00000063430	-2.1315	7.03326e-15	137.972	99.2145	138.581	14.0856	29.2896	40.5819
ENSMUSG00000105071	4.66482	0.000357819	0.713032	0	0	5.63423	7.7078	7.67765
ENSMUSG00000042121	2.21302	1.28901e-36	39.5733	42.2967	37.2621	180.295	186.529	184.264
ENSMUSG00000106484	-3.93852	0.00103653	17.4693	10.4436	12.1416	1.40856	0	1.09681
ENSMUSG00000066952	-2.40166	4.40108e-19	145.815	104.958	131.045	11.2685	32.3728	28.517
ENSMUSG00000098343	2.01594	0.00110816	4.99122	5.744	5.44277	18.3112	15.4156	30.7106
ENSMUSG00000107054	4.67097	0.000406494	0.713032	0	0	4.22567	9.24936	7.67765
ENSMUSG00000106869	5.21957	0.00298305	0	0	0	1.40856	1.54156	5.48403
ENSMUSG00000086122	6.43194	2.68476e-05	0	0	0	2.81711	6.16624	10.9681
ENSMUSG00000041548	2.38252	9.09063e-21	20.6779	27.6756	30.5633	159.167	127.95	122.842
ENSMUSG00000107225	3.43412	0.000623154	0.356516	0.522181	0.83735	5.63423	4.62468	7.67765
ENSMUSG00000081274	-2.55269	0.00514098	12.8346	6.78836	10.4669	0	0	4.38723
ENSMUSG00000046607	2.15282	0.00117987	4.63471	1.56654	1.6747	11.2685	16.9572	8.77446
ENSMUSG00000106912	5.01321	0.00486611	0	0	0	1.40856	1.54156	4.38723
ENSMUSG00000106938	-2.01607	2.48576e-12	114.798	94.5148	115.973	12.677	26.2065	39.4851
ENSMUSG00000018604	2.42927	9.76225e-47	68.4511	89.8152	82.479	469.05	400.806	421.174
ENSMUSG00000107063	-2.62564	6.32185e-07	34.9386	24.5425	36.8434	1.40856	4.62468	8.77446
ENSMUSG00000029608	-3.56911	1.52316e-07	40.2863	23.4982	29.3072	1.40856	3.08312	3.29042
ENSMUSG00000106115	2.05153	0.00310498	2.1391	2.61091	1.6747	5.63423	10.7909	9.87126
ENSMUSG00000072647	-2.33651	1.17465e-21	1697.73	1063.68	1835.89	190.155	408.513	312.59
ENSMUSG00000106110	5.54044	9.42687e-05	0	0	0.418675	5.63423	0	14.2585
ENSMUSG00000104872	-2.78298	1.294e-08	32.0864	37.5971	39.7741	4.22567	6.16624	5.48403
ENSMUSG00000087386	-4.43087	0.00327127	6.7738	5.744	3.3494	0	0	0
ENSMUSG00000043036	-2.22124	2.56495e-08	4757.35	3958.14	4744.42	371.859	1236.33	1277.78
ENSMUSG00000104916	2.36184	0.00260433	2.85213	1.04436	1.6747	8.45134	13.874	7.67765
ENSMUSG00000105434	4.70926	6.47908e-08	0	0	2.09337	11.2685	29.2896	15.3553
ENSMUSG00000106375	4.27918	2.19018e-09	0.356516	1.04436	1.6747	14.0856	13.874	28.517
ENSMUSG00000105979	4.77309	0.000675812	0.713032	0	0	1.40856	12.3325	8.77446
ENSMUSG00000056735	-2.51953	2.58083e-15	296.621	171.798	267.533	14.0856	47.7884	64.7116
ENSMUSG00000029477	-2.7683	6.5887e-09	1247.81	987.445	1276.96	50.7081	217.36	246.782
ENSMUSG00000104156	-2.10557	0.00247634	17.8258	12.5324	15.0723	1.40856	6.16624	3.29042
ENSMUSG00000106254	6.37665	6.16379e-06	0	0	0	2.81711	7.7078	8.77446
ENSMUSG00000106636	7.42633	3.03177e-08	0	0	0	9.8599	13.874	16.4521
ENSMUSG00000090220	-3.46985	3.46308e-25	215.336	118.535	175.843	9.8599	18.4987	17.5489
ENSMUSG00000105759	-3.73305	1.08227e-10	78.077	48.0407	48.5663	7.04279	1.54156	4.38723
ENSMUSG00000105382	2.19036	0.000189872	4.99122	0	2.93072	9.8599	10.7909	17.5489
ENSMUSG00000105228	3.51059	0.0020149	0.356516	1.04436	0	5.63423	4.62468	4.38723
ENSMUSG00000091970	-2.13783	5.68855e-51	505.54	559.778	484.407	121.136	117.159	114.068
ENSMUSG00000104825	-3.09143	3.28019e-06	36.7211	19.3207	33.0753	2.81711	3.08312	4.38723
ENSMUSG00000106235	-3.98658	8.15726e-11	48.8427	40.7301	56.5211	2.81711	3.08312	3.29042
ENSMUSG00000087104	-2.37331	5.14006e-11	187.527	150.91	173.331	7.04279	32.3728	57.034
ENSMUSG00000104681	-5.15497	2.6928e-08	55.26	31.3309	52.753	0	0	3.29042
ENSMUSG00000095789	-2.43194	2.88602e-06	2815.41	2652.16	3148.44	143.673	696.785	755.7
ENSMUSG00000107118	4.02776	4.1765e-16	2.1391	3.13309	1.6747	19.7198	35.4559	53.7435
ENSMUSG00000106757	3.59428	1.67045e-14	2.85213	2.08873	2.93072	22.5369	40.0806	34.001
ENSMUSG00000106395	4.52127	0.00625415	0	0	0.418675	0	6.16624	4.38723
ENSMUSG00000106386	6.49443	2.84502e-06	0	0	0	11.2685	4.62468	5.48403
ENSMUSG00000106320	6.75832	9.59993e-07	0	0	0	11.2685	9.24936	5.48403
ENSMUSG00000105985	4.54068	0.000253591	0	0	0.83735	2.81711	7.7078	8.77446
ENSMUSG00000105624	5.84819	6.37881e-05	0	0	0	8.45134	4.62468	1.09681
ENSMUSG00000105227	-3.88168	4.2327e-10	47.0601	39.1636	48.985	0	3.08312	5.48403
ENSMUSG00000107076	3.01519	0.00981935	0	1.56654	0.418675	2.81711	4.62468	6.58084
ENSMUSG00000076320	5.6756	0.000779914	0	0	0	4.22567	4.62468	3.29042
ENSMUSG00000040576	-2.87916	2.62667e-29	865.264	849.589	872.937	52.1166	138.74	159.037
ENSMUSG00000008843	-2.98099	0.000127317	20.6779	15.6654	15.0723	0	1.54156	4.38723
ENSMUSG00000070473	-3.11736	9.06316e-52	465.966	607.819	514.133	60.568	55.4962	65.8084
ENSMUSG00000054909	-2.97454	1.21938e-34	3093.49	2872.52	3209.98	209.875	496.382	460.659
ENSMUSG00000085026	-5.49472	4.78935e-05	14.9737	7.83272	10.0482	0	0	0
ENSMUSG00000102415	3.77555	5.23513e-11	0.713032	1.56654	2.09337	11.2685	24.665	21.9361
ENSMUSG00000104369	5.97621	2.35837e-05	0	0.522181	0	1.40856	7.7078	18.6457
ENSMUSG00000043279	2.38779	1.11993e-28	58.1121	55.8734	79.1296	395.805	308.312	308.203
ENSMUSG00000094840	-2.56644	5.60973e-06	23.8866	20.3651	33.9127	1.40856	7.7078	4.38723
ENSMUSG00000079173	-2.01478	1.89965e-38	1695.23	1123.73	1496.76	343.688	359.184	365.237
ENSMUSG00000089984	-3.01128	7.12733e-71	1392.19	1100.24	1468.29	116.91	188.07	185.36
ENSMUSG00000093445	-2.50903	7.79062e-11	69.1641	41.2523	61.5452	9.8599	10.7909	9.87126
ENSMUSG00000047182	2.07375	0.00099195	3.56516	5.744	5.86145	29.5797	13.874	19.7425
ENSMUSG00000079156	-4.91729	0.000286243	14.6172	10.9658	17.5843	0	0	1.09681
ENSMUSG00000075598	-4.37001	4.85474e-13	66.6685	55.3512	67.8253	1.40856	1.54156	5.48403
ENSMUSG00000106127	-2.40812	6.61012e-05	24.9561	16.1876	28.4699	0	7.7078	5.48403
ENSMUSG00000053647	2.36957	8.39155e-08	3.92168	4.69963	5.0241	25.354	30.8312	15.3553
ENSMUSG00000036687	2.02835	5.18428e-36	144.745	162.398	122.672	629.625	573.46	548.403
ENSMUSG00000093720	-2.33452	0.00200368	14.9737	15.1433	17.1657	5.63423	3.08312	1.09681
ENSMUSG00000029607	-2.0553	3.05288e-25	3933.08	3457.89	4004.63	566.24	1137.67	1037.58
ENSMUSG00000098039	5.58276	0.0011183	0	0	0	2.81711	1.54156	6.58084
ENSMUSG00000086894	2.41706	0.00320801	1.06955	1.56654	1.6747	5.63423	10.7909	6.58084
ENSMUSG00000104682	3.13602	4.24771e-08	3.56516	1.56654	2.93072	15.4941	26.2065	30.7106
ENSMUSG00000070419	-4.18053	0.00659524	4.99122	1.04436	7.11747	0	0	0
ENSMUSG00000105764	-4.15499	0.00374318	4.27819	4.69963	4.18675	0	0	0
ENSMUSG00000105542	3.01658	2.12046e-05	1.78258	1.04436	0.83735	7.04279	13.874	9.87126
ENSMUSG00000105636	2.42441	9.90233e-06	2.85213	2.08873	2.93072	7.04279	24.665	12.0649
ENSMUSG00000080957	4.86171	0.00415515	0	0	0	0	6.16624	1.09681
ENSMUSG00000104845	-2.2131	1.78826e-07	45.9906	37.5971	38.5181	4.22567	12.3325	9.87126
ENSMUSG00000107336	2.00877	5.80859e-08	9.26941	14.0989	13.3976	42.2567	47.7884	55.9372
ENSMUSG00000107085	4.83475	0.00526188	0	0	0	4.22567	1.54156	1.09681
ENSMUSG00000085740	-2.35663	4.97088e-06	61.6773	25.5869	33.494	0	13.874	9.87126
ENSMUSG00000106951	2.29214	0.00362498	1.06955	5.744	2.09337	9.8599	15.4156	16.4521
ENSMUSG00000107388	2.84901	0.000252387	2.49561	0.522181	2.51205	9.8599	18.4987	13.1617
ENSMUSG00000107164	-2.32183	3.13661e-16	959.028	831.835	964.627	74.6535	251.274	224.845
ENSMUSG00000107360	-2.06146	0.00345248	14.2606	9.39927	14.6536	0	6.16624	3.29042
ENSMUSG00000107681	-2.91289	2.95502e-09	50.2687	33.4196	46.4729	5.63423	10.7909	2.19361
ENSMUSG00000029661	3.00121	6.81828e-38	58.4686	65.2727	65.732	714.139	459.385	344.397
ENSMUSG00000092035	2.54445	4.91693e-30	67.025	50.6516	52.753	340.871	371.516	287.363
ENSMUSG00000093570	-2.92868	3.04127e-05	169.702	120.624	151.142	0	33.9143	24.1298
ENSMUSG00000097385	5.0856	0.000773628	0	0	0.418675	5.63423	3.08312	6.58084
ENSMUSG00000107881	2.20364	1.40477e-34	151.519	179.63	160.352	904.294	679.828	677.827
ENSMUSG00000029759	2.02738	8.58516e-17	177.188	216.705	198.452	1124.03	750.74	540.726
ENSMUSG00000015112	2.07313	2.70007e-14	44.208	38.1192	56.9398	259.175	171.113	157.94
ENSMUSG00000029755	-2.99953	1.99641e-12	63.8163	57.44	59.8705	9.8599	10.7909	3.29042
ENSMUSG00000061762	-3.46711	4.19674e-14	81.9987	53.2625	85.4097	1.40856	15.4156	4.38723
ENSMUSG00000029752	-2.00241	1.46007e-40	1256.72	1002.59	1357.76	250.723	311.395	338.913
ENSMUSG00000107394	-3.44815	1.23334e-22	135.833	111.747	142.349	4.22567	20.0403	12.0649
ENSMUSG00000107549	3.55799	0.00932968	0.713032	0	0.418675	2.81711	6.16624	5.48403
ENSMUSG00000062995	-2.44328	2.48861e-18	1490.24	1232.87	1439.82	108.459	353.017	303.816
ENSMUSG00000101894	-3.33154	6.98143e-31	200.362	173.364	206.825	5.63423	24.665	26.3234
ENSMUSG00000041390	2.1525	6.79794e-18	43.4949	49.0851	53.1717	243.68	252.816	153.553
ENSMUSG00000108295	-3.0459	3.61725e-17	172.554	109.658	167.889	1.40856	24.665	27.4202
ENSMUSG00000000058	2.25519	3.80106e-20	38.5037	55.8734	43.1235	273.26	201.944	178.78
ENSMUSG00000007655	2.28042	4.23648e-23	95.5463	136.812	125.184	769.072	507.173	458.465
ENSMUSG00000084203	3.08068	0.000112641	1.42606	2.08873	0.418675	4.22567	20.0403	8.77446
ENSMUSG00000106819	5.26199	0.000991509	0	0	0	2.81711	1.54156	4.38723
ENSMUSG00000107217	-3.29112	0.00887168	11.765	3.65527	9.62952	0	0	2.19361
ENSMUSG00000029672	2.28589	9.58145e-18	25.3126	21.4094	23.4458	122.544	118.7	103.1
ENSMUSG00000051956	-2.67326	2.09414e-19	1290.59	1099.71	1325.11	76.0621	258.982	246.782
ENSMUSG00000078179	-3.32386	6.8363e-11	530.496	442.81	538.835	9.8599	78.6196	62.518
ENSMUSG00000029685	-2.40346	5.14532e-66	839.595	813.036	898.476	159.167	169.572	154.65
ENSMUSG00000106946	5.33525	2.09837e-05	0	0	0.83735	2.81711	16.9572	14.2585
ENSMUSG00000029682	-2.14154	1.18937e-05	2008.61	1581.69	2045.23	125.362	581.168	570.34
ENSMUSG00000029678	-2.16831	9.08384e-14	2237.49	1621.37	2231.96	197.198	573.46	583.501
ENSMUSG00000039904	2.49594	4.61595e-07	11.765	5.22181	12.5602	69.0193	53.9546	46.0659
ENSMUSG00000029707	-3.67565	2.35736e-42	848.864	693.979	930.714	29.5797	77.078	85.5509
ENSMUSG00000107130	7.85932	8.69388e-09	0	0	0	22.5369	23.1234	9.87126
ENSMUSG00000079652	-3.11046	1.3271e-41	2327.34	2323.71	2538.43	154.941	328.352	347.688
ENSMUSG00000039742	-2.56296	8.50689e-19	2848.56	2042.25	2857.04	192.972	513.34	603.244
ENSMUSG00000090685	-3.43801	1.69481e-27	132.98	158.221	154.072	16.9027	12.3325	12.0649
ENSMUSG00000045709	-2.23554	3.12225e-25	1611.45	1759.23	1529.84	200.015	440.886	399.238
ENSMUSG00000029788	-2.40779	3.59049e-23	1682.4	1198.93	1679.31	156.35	311.395	389.366
ENSMUSG00000104030	5.66346	1.87653e-08	1.06955	0	0	21.1284	26.2065	16.4521
ENSMUSG00000103220	4.93309	1.04664e-07	0.713032	0.522181	0.418675	32.3968	10.7909	8.77446
ENSMUSG00000029766	-5.57552	1.95343e-18	944.411	1479.86	1087.72	2.81711	35.4559	35.0978
ENSMUSG00000085616	-3.7045	0.000118696	19.6084	12.0102	19.6777	0	3.08312	1.09681
ENSMUSG00000106873	-3.68235	4.86899e-08	38.1472	28.72	35.1687	0	7.7078	1.09681
ENSMUSG00000083728	4.48418	0.00882687	0	0	0	0	3.08312	2.19361
ENSMUSG00000084965	-2.68857	3.58478e-19	329.421	209.917	256.229	14.0856	66.2871	43.8723
ENSMUSG00000029761	2.31631	1.49224e-30	116.224	80.9381	133.557	659.205	528.755	466.143
ENSMUSG00000082920	4.84826	1.82103e-07	1.06955	0.522181	0	8.45134	18.4987	20.8393
ENSMUSG00000107341	-2.08842	2.69469e-07	57.3991	34.9862	61.1265	8.45134	21.5818	7.67765
ENSMUSG00000038648	2.3099	2.52946e-45	131.911	150.91	151.56	883.165	670.579	599.953
ENSMUSG00000081670	2.23883	3.20679e-18	14.6172	14.6211	12.9789	67.6107	80.1611	53.7435
ENSMUSG00000100121	-2.96197	1.58188e-16	142.25	87.2043	158.678	4.22567	12.3325	30.7106
ENSMUSG00000106976	3.34233	8.08665e-07	1.78258	0	2.09337	12.677	13.874	15.3553
ENSMUSG00000091313	3.5531	0.000125983	0.356516	0	1.6747	7.04279	6.16624	10.9681
ENSMUSG00000102287	-3.81272	0.0015639	19.2519	6.78836	10.0482	0	0	2.19361
ENSMUSG00000029909	-2.95261	2.04141e-35	894.142	734.709	934.482	54.9337	124.866	149.166
ENSMUSG00000051936	-2.37219	1.66392e-33	341.186	339.94	403.184	57.7508	66.2871	83.3573
ENSMUSG00000036938	-2.65335	2.38823e-15	90.555	83.0268	89.5964	9.8599	10.7909	19.7425
ENSMUSG00000029867	-2.25836	2.23854e-05	3149.46	2572.79	3063.03	157.758	894.105	784.217
ENSMUSG00000029861	-2.32936	5.62502e-12	64.5294	72.5832	88.3404	12.677	15.4156	16.4521
ENSMUSG00000071481	-4.13978	0.00426722	9.26941	6.26618	9.62952	0	1.54156	0
ENSMUSG00000043605	-4.3655	6.58828e-06	32.7995	21.4094	27.6325	4.22567	0	0
ENSMUSG00000107598	-2.20817	1.67976e-11	287.352	216.705	285.536	16.9027	73.9949	78.9701
ENSMUSG00000108055	5.21658	0.00352208	0	0	0	1.40856	1.54156	5.48403
ENSMUSG00000107725	-2.88979	0.00609902	12.8346	6.26618	10.4669	0	4.62468	0
ENSMUSG00000029797	-3.43172	3.95576e-08	34.582	27.1534	37.6807	0	6.16624	3.29042
ENSMUSG00000108117	3.06925	1.67516e-11	3.56516	5.22181	4.60542	32.3968	40.0806	38.3882
ENSMUSG00000108130	-3.52502	0.000499508	20.3214	8.87708	15.9096	2.81711	0	1.09681
ENSMUSG00000108084	2.42522	0.00204476	4.99122	1.04436	3.76807	21.1284	20.0403	13.1617
ENSMUSG00000029816	4.29905	4.12604e-53	16.0432	15.1433	20.0964	456.373	272.856	282.976
ENSMUSG00000108266	-3.54597	1.55186e-08	53.8339	33.4196	36.8434	1.40856	7.7078	2.19361
ENSMUSG00000029828	-3.2905	5.29212e-44	1595.05	1303.89	1724.1	83.1049	194.237	194.135
ENSMUSG00000029832	2.30567	4.7361e-07	3.92168	7.31054	4.18675	25.354	26.2065	23.0329
ENSMUSG00000107813	3.93286	0.00726463	0	0.522181	0.418675	5.63423	3.08312	4.38723
ENSMUSG00000053007	2.27872	6.85515e-05	1.78258	5.744	5.44277	23.9455	13.874	23.0329
ENSMUSG00000108060	-2.18085	8.51642e-32	258.474	235.504	227.759	42.2567	55.4962	60.3244
ENSMUSG00000004633	-2.78367	3.86056e-24	2940.19	2150.34	2944.96	181.704	521.047	463.949
ENSMUSG00000086040	2.24078	4.58182e-47	67.738	71.5389	79.1296	352.139	340.685	338.913
ENSMUSG00000108285	-2.33216	6.8253e-07	30.6604	42.2967	40.1928	0	12.3325	9.87126
ENSMUSG00000003477	2.04501	8.74981e-06	6.7738	6.78836	5.44277	26.7626	27.7481	24.1298
ENSMUSG00000093535	-3.79992	1.38861e-16	111.589	57.9621	104.25	7.04279	4.62468	7.67765
ENSMUSG00000093461	-3.79238	0.00840204	3.20864	4.17745	2.93072	0	0	0
ENSMUSG00000108003	-2.52581	4.10697e-14	216.405	127.934	214.78	9.8599	40.0806	46.0659
ENSMUSG00000107525	-2.47364	7.4268e-09	70.5902	40.7301	60.7079	1.40856	10.7909	17.5489
ENSMUSG00000087231	3.10032	0.00875655	0.713032	0	1.6747	2.81711	10.7909	7.67765
ENSMUSG00000018341	4.18922	0.00569524	0.356516	0.522181	0	5.63423	3.08312	6.58084
ENSMUSG00000106331	-2.47543	0.00302097	13.9041	8.87708	13.3976	1.40856	1.54156	3.29042
ENSMUSG00000051896	-3.13779	1.38719e-39	613.564	665.259	677.416	33.8054	87.8689	98.7126
ENSMUSG00000108802	3.92514	0.00101387	0.356516	0.522181	0.418675	7.04279	3.08312	8.77446
ENSMUSG00000097133	-3.14902	7.83923e-13	64.5294	53.7847	67.4067	7.04279	3.08312	9.87126
ENSMUSG00000107610	4.81014	3.46647e-10	0.356516	0	2.09337	30.9883	21.5818	18.6457
ENSMUSG00000107441	-3.29055	0.00129854	17.8258	6.78836	13.3976	0	1.54156	2.19361
ENSMUSG00000107830	-5.80282	1.11062e-05	15.3302	13.5767	12.1416	0	0	0
ENSMUSG00000107512	5.51306	0.00294182	0	0	0	1.40856	6.16624	3.29042
ENSMUSG00000108027	-4.2154	0.00362856	7.13032	1.56654	4.60542	0	0	0
ENSMUSG00000107412	-2.15147	3.84634e-05	29.5908	23.4982	22.6084	7.04279	3.08312	6.58084
ENSMUSG00000087136	-4.195	0.000500332	14.2606	15.6654	18.003	0	0	2.19361
ENSMUSG00000000628	2.51078	4.14366e-51	58.1121	54.3069	72.0121	394.396	357.642	303.816
ENSMUSG00000108780	4.64234	0.00243281	0.356516	0	0	0	3.08312	7.67765
ENSMUSG00000059430	-2.40258	4.84556e-08	2559.78	2226.06	2674.91	159.167	650.538	601.05
ENSMUSG00000099354	-2.05393	4.82816e-25	185.388	183.808	168.307	36.6225	47.7884	44.9691
ENSMUSG00000014747	-2.39784	6.16487e-26	1149.05	947.759	1189.04	114.093	275.939	233.62
ENSMUSG00000108750	5.17208	1.34616e-17	1.06955	3.65527	0	38.031	57.0377	60.3244
ENSMUSG00000108291	3.74193	3.06971e-08	0.713032	1.04436	1.6747	18.3112	15.4156	12.0649
ENSMUSG00000108152	5.30486	0.000223533	0	0.522181	0	4.22567	4.62468	8.77446
ENSMUSG00000107576	4.26832	2.91452e-05	0.356516	0.522181	0.83735	16.9027	10.7909	5.48403
ENSMUSG00000108195	-3.47543	0.00516326	9.98245	6.26618	12.5602	0	0	2.19361
ENSMUSG00000107593	-2.41294	4.34627e-12	90.9116	79.3716	73.2681	2.81711	20.0403	21.9361
ENSMUSG00000108042	3.21746	1.10267e-05	1.42606	1.04436	0.83735	5.63423	10.7909	14.2585
ENSMUSG00000108227	2.28466	1.74963e-58	131.911	116.446	120.997	559.197	678.287	568.146
ENSMUSG00000048206	-3.43872	9.95635e-35	577.556	506.516	584.051	16.9027	61.6624	73.4861
ENSMUSG00000107561	4.84437	3.81496e-07	0.713032	0.522181	0.418675	15.4941	20.0403	13.1617
ENSMUSG00000107624	5.39129	3.81392e-30	1.78258	2.08873	5.0241	90.1477	152.614	130.52
ENSMUSG00000107835	4.55985	2.8787e-10	1.78258	0.522181	0.418675	21.1284	30.8312	17.5489
ENSMUSG00000107622	-2.36288	2.17082e-05	22.104	17.232	28.0512	2.81711	4.62468	5.48403
ENSMUSG00000049694	-2.32047	7.90997e-19	2119.84	2041.73	2123.52	200.015	536.463	520.983
ENSMUSG00000048794	-2.77792	2.60011e-84	1642.47	1251.67	1544.07	181.704	217.36	245.685
ENSMUSG00000107605	2.19097	0.00839142	2.49561	4.69963	1.6747	16.9027	10.7909	12.0649
ENSMUSG00000089781	-2.36885	8.34841e-14	148.667	114.88	153.235	8.45134	33.9143	37.2914
ENSMUSG00000034245	-2.80613	4.95994e-29	607.86	329.496	617.964	50.7081	89.4105	82.2605
ENSMUSG00000108784	-2.37952	1.8537e-11	100.894	51.696	90.8525	12.677	12.3325	20.8393
ENSMUSG00000108199	3.1688	0.000513796	1.78258	0.522181	0.418675	5.63423	15.4156	5.48403
ENSMUSG00000097462	3.44916	1.35794e-07	4.27819	0.522181	2.09337	33.8054	26.2065	19.7425
ENSMUSG00000107655	3.07083	1.83271e-12	3.92168	8.3549	9.21085	47.8909	70.9118	59.2276
ENSMUSG00000093661	2.45752	1.05159e-36	43.4949	47.5185	56.5211	294.388	263.607	252.266
ENSMUSG00000107528	-6.09589	3.13112e-06	18.1823	13.0545	18.8404	0	0	0
ENSMUSG00000108269	4.80707	0.00217466	0	0	0	2.81711	1.54156	2.19361
ENSMUSG00000107461	5.04228	0.00123344	0	0	0	1.40856	1.54156	4.38723
ENSMUSG00000097834	-2.1235	4.19806e-11	73.0858	62.1396	75.7802	7.04279	18.4987	21.9361
ENSMUSG00000030077	-2.52688	5.5764e-09	8042.29	6021.8	7995.85	460.598	1797.46	1569.53
ENSMUSG00000005364	-4.90596	0.000437661	7.84335	5.744	8.3735	0	0	0
ENSMUSG00000034648	2.34553	1.19743e-15	65.9554	63.1839	56.9398	383.128	279.022	284.073
ENSMUSG00000030103	2.1966	1.73534e-37	60.6077	67.8836	57.3585	271.852	286.73	290.654
ENSMUSG00000030257	2.19978	9.55806e-32	84.1378	71.0167	88.3404	423.976	360.725	337.817
ENSMUSG00000030276	-2.0849	4.68015e-24	2479.57	1679.34	2377.65	350.731	522.589	664.665
ENSMUSG00000097671	-3.71243	0.000108746	17.4693	16.1876	18.003	1.40856	0	2.19361
ENSMUSG00000107411	2.41948	0.0042543	1.78258	1.56654	0.83735	11.2685	4.62468	6.58084
ENSMUSG00000030317	-2.17239	0.000286862	16.0432	17.7542	19.6777	2.81711	3.08312	5.48403
ENSMUSG00000030321	-2.08342	1.25013e-88	1449.24	1235.48	1333.06	312.7	325.269	311.493
ENSMUSG00000092625	4.82758	1.00404e-05	0.713032	0.522181	0	4.22567	18.4987	13.1617
ENSMUSG00000107556	4.67299	0.0092997	0	0	0.418675	0	6.16624	5.48403
ENSMUSG00000053251	-2.84842	1.55267e-05	31.3734	19.8429	32.238	0	3.08312	7.67765
ENSMUSG00000099869	-3.02271	7.86785e-11	84.8508	36.5527	71.1747	1.40856	13.874	8.77446
ENSMUSG00000004988	4.90768	9.21491e-05	0.356516	0.522181	0	4.22567	13.874	7.67765
ENSMUSG00000082791	-3.32085	1.29366e-21	109.45	114.88	144.443	8.45134	13.874	14.2585
ENSMUSG00000107744	-5.0845	6.53373e-06	29.2343	27.1534	33.494	0	3.08312	0
ENSMUSG00000108171	3.47874	1.0712e-06	1.42606	1.56654	0.418675	11.2685	18.4987	8.77446
ENSMUSG00000030137	-3.32086	5.7554e-42	1805.04	1659.49	1987.03	90.1477	248.191	207.297
ENSMUSG00000030131	-3.32662	0.00808114	7.48683	3.65527	15.0723	0	1.54156	1.09681
ENSMUSG00000008845	2.23762	1.01107e-11	11.4085	16.7098	19.259	97.1905	66.2871	59.2276
ENSMUSG00000079346	-2.66174	7.14627e-17	762.944	684.58	741.473	36.6225	152.614	155.747
ENSMUSG00000107737	-3.26089	1.32526e-18	130.841	85.1156	136.907	1.40856	20.0403	15.3553
ENSMUSG00000107988	-3.0442	6.60098e-11	48.1296	44.3854	60.2892	4.22567	9.24936	5.48403
ENSMUSG00000038527	2.06043	6.76553e-18	112.303	145.689	118.904	715.547	419.304	435.432
ENSMUSG00000108129	-2.41503	2.66376e-12	122.998	77.2828	127.277	12.677	12.3325	34.001
ENSMUSG00000101162	-4.63137	1.16116e-08	51.3383	28.72	50.6597	0	4.62468	1.09681
ENSMUSG00000030344	-2.25825	1.39413e-25	16230.4	13169.9	17138.9	1960.71	4223.88	3543.78
ENSMUSG00000030345	-2.6545	8.98686e-29	500.548	415.134	483.151	33.8054	87.8689	98.7126
ENSMUSG00000000184	2.55934	1.36773e-48	67.3815	60.0509	84.991	440.878	442.428	374.011
ENSMUSG00000106962	3.01241	0.00561564	1.06955	0.522181	0.418675	0	7.7078	8.77446
ENSMUSG00000079299	-2.97568	6.46368e-23	125.494	111.225	135.232	11.2685	15.4156	19.7425
ENSMUSG00000108095	2.89524	1.66202e-08	2.49561	4.69963	2.51205	33.8054	15.4156	20.8393
ENSMUSG00000097354	2.02153	0.000426701	7.48683	4.17745	3.3494	18.3112	21.5818	21.9361
ENSMUSG00000030158	2.81475	1.18282e-11	5.70425	6.78836	6.28012	38.031	44.7052	48.2595
ENSMUSG00000079293	2.80204	2.19181e-11	6.06077	4.17745	5.0241	28.1711	40.0806	39.4851
ENSMUSG00000108238	5.08254	0.0015405	0	0	0	2.81711	3.08312	2.19361
ENSMUSG00000030200	-2.75991	2.21208e-10	4603.69	3925.24	4791.73	229.595	898.73	837.961
ENSMUSG00000003031	2.08037	9.89545e-22	44.5645	56.9178	39.3554	208.466	175.738	207.297
ENSMUSG00000030206	-2.60514	2.05258e-09	11671.6	10612.3	12982.3	705.687	2764.02	2326.33
ENSMUSG00000107396	-4.81332	0.000403599	15.6867	11.488	12.9789	0	0	1.09681
ENSMUSG00000030209	-3.05069	2.23895e-14	67.738	56.3956	72.8494	7.04279	10.7909	6.58084
ENSMUSG00000030217	2.17146	1.08541e-12	24.5996	17.7542	19.259	123.953	81.7027	74.5829
ENSMUSG00000030230	-2.53357	4.16695e-08	3304.9	2402.56	3105.31	163.393	701.41	656.987
ENSMUSG00000041791	-2.1907	2.06327e-05	2100.59	1507.02	2145.29	118.319	619.707	522.08
ENSMUSG00000107750	2.37908	4.97714e-14	10.6955	14.6211	7.95482	54.9337	60.1208	55.9372
ENSMUSG00000107839	-4.07045	0.00540233	8.9129	3.65527	11.3042	0	0	1.09681
ENSMUSG00000085785	-2.93933	2.09414e-19	265.248	210.961	246.6	7.04279	30.8312	53.7435
ENSMUSG00000087204	-2.1222	0.00024745	918.742	802.071	980.537	45.0738	337.602	238.007
ENSMUSG00000030255	2.2781	3.10504e-17	54.5469	40.208	63.6386	345.097	220.443	206.2
ENSMUSG00000072662	2.55512	3.81496e-07	6.7738	8.3549	5.0241	53.5252	38.539	26.3234
ENSMUSG00000040102	2.07406	2.3862e-13	33.156	30.8087	37.6807	183.112	141.824	105.293
ENSMUSG00000030301	-2.14922	8.15247e-23	3431.47	2858.42	3562.09	462.007	837.067	920.221
ENSMUSG00000085355	2.34484	5.9248e-07	8.19987	9.39927	4.18675	45.0738	36.9974	28.517
ENSMUSG00000107970	2.33117	0.00132746	2.1391	2.08873	2.51205	11.2685	9.24936	13.1617
ENSMUSG00000082829	5.5517	0.000390204	0.356516	0	0	7.04279	3.08312	10.9681
ENSMUSG00000032712	2.27225	5.11679e-48	110.52	99.7366	124.346	508.489	538.005	571.436
ENSMUSG00000081126	-3.83319	3.08765e-27	211.057	147.777	193.009	9.8599	21.5818	8.77446
ENSMUSG00000107862	2.5311	1.08919e-05	1.78258	1.56654	3.3494	7.04279	12.3325	18.6457
ENSMUSG00000108593	-2.6402	5.38501e-07	41.3558	21.9316	26.3765	4.22567	6.16624	4.38723
ENSMUSG00000108505	-5.86413	6.15137e-06	28.8778	22.976	31.4006	0	0	1.09681
ENSMUSG00000092518	-3.27284	3.8723e-45	5945.97	3693.39	5448.22	343.688	473.259	740.345
ENSMUSG00000004371	-2.29072	1.48977e-17	111.946	98.1701	103.831	15.4941	18.4987	28.517
ENSMUSG00000013091	-2.33847	2.66277e-06	817.134	675.703	840.699	42.2567	175.738	242.394
ENSMUSG00000034071	2.05507	0.00903705	2.85213	3.65527	2.09337	15.4941	13.874	6.58084
ENSMUSG00000030385	-2.19939	0.00340195	891.646	649.594	802.181	18.3112	240.483	251.169
ENSMUSG00000081550	6.18194	6.40855e-06	0	0	0	5.63423	4.62468	6.58084
ENSMUSG00000109724	3.21668	1.97872e-19	11.052	8.3549	7.95482	73.245	115.617	69.0988
ENSMUSG00000099400	-3.03662	0.000608606	16.7562	12.0102	14.2349	1.40856	1.54156	2.19361
ENSMUSG00000100586	2.2066	5.02003e-05	2.49561	3.13309	2.93072	9.8599	10.7909	17.5489
ENSMUSG00000049130	2.28369	0.000352981	2.85213	3.13309	4.18675	30.9883	7.7078	10.9681
ENSMUSG00000065893	6.30919	0.000100622	0	0	0	11.2685	3.08312	4.38723
ENSMUSG00000101135	3.82357	0.00556727	0.356516	0	0.418675	2.81711	4.62468	4.38723
ENSMUSG00000097842	-2.09367	2.48536e-15	183.606	125.324	143.187	16.9027	53.9546	36.1946
ENSMUSG00000064689	3.67737	9.77673e-05	1.78258	0.522181	0.83735	14.0856	12.3325	15.3553
ENSMUSG00000108782	-2.03739	1.76027e-08	138.685	79.3716	129.371	9.8599	36.9974	37.2914
ENSMUSG00000108441	-2.33531	0.0010307	31.0169	12.5324	14.2349	1.40856	1.54156	7.67765
ENSMUSG00000051965	3.37741	0.00445651	0.356516	0.522181	0.83735	2.81711	10.7909	4.38723
ENSMUSG00000040714	-2.34111	6.969e-23	166.136	183.286	178.356	39.4396	27.7481	36.1946
ENSMUSG00000040564	2.03692	0.000140821	454.201	510.693	414.069	884.574	2503.49	2270.39
ENSMUSG00000002985	2.02824	3.14744e-21	2463.52	3011.42	2914.81	7435.77	14063.7	12720.8
ENSMUSG00000094682	-2.7772	0.00447193	17.4693	7.31054	10.0482	0	0	4.38723
ENSMUSG00000109325	-2.72994	0.000396065	21.391	14.6211	16.747	0	6.16624	2.19361
ENSMUSG00000015721	-2.5678	4.3885e-11	65.5989	50.1294	70.3374	5.63423	10.7909	14.2585
ENSMUSG00000055826	-2.22838	1.82546e-19	2296.32	2352.43	2346.67	254.949	655.163	582.405
ENSMUSG00000062028	-2.53769	7.26948e-28	19675.4	21084.6	21716.7	2026.91	4760.34	3972.63
ENSMUSG00000117477	-3.54001	2.48203e-129	1780.44	1478.3	1755.92	116.91	160.322	153.553
ENSMUSG00000011350	-3.90094	4.14364e-49	661.337	571.266	700.024	18.3112	38.539	69.0988
ENSMUSG00000040907	2.62631	2.97121e-13	22.817	24.5425	23.0271	211.284	147.99	76.7765
ENSMUSG00000054385	-2.07428	4.44316e-23	663.12	463.175	600.38	91.5562	141.824	174.392
ENSMUSG00000002602	2.15787	4.24546e-21	96.6158	96.0814	102.575	577.508	422.388	320.268
ENSMUSG00000040703	3.90056	1.44855e-05	0.356516	2.08873	0.418675	11.2685	18.4987	9.87126
ENSMUSG00000060407	-2.85637	4.30533e-05	22.104	17.7542	16.747	1.40856	0	5.48403
ENSMUSG00000109143	-3.16519	8.54494e-05	29.5908	11.488	18.8404	0	7.7078	0
ENSMUSG00000046750	-2.39162	1.24656e-36	4302.43	4125.76	4506.62	533.843	857.108	1070.48
ENSMUSG00000030600	2.04881	7.99116e-08	28.8778	48.5629	30.5633	228.186	101.743	115.165
ENSMUSG00000037469	4.81003	6.26171e-13	0.356516	2.61091	1.25602	50.7081	24.665	34.001
ENSMUSG00000046958	-2.17595	1.84034e-17	765.083	722.177	636.805	70.4279	194.237	204.006
ENSMUSG00000074218	2.37142	1.16633e-06	10.6955	7.31054	7.11747	42.2567	55.4962	34.001
ENSMUSG00000081565	4.50434	0.00710942	0	0.522181	0	2.81711	3.08312	4.38723
ENSMUSG00000109049	-3.39891	1.83194e-05	29.2343	14.6211	24.2831	1.40856	0	4.38723
ENSMUSG00000064109	6.01542	0.000768932	0	0	0	11.2685	3.08312	1.09681
ENSMUSG00000006311	-2.1338	2.27417e-09	65.2424	50.1294	58.6145	11.2685	16.9572	12.0649
ENSMUSG00000049761	-2.17677	6.08483e-25	744.049	604.164	691.651	85.922	188.07	176.586
ENSMUSG00000061099	-2.51419	1.52169e-22	10684.4	9965.31	11601.5	966.27	2335.46	2342.78
ENSMUSG00000046826	-2.20238	1.53484e-20	2016.1	1739.39	2154.08	243.68	607.375	434.336
ENSMUSG00000100985	-3.23172	0.00248869	14.6172	11.488	11.7229	1.40856	3.08312	0
ENSMUSG00000108447	3.387	0.00340921	1.06955	0	0	1.40856	4.62468	6.58084
ENSMUSG00000108726	-2.88345	0.00555147	12.4781	8.87708	7.53615	0	1.54156	2.19361
ENSMUSG00000101035	6.58292	8.99002e-05	0	0.522181	0	12.677	0	30.7106
ENSMUSG00000110135	-2.80365	0.000245027	22.4605	13.5767	18.4217	0	3.08312	4.38723
ENSMUSG00000102004	-2.04035	9.93682e-14	175.049	116.446	179.193	16.9027	44.7052	51.5499
ENSMUSG00000100600	-2.31375	7.24328e-11	104.459	63.7061	89.5964	2.81711	21.5818	26.3234
ENSMUSG00000108364	-2.08362	0.00289149	14.2606	10.4436	13.8163	1.40856	1.54156	5.48403
ENSMUSG00000108661	3.93872	0.00588592	0	0.522181	0.418675	0	7.7078	5.48403
ENSMUSG00000100376	4.71217	1.43468e-05	0	1.56654	0	8.45134	13.874	12.0649
ENSMUSG00000091401	-3.4084	1.45238e-15	85.9203	63.1839	73.2681	5.63423	4.62468	9.87126
ENSMUSG00000074164	-3.53458	1.5435e-11	57.3991	42.8189	53.1717	2.81711	9.24936	2.19361
ENSMUSG00000091594	-3.47357	2.09109e-14	73.4423	62.1396	81.2229	2.81711	3.08312	12.0649
ENSMUSG00000092238	-3.48278	0.00486808	10.6955	11.488	7.11747	0	0	2.19361
ENSMUSG00000038973	-3.08493	5.69694e-30	624.616	437.588	567.723	23.9455	80.1611	86.6478
ENSMUSG00000060161	-2.92735	8.77616e-10	99.1114	41.7745	90.8525	1.40856	7.7078	19.7425
ENSMUSG00000063133	4.0657	3.5467e-10	2.1391	1.04436	2.51205	36.6225	33.9143	27.4202
ENSMUSG00000059042	-2.42048	2.99672e-09	50.2687	41.7745	57.3585	7.04279	15.4156	6.58084
ENSMUSG00000063177	3.68929	3.5905e-36	80.5726	148.3	84.1537	1817.04	1270.25	939.964
ENSMUSG00000066516	3.53802	4.97908e-47	176.475	283.544	198.452	3005.86	2580.57	2052.13
ENSMUSG00000060177	4.74675	2.50374e-72	12.4781	25.5869	15.491	450.738	536.463	423.367
ENSMUSG00000038968	2.34937	5.16575e-20	25.6691	35.5083	23.0271	115.502	147.99	161.231
ENSMUSG00000063713	3.17018	1.4164e-50	175.406	272.057	232.365	2467.79	1871.45	1771.34
ENSMUSG00000063903	2.18651	2.65872e-10	19.2519	14.6211	15.0723	46.4824	104.826	73.4861
ENSMUSG00000101166	-2.23058	2.36409e-13	138.685	97.1257	148.63	8.45134	33.9143	38.3882
ENSMUSG00000108705	-2.05277	3.37572e-08	85.5638	55.3512	80.8043	22.5369	20.0403	12.0649
ENSMUSG00000108509	-2.08396	0.000439024	24.5996	17.232	18.8404	5.63423	1.54156	6.58084
ENSMUSG00000051113	-2.63772	4.906e-07	4033.26	3416.63	4248.71	164.801	867.898	846.735
ENSMUSG00000108607	-2.99006	0.00311869	12.8346	8.87708	9.62952	0	3.08312	1.09681
ENSMUSG00000066500	-2.26537	0.000846225	1065.63	585.888	1073.06	33.8054	194.237	337.817
ENSMUSG00000059891	-2.7537	4.51512e-25	5817.27	5473.51	6248.3	414.116	1014.35	1170.29
ENSMUSG00000095276	-2.46576	1.02686e-13	628.894	422.967	578.609	43.6653	72.4533	175.489
ENSMUSG00000038300	-2.21816	7.98259e-20	157.937	125.846	123.509	22.5369	24.665	38.3882
ENSMUSG00000030798	-2.26571	5.15611e-19	110.163	98.1701	113.461	22.5369	15.4156	27.4202
ENSMUSG00000064158	-2.15994	6.42513e-05	1785.08	1088.23	1718.24	91.5562	428.554	506.725
ENSMUSG00000054161	-2.22834	5.88684e-07	1612.16	1333.65	1660.88	108.459	425.471	448.594
ENSMUSG00000056509	-2.40059	1.09125e-05	1684.89	1346.18	1711.12	74.6535	467.093	356.462
ENSMUSG00000030854	3.16269	0.00196996	0.356516	1.56654	1.25602	4.22567	16.9572	6.58084
ENSMUSG00000050870	-5.10285	0.000191203	11.4085	4.69963	8.79217	0	0	0
ENSMUSG00000085265	-2.00384	1.4717e-06	45.9906	32.3752	48.1476	4.22567	15.4156	12.0649
ENSMUSG00000108957	2.99392	0.00569264	0.713032	0	1.6747	7.04279	6.16624	6.58084
ENSMUSG00000094445	-3.76127	6.26497e-28	239.935	159.788	225.247	2.81711	24.665	18.6457
ENSMUSG00000030450	2.1231	6.41202e-16	44.921	45.952	50.241	290.163	180.363	145.875
ENSMUSG00000109362	3.52507	9.36188e-06	0.713032	1.04436	0.83735	8.45134	12.3325	8.77446
ENSMUSG00000109157	2.04387	5.23553e-17	33.869	27.6756	18.8404	92.9648	124.866	115.165
ENSMUSG00000070526	2.48837	0.00291795	0.713032	2.08873	3.76807	15.4941	12.3325	8.77446
ENSMUSG00000109204	-2.75476	6.05257e-05	29.9473	14.6211	18.4217	2.81711	7.7078	0
ENSMUSG00000052040	2.07804	6.37674e-43	113.729	124.801	128.952	570.466	493.299	486.982
ENSMUSG00000108620	-2.67284	0.000308871	22.817	8.87708	18.4217	0	6.16624	2.19361
ENSMUSG00000015133	2.07681	3.24067e-11	34.582	32.8974	32.238	212.692	104.826	104.197
ENSMUSG00000015134	2.22925	9.42887e-13	15.3302	9.39927	19.6777	83.1049	57.0377	70.1956
ENSMUSG00000109114	-3.36334	0.00591451	11.4085	7.31054	7.95482	0	0	2.19361
ENSMUSG00000109133	3.0208	1.35865e-05	1.42606	2.08873	1.6747	9.8599	12.3325	18.6457
ENSMUSG00000109363	6.1805	1.28906e-05	0	0	0	4.22567	6.16624	6.58084
ENSMUSG00000005533	2.14173	9.92449e-58	315.873	282.5	332.428	1545.19	1294.91	1272.3
ENSMUSG00000109096	3.53405	4.65842e-11	3.20864	2.61091	2.09337	28.1711	38.539	26.3234
ENSMUSG00000108924	-3.24069	3.16908e-15	95.9028	62.6618	74.5241	5.63423	3.08312	14.2585
ENSMUSG00000108828	-4.0048	6.63164e-20	106.598	86.6821	101.738	4.22567	4.62468	8.77446
ENSMUSG00000094854	-3.45145	6.40918e-26	138.685	130.023	168.726	9.8599	23.1234	8.77446
ENSMUSG00000098246	-2.80212	0.00582147	7.48683	8.3549	12.1416	0	4.62468	0
ENSMUSG00000077166	2.28083	0.000408393	4.99122	2.08873	2.93072	14.0856	16.9572	18.6457
ENSMUSG00000109097	2.1345	1.50076e-08	10.339	10.9658	9.21085	38.031	44.7052	50.4531
ENSMUSG00000030551	2.35189	4.64933e-77	138.328	165.532	147.792	791.609	755.365	752.41
ENSMUSG00000100005	2.2793	3.33755e-05	3.56516	3.65527	2.51205	18.3112	10.7909	17.5489
ENSMUSG00000099853	-3.27365	8.07803e-13	81.6421	59.5287	66.988	2.81711	18.4987	2.19361
ENSMUSG00000025789	2.42048	1.7113e-12	24.9561	15.1433	17.1657	135.221	101.743	73.4861
ENSMUSG00000108803	-2.71401	7.23322e-08	48.1296	26.6313	37.2621	4.22567	7.7078	5.48403
ENSMUSG00000108542	4.51307	0.00965675	0	0	0	1.40856	3.08312	1.09681
ENSMUSG00000108557	4.84345	0.00462078	0	0	0	2.81711	3.08312	1.09681
ENSMUSG00000108633	6.61438	5.34982e-06	0	0	0	4.22567	13.874	5.48403
ENSMUSG00000097415	2.11883	4.73772e-38	92.3376	97.1257	102.575	507.081	382.307	379.495
ENSMUSG00000108390	-2.15571	3.54284e-05	29.2343	22.4538	23.8645	1.40856	6.16624	8.77446
ENSMUSG00000039236	-2.20257	5.24369e-07	1134.79	793.716	1097.35	77.4707	334.519	245.685
ENSMUSG00000108350	2.40753	3.56228e-06	4.99122	7.83272	3.76807	36.6225	26.2065	24.1298
ENSMUSG00000030539	2.09094	1.11662e-26	202.858	225.582	211.85	1135.3	914.145	680.02
ENSMUSG00000109194	-2.77105	3.39543e-16	247.779	126.368	212.687	8.45134	30.8312	44.9691
ENSMUSG00000109090	5.28291	0.000936495	0	0	0	4.22567	1.54156	3.29042
ENSMUSG00000108984	6.06322	4.01368e-05	0	0	0	1.40856	7.7078	6.58084
ENSMUSG00000030636	-2.05379	3.56696e-06	39.9298	22.976	33.494	1.40856	6.16624	14.2585
ENSMUSG00000109383	-2.79702	1.34506e-09	48.8427	37.5971	42.2862	2.81711	12.3325	4.38723
ENSMUSG00000057706	-2.01894	4.75163e-50	554.382	540.458	538.835	129.587	129.491	142.585
ENSMUSG00000109506	-5.4635	4.47862e-05	27.8082	14.0989	20.9337	0	1.54156	0
ENSMUSG00000108825	2.77435	0.00724069	1.06955	1.04436	0.83735	9.8599	6.16624	4.38723
ENSMUSG00000109290	-3.32168	4.36775e-11	82.3552	47.5185	73.6868	0	3.08312	15.3553
ENSMUSG00000052353	-2.34835	4.83343e-15	599.303	322.186	571.073	47.8909	146.448	99.8094
ENSMUSG00000108864	-2.0487	2.24937e-09	123.711	113.313	128.533	5.63423	40.0806	41.6787
ENSMUSG00000030623	-3.41091	2.98963e-09	38.1472	42.2967	47.7289	2.81711	9.24936	1.09681
ENSMUSG00000039391	-2.08142	5.75088e-17	5232.23	4274.05	5160.59	597.228	1359.66	1507.01
ENSMUSG00000109038	4.53815	0.00488228	0.713032	0	0	2.81711	4.62468	10.9681
ENSMUSG00000109429	2.50298	1.56602e-08	5.34774	2.08873	2.09337	15.4941	21.5818	19.7425
ENSMUSG00000109125	5.05656	0.00427094	0	0	0	1.40856	3.08312	3.29042
ENSMUSG00000098041	3.14171	3.14752e-10	2.1391	2.08873	5.0241	28.1711	20.0403	32.9042
ENSMUSG00000074024	2.84926	2.91532e-18	11.052	6.26618	9.21085	69.0193	64.7455	61.4212
ENSMUSG00000108532	-3.31137	0.0019439	18.5388	5.22181	14.2349	0	0	3.29042
ENSMUSG00000085751	-3.4783	6.62006e-15	80.9291	60.573	79.1296	2.81711	10.7909	6.58084
ENSMUSG00000051727	2.49784	2.43185e-23	28.5213	22.4538	23.0271	157.758	137.199	126.133
ENSMUSG00000065360	5.11628	0.00585398	0.356516	0	0	0	4.62468	10.9681
ENSMUSG00000086433	-2.07236	0.00579793	10.6955	7.83272	14.6536	1.40856	4.62468	2.19361
ENSMUSG00000109052	-2.38605	5.44875e-05	20.6779	20.8873	20.5151	4.22567	3.08312	4.38723
ENSMUSG00000096606	2.95917	8.40004e-18	9.98245	16.7098	10.4669	111.276	104.826	70.1956
ENSMUSG00000108985	-3.41089	2.2251e-30	710.536	414.09	576.097	28.1711	36.9974	91.035
ENSMUSG00000035165	-2.48176	3.00177e-07	2075.28	1717.98	2095.89	102.825	514.881	436.529
ENSMUSG00000102241	3.25738	3.91552e-08	0.713032	2.08873	3.3494	16.9027	23.1234	17.5489
ENSMUSG00000097388	-2.02989	0.000169825	23.1735	21.9316	29.7259	1.40856	7.7078	8.77446
ENSMUSG00000030688	-2.24988	2.58301e-08	8696.14	8152.82	9443.21	732.45	2665.36	2130
ENSMUSG00000110150	4.99692	0.00629773	0	0	0	2.81711	0	4.38723
ENSMUSG00000073971	-2.18352	1.87961e-05	37.4342	29.2422	29.3072	1.40856	12.3325	7.67765
ENSMUSG00000055643	-2.9814	4.14655e-57	618.555	602.597	681.184	49.2995	90.9521	98.7126
ENSMUSG00000051618	-2.504	3.59137e-22	6120.31	4698.07	6245.37	504.264	1254.83	1248.17
ENSMUSG00000051437	-3.99659	6.88916e-50	1187.55	1033.92	1360.69	32.3968	101.743	89.9382
ENSMUSG00000060441	3.19978	4.66519e-07	0.713032	4.69963	2.51205	28.1711	20.0403	20.8393
ENSMUSG00000066258	2.18207	3.02743e-15	16.3997	19.3207	16.747	76.0621	89.4105	72.3893
ENSMUSG00000057143	2.13254	7.92673e-17	25.6691	18.2763	25.1205	97.1905	106.368	102.003
ENSMUSG00000073925	-2.3542	0.00643475	12.4781	8.87708	12.5602	2.81711	3.08312	1.09681
ENSMUSG00000073902	2.05578	0.00138125	3.56516	1.56654	1.6747	16.9027	6.16624	6.58084
ENSMUSG00000051041	2.51115	1.58079e-13	9.62593	10.9658	10.4669	60.568	66.2871	50.4531
ENSMUSG00000031026	-2.138	7.37838e-40	1021.06	686.146	967.558	204.241	197.32	206.2
ENSMUSG00000091117	5.81027	0.000340264	0	0	0	4.22567	4.62468	4.38723
ENSMUSG00000030790	2.25444	0.00388736	2.49561	2.61091	2.93072	16.9027	15.4156	6.58084
ENSMUSG00000030787	2.90704	0.000683978	1.78258	0	2.09337	11.2685	10.7909	8.77446
ENSMUSG00000118555	3.20222	3.08157e-13	4.27819	3.65527	2.09337	26.7626	36.9974	29.6138
ENSMUSG00000030772	2.17799	0.00191473	3.92168	4.17745	0.83735	8.45134	20.0403	12.0649
ENSMUSG00000038244	-2.39165	4.19417e-65	3050.35	2644.85	3032.88	418.342	618.166	625.18
ENSMUSG00000055320	2.15637	1.37562e-29	45.634	46.9963	53.5904	263.4	203.486	186.457
ENSMUSG00000110207	-3.40555	6.28562e-16	94.8332	61.6174	82.0603	4.22567	13.874	5.48403
ENSMUSG00000108489	-3.27793	1.21607e-29	166.849	148.3	173.75	5.63423	30.8312	15.3553
ENSMUSG00000108500	3.87979	1.02329e-10	1.78258	1.56654	1.6747	21.1284	23.1234	29.6138
ENSMUSG00000108736	2.57535	0.00554471	2.1391	1.04436	0.83735	4.22567	15.4156	5.48403
ENSMUSG00000108456	2.4813	6.72445e-06	3.20864	3.65527	3.76807	11.2685	24.665	23.0329
ENSMUSG00000109045	5.12768	0.000396049	0	0.522181	0	8.45134	4.62468	3.29042
ENSMUSG00000055159	-2.38714	1.54044e-07	44.921	44.9076	33.0753	5.63423	4.62468	12.0649
ENSMUSG00000030968	-2.3132	1.22725e-05	3073.88	1775.94	3042.51	156.35	595.042	835.767
ENSMUSG00000098014	-2.4571	0.000340723	19.6084	9.39927	20.5151	2.81711	0	5.48403
ENSMUSG00000109404	-2.55095	0.000170826	16.3997	20.8873	16.747	0	3.08312	5.48403
ENSMUSG00000108830	-2.57272	4.50477e-15	119.433	68.4058	95.4579	9.8599	24.665	14.2585
ENSMUSG00000030889	-2.30137	3.67606e-21	1250.3	972.302	1194.48	115.502	288.272	288.46
ENSMUSG00000108954	2.66983	0.000287901	1.42606	0.522181	2.51205	4.22567	15.4156	9.87126
ENSMUSG00000108627	-2.09209	3.23508e-08	83.0682	52.2181	75.7802	2.81711	23.1234	23.0329
ENSMUSG00000108455	5.61949	0.00595	0	0	0	1.40856	4.62468	5.48403
ENSMUSG00000088449	4.85432	0.00185055	0	0.522181	0	2.81711	6.16624	4.38723
ENSMUSG00000090457	-3.22104	1.16775e-14	6939.23	6654.16	7256.05	273.26	1046.72	915.834
ENSMUSG00000090559	4.78002	0.000323636	0.713032	0	0	5.63423	10.7909	6.58084
ENSMUSG00000065341	4.72362	0.00673413	0	0.522181	0	2.81711	6.16624	3.29042
ENSMUSG00000030714	-2.04722	8.14394e-42	3190.46	3380.6	3474.58	594.411	978.891	857.703
ENSMUSG00000108649	4.05448	2.77745e-05	0.713032	0	0.83735	11.2685	7.7078	8.77446
ENSMUSG00000064734	5.20537	2.8937e-06	1.06955	0	0	8.45134	16.9572	19.7425
ENSMUSG00000097075	-2.44239	7.30984e-19	5295.33	5052.63	5305.45	442.287	1120.71	1315.07
ENSMUSG00000108801	2.87912	0.00271403	0.713032	1.04436	0.83735	8.45134	6.16624	4.38723
ENSMUSG00000030793	2.73862	1.91387e-08	2.1391	6.78836	3.76807	15.4941	46.2468	20.8393
ENSMUSG00000030789	2.52274	9.13512e-12	8.19987	6.78836	8.79217	57.7508	36.9974	42.7755
ENSMUSG00000108580	-4.27971	0.00389864	4.99122	1.56654	7.53615	0	0	0
ENSMUSG00000099422	-2.14807	1.68004e-17	1267.77	1127.39	1220.44	130.996	343.768	340.01
ENSMUSG00000006205	2.06191	1.99565e-18	306.604	339.418	394.392	2056.49	1227.08	1061.71
ENSMUSG00000013668	-3.0355	8.53492e-24	133.693	116.446	148.211	14.0856	13.874	19.7425
ENSMUSG00000100759	-3.73543	6.79237e-26	142.963	126.89	135.232	5.63423	15.4156	9.87126
ENSMUSG00000006204	-3.28537	0.00791049	11.4085	5.744	8.3735	2.81711	0	0
ENSMUSG00000030858	-2.3051	2.1102e-05	1371.87	1514.33	1414.7	69.0193	411.597	389.366
ENSMUSG00000110159	2.44886	1.18344e-06	7.48683	3.13309	2.93072	21.1284	20.0403	34.001
ENSMUSG00000110282	3.15548	6.57082e-05	1.78258	0	2.09337	4.22567	23.1234	9.87126
ENSMUSG00000030976	-2.43135	5.79313e-50	2643.21	3184.78	2592.85	383.128	655.163	524.274
ENSMUSG00000109917	-2.43235	0.00323258	10.6955	10.4436	13.8163	0	0	5.48403
ENSMUSG00000030981	2.89166	0.00147113	1.42606	0	1.25602	8.45134	7.7078	5.48403
ENSMUSG00000109608	-2.19639	0.00113443	23.5301	9.92145	20.5151	1.40856	6.16624	4.38723
ENSMUSG00000041836	2.18279	1.55593e-26	45.9906	46.4741	61.5452	269.034	237.4	195.232
ENSMUSG00000109981	-2.54765	8.22465e-12	114.442	57.9621	102.157	5.63423	20.0403	20.8393
ENSMUSG00000109722	-3.11107	2.58572e-06	30.6604	18.7985	29.3072	4.22567	0	4.38723
ENSMUSG00000110037	-4.09969	2.16802e-05	23.1735	15.6654	28.4699	0	1.54156	2.19361
ENSMUSG00000060260	-2.71696	5.13151e-35	3943.42	3383.21	4386.46	353.548	685.994	740.345
ENSMUSG00000085354	2.76604	0.00340061	1.06955	1.04436	1.6747	4.22567	9.24936	12.0649
ENSMUSG00000059136	-2.3388	0.00922518	8.9129	9.92145	7.95482	1.40856	1.54156	2.19361
ENSMUSG00000099590	-3.18286	4.44717e-08	41.3558	24.0203	41.8675	1.40856	6.16624	4.38723
ENSMUSG00000025482	-2.37263	1.03695e-05	3090.28	2356.08	3072.66	139.447	684.453	820.412
ENSMUSG00000055629	-2.69594	5.3299e-19	145.458	88.7708	133.976	21.1284	20.0403	16.4521
ENSMUSG00000054065	-2.56955	3.44694e-11	75.5814	52.2181	58.1958	7.04279	9.24936	14.2585
ENSMUSG00000110275	-2.06939	2.74313e-11	183.606	124.801	192.172	15.4941	47.7884	54.8403
ENSMUSG00000038580	2.12272	0.000111729	3.92168	4.17745	8.3735	29.5797	21.5818	20.8393
ENSMUSG00000097170	-2.81728	2.00753e-37	409.637	307.565	383.925	26.7626	57.0377	70.1956
ENSMUSG00000037974	-4.62436	0.000924191	4.99122	5.22181	7.95482	0	0	0
ENSMUSG00000109936	2.58537	2.3029e-13	18.8953	15.1433	14.6536	139.447	89.4105	65.8084
ENSMUSG00000108952	-3.34436	0.00733322	11.4085	9.39927	5.86145	1.40856	0	1.09681
ENSMUSG00000000214	-3.83187	0.00705358	9.62593	4.17745	6.28012	0	0	1.09681
ENSMUSG00000101062	-4.71349	0.000708	16.7562	8.87708	11.7229	1.40856	0	0
ENSMUSG00000101609	2.61164	5.98271e-71	154.728	131.59	140.256	732.45	965.017	914.737
ENSMUSG00000082561	4.75526	0.00469866	0	0	0	0	1.54156	4.38723
ENSMUSG00000037606	2.51391	1.10983e-12	28.5213	24.5425	25.9578	192.972	171.113	89.9382
ENSMUSG00000048965	2.62687	0.00685085	1.42606	2.08873	0.418675	14.0856	3.08312	6.58084
ENSMUSG00000031085	-4.11517	1.86023e-17	387.176	387.459	414.907	4.22567	43.1637	21.9361
ENSMUSG00000115783	2.61269	1.46848e-16	49.5557	91.3817	71.1747	629.625	275.939	387.173
ENSMUSG00000019768	2.53206	2.78949e-33	143.319	156.654	181.286	1257.84	833.984	693.182
ENSMUSG00000019775	2.79743	0.00437668	1.78258	1.56654	0.83735	7.04279	12.3325	9.87126
ENSMUSG00000077582	5.29975	0.00286405	0	0	0	1.40856	4.62468	3.29042
ENSMUSG00000112048	-3.2026	1.37986e-07	39.2168	28.72	28.0512	0	3.08312	6.58084
ENSMUSG00000112573	5.04388	0.00122262	0	0	0.418675	4.22567	9.24936	2.19361
ENSMUSG00000019828	-2.0521	2.02298e-22	421.045	304.432	401.509	54.9337	104.826	110.778
ENSMUSG00000019815	-3.53676	2.3124e-07	29.9473	38.1192	24.2831	1.40856	3.08312	3.29042
ENSMUSG00000112494	-3.86784	0.00831999	7.13032	3.13309	10.4669	0	0	1.09681
ENSMUSG00000019853	2.38755	8.9244e-05	4.63471	3.13309	4.18675	32.3968	16.9572	14.2585
ENSMUSG00000092051	-3.66744	4.6316e-18	102.32	83.549	97.5513	5.63423	6.16624	9.87126
ENSMUSG00000111227	3.1146	1.29731e-06	1.78258	3.13309	0.83735	11.2685	23.1234	14.2585
ENSMUSG00000111005	-2.21824	0.000129657	30.6604	24.5425	38.9368	1.40856	15.4156	4.38723
ENSMUSG00000111200	-4.76314	4.13806e-05	24.5996	24.0203	22.6084	0	0	2.19361
ENSMUSG00000090535	-2.1249	8.16932e-11	105.172	60.0509	81.6416	12.677	24.665	19.7425
ENSMUSG00000037490	2.80014	6.82151e-06	2.85213	1.04436	4.60542	19.7198	20.0403	20.8393
ENSMUSG00000010461	-2.30371	1.51105e-33	656.702	579.621	638.479	102.825	104.826	167.811
ENSMUSG00000112868	-3.88992	0.00648525	7.13032	5.22181	8.79217	1.40856	0	0
ENSMUSG00000037455	2.17033	5.38479e-16	18.8953	22.4538	23.4458	108.459	98.6599	84.4541
ENSMUSG00000037440	2.28076	3.37746e-20	31.3734	40.208	33.0753	202.832	161.864	142.585
ENSMUSG00000019987	4.96102	1.45809e-18	2.1391	1.56654	1.6747	83.1049	49.3299	38.3882
ENSMUSG00000039089	2.35382	5.15278e-20	17.4693	18.7985	22.6084	100.008	103.285	97.6158
ENSMUSG00000039031	2.08003	1.29148e-45	103.39	110.18	107.599	505.672	433.178	418.98
ENSMUSG00000112610	-2.35934	2.86287e-09	53.1209	46.4741	49.4036	7.04279	12.3325	9.87126
ENSMUSG00000090126	-5.13903	0.000372833	11.4085	7.31054	7.11747	0	0	0
ENSMUSG00000098068	5.91495	0.000203163	0	0	0	2.81711	4.62468	6.58084
ENSMUSG00000110791	2.62945	0.000234595	1.42606	1.56654	2.09337	5.63423	12.3325	13.1617
ENSMUSG00000019779	2.61191	2.92469e-11	11.052	10.4436	10.4669	80.2878	73.9949	42.7755
ENSMUSG00000111550	-2.16479	2.13685e-15	138.328	89.8152	128.952	11.2685	32.3728	35.0978
ENSMUSG00000069662	2.35834	1.63195e-48	135.833	179.63	157.003	887.391	800.07	730.473
ENSMUSG00000111620	-2.27772	3.46741e-05	29.9473	15.6654	30.5633	4.22567	6.16624	5.48403
ENSMUSG00000071335	2.19857	0.0078317	3.92168	4.69963	3.3494	32.3968	9.24936	13.1617
ENSMUSG00000111213	5.67143	0.000278804	0	0	0	4.22567	4.62468	3.29042
ENSMUSG00000063428	-2.15429	4.68409e-07	141.18	64.7505	92.9458	8.45134	12.3325	43.8723
ENSMUSG00000110822	4.96255	1.12077e-10	0.713032	0.522181	0.83735	16.9027	32.3728	17.5489
ENSMUSG00000094663	3.3926	0.000315825	1.42606	1.04436	0.418675	5.63423	21.5818	4.38723
ENSMUSG00000102114	-2.09084	6.55716e-10	76.2944	48.0407	59.4518	9.8599	15.4156	17.5489
ENSMUSG00000111131	5.16141	0.00171814	0	0	0	1.40856	7.7078	0
ENSMUSG00000111293	-3.5	0.000762429	22.104	6.78836	15.0723	0	1.54156	2.19361
ENSMUSG00000110903	5.35497	0.00178984	0	0	0	4.22567	4.62468	1.09681
ENSMUSG00000110772	2.48347	0.00755229	1.42606	1.56654	1.6747	5.63423	9.24936	10.9681
ENSMUSG00000111575	-3.87443	0.00158308	11.4085	11.488	16.3283	0	3.08312	0
ENSMUSG00000111224	-2.2555	0.000133513	28.5213	17.232	28.0512	4.22567	1.54156	8.77446
ENSMUSG00000091358	-2.28107	0.000448281	290.56	133.156	233.202	8.45134	40.0806	85.5509
ENSMUSG00000111078	-3.40496	4.62198e-17	87.7029	75.7163	86.6657	0	10.7909	12.0649
ENSMUSG00000112270	-2.11534	0.00480323	13.1911	14.6211	11.7229	1.40856	1.54156	5.48403
ENSMUSG00000112337	-2.77347	8.82914e-11	57.0425	42.8189	61.9639	5.63423	9.24936	8.77446
ENSMUSG00000112835	-2.30293	0.000551921	17.4693	14.6211	19.6777	2.81711	3.08312	4.38723
ENSMUSG00000112709	-2.36528	0.000210452	215.336	167.098	213.106	4.22567	53.9546	57.034
ENSMUSG00000038583	2.27516	0.000671059	1.78258	2.61091	1.6747	11.2685	6.16624	10.9681
ENSMUSG00000112734	2.11902	1.75197e-05	3.20864	3.65527	3.76807	15.4941	12.3325	17.5489
ENSMUSG00000112733	-5.0578	8.31126e-06	31.3734	20.8873	35.1687	0	1.54156	1.09681
ENSMUSG00000003746	2.77746	1.20343e-31	29.9473	36.0305	37.6807	315.517	208.111	186.457
ENSMUSG00000112824	5.78538	0.00127838	0	0	0	2.81711	4.62468	5.48403
ENSMUSG00000019876	-2.19048	5.6496e-32	977.923	917.995	1027.01	139.447	254.357	245.685
ENSMUSG00000058537	-2.55311	0.000396007	14.9737	15.1433	16.3283	1.40856	3.08312	3.29042
ENSMUSG00000075046	-2.64645	0.000204844	17.8258	10.9658	20.5151	0	6.16624	2.19361
ENSMUSG00000012819	-2.32592	5.61803e-37	1627.85	984.312	1355.25	242.272	237.4	309.3
ENSMUSG00000037247	-2.00304	3.09598e-08	263.109	251.691	254.136	15.4941	72.4533	102.003
ENSMUSG00000093568	-2.23719	1.94451e-31	470.958	438.632	483.57	64.7936	101.743	126.133
ENSMUSG00000020096	-2.30235	9.46762e-24	5043.27	4573.26	5188.64	545.112	1174.67	1279.97
ENSMUSG00000112229	5.38982	2.10432e-09	1.42606	0	0	21.1284	27.7481	20.8393
ENSMUSG00000112255	5.18791	0.00351261	0	0	0	0	1.54156	6.58084
ENSMUSG00000036923	2.92938	1.04422e-84	133.693	143.6	140.256	1191.64	1076.01	913.64
ENSMUSG00000112806	2.65093	8.97704e-05	3.20864	0.522181	2.93072	8.45134	20.0403	15.3553
ENSMUSG00000045391	-2.00764	9.58342e-09	46.3471	61.0952	61.9639	7.04279	15.4156	18.6457
ENSMUSG00000096991	3.60364	3.07372e-05	1.06955	0.522181	0.418675	8.45134	12.3325	5.48403
ENSMUSG00000062561	4.42368	1.67655e-08	1.78258	0	0	7.04279	20.0403	17.5489
ENSMUSG00000100528	-2.19915	0.00186449	24.9561	9.39927	25.1205	0	6.16624	6.58084
ENSMUSG00000112913	-2.28989	3.91682e-11	296.265	210.439	262.509	12.677	67.8287	75.6797
ENSMUSG00000112210	-2.5612	0.00145595	15.6867	10.4436	12.5602	1.40856	3.08312	2.19361
ENSMUSG00000019873	2.23139	1.54386e-40	221.396	216.705	232.365	1300.1	955.767	894.995
ENSMUSG00000112558	-2.36113	0.000103302	24.5996	15.1433	20.5151	1.40856	4.62468	5.48403
ENSMUSG00000112157	-3.48929	3.29186e-14	83.4247	60.573	62.3826	4.22567	6.16624	7.67765
ENSMUSG00000047692	-2.26635	2.18379e-11	89.4855	79.3716	97.5513	4.22567	16.9572	31.8074
ENSMUSG00000019927	2.17114	1.02799e-18	22.4605	26.1091	24.2831	118.319	109.451	99.8094
ENSMUSG00000112717	-2.08183	0.00791483	19.9649	8.3549	11.3042	1.40856	7.7078	1.09681
ENSMUSG00000009093	-2.49825	2.51555e-05	3329.15	2761.3	3704.02	119.727	829.359	784.217
ENSMUSG00000082619	7.08619	1.39279e-05	0	0	0	9.8599	7.7078	14.2585
ENSMUSG00000020226	-2.47032	3.05316e-33	265.248	229.76	262.09	30.9883	50.8715	53.7435
ENSMUSG00000089711	-3.25881	4.87966e-09	54.5469	43.3411	49.8223	0	3.08312	10.9681
ENSMUSG00000086241	-2.25672	1.35564e-12	96.9723	84.0712	95.8766	11.2685	24.665	21.9361
ENSMUSG00000112818	-4.96533	0.000385977	8.19987	6.78836	7.95482	0	0	0
ENSMUSG00000096573	-4.0488	7.91867e-58	429.245	523.226	485.663	12.677	38.539	35.0978
ENSMUSG00000000730	-2.08631	3.62402e-28	270.596	262.657	230.271	46.4824	60.1208	71.2925
ENSMUSG00000112662	-4.6085	0.000759377	12.1215	12.0102	10.8855	1.40856	0	0
ENSMUSG00000020317	-2.05006	3.92249e-13	3469.97	3198.88	3465.79	366.225	1142.3	938.867
ENSMUSG00000020312	2.68971	1.50043e-13	8.55638	9.39927	8.3735	56.3423	63.204	50.4531
ENSMUSG00000061780	5.7117	0.0067543	0	0	0	1.40856	3.08312	7.67765
ENSMUSG00000035745	-2.43943	3.70648e-12	114.085	60.0509	120.16	16.9027	21.5818	16.4521
ENSMUSG00000048696	-2.43764	1.38767e-42	8681.88	8583.1	9756.38	1180.37	1945.45	1861.28
ENSMUSG00000075558	4.02663	0.00923314	0.356516	0.522181	0	2.81711	9.24936	2.19361
ENSMUSG00000085779	-2.49634	2.7297e-10	58.8251	38.1192	51.9157	5.63423	15.4156	6.58084
ENSMUSG00000085327	-2.45436	0.00659002	12.1215	10.9658	13.3976	4.22567	1.54156	1.09681
ENSMUSG00000084849	-3.95328	0.00773064	4.99122	1.56654	4.60542	0	0	0
ENSMUSG00000090200	-2.88903	8.99492e-05	18.8953	16.1876	23.0271	0	3.08312	4.38723
ENSMUSG00000087651	2.00984	2.9312e-27	118.007	183.808	140.256	601.454	641.289	533.048
ENSMUSG00000111435	-4.52342	2.22844e-12	91.2681	44.3854	73.6868	2.81711	0	5.48403
ENSMUSG00000111884	2.80281	0.00109184	1.78258	2.08873	1.25602	8.45134	13.874	13.1617
ENSMUSG00000112826	-3.84451	3.02212e-11	86.6334	33.9418	69.5	4.22567	6.16624	3.29042
ENSMUSG00000112836	-4.05622	0.00325153	9.98245	8.3549	5.44277	0	0	1.09681
ENSMUSG00000112586	-3.54481	1.17773e-43	898.064	581.188	810.973	30.9883	70.9118	92.1318
ENSMUSG00000090816	-5.39987	7.55752e-23	319.082	122.713	207.663	1.40856	1.54156	10.9681
ENSMUSG00000112735	4.19203	2.06184e-13	2.1391	8.87708	7.11747	84.5134	117.159	122.842
ENSMUSG00000112010	3.67308	1.67966e-13	5.34774	5.744	6.28012	61.9765	94.0352	65.8084
ENSMUSG00000112638	4.83211	1.71934e-08	0.356516	1.04436	1.25602	30.9883	26.2065	16.4521
ENSMUSG00000112834	2.72352	1.16044e-08	6.41729	9.39927	6.6988	38.031	60.1208	49.3563
ENSMUSG00000112078	2.14651	0.000267753	4.27819	4.17745	6.28012	23.9455	16.9572	24.1298
ENSMUSG00000112282	2.09556	8.06857e-07	5.70425	5.744	9.62952	23.9455	36.9974	29.6138
ENSMUSG00000090308	-4.19969	4.0989e-21	178.614	98.1701	134.813	12.677	3.08312	6.58084
ENSMUSG00000112666	-2.09828	2.26364e-16	991.114	688.757	806.368	100.008	205.028	273.105
ENSMUSG00000047129	-2.12488	2.01211e-77	2874.59	2797.85	2902.67	531.026	752.281	683.311
ENSMUSG00000058934	2.04132	0.00790685	1.78258	1.56654	0.83735	4.22567	9.24936	4.38723
ENSMUSG00000020017	-4.18816	0.00101974	14.2606	15.6654	18.003	1.40856	0	1.09681
ENSMUSG00000020019	2.99664	5.62705e-27	22.817	13.0545	23.8645	214.101	124.866	143.682
ENSMUSG00000112203	3.47699	3.17206e-29	24.9561	17.232	16.747	304.248	172.655	184.264
ENSMUSG00000100550	-2.35865	0.000891012	22.4605	12.5324	19.259	0	7.7078	3.29042
ENSMUSG00000112439	-3.28744	0.00082399	13.1911	12.5324	12.9789	1.40856	1.54156	1.09681
ENSMUSG00000019929	2.00952	2.20792e-34	107.668	109.658	136.488	546.52	476.342	404.722
ENSMUSG00000047025	-2.20812	4.36363e-41	7497.53	7594.08	7590.16	1121.21	1888.41	1897.48
ENSMUSG00000112497	-2.29536	4.44627e-30	240.648	218.272	262.928	29.5797	57.0377	59.2276
ENSMUSG00000112831	3.3099	1.0635e-21	10.339	5.22181	10.0482	109.867	78.6196	71.2925
ENSMUSG00000044921	-2.12542	1.23929e-15	238.153	189.03	211.012	21.1284	69.3702	55.9372
ENSMUSG00000112845	-3.65731	0.00251195	12.4781	10.9658	10.0482	1.40856	1.54156	0
ENSMUSG00000112622	4.24372	0.00120422	0.356516	0	0.418675	2.81711	7.7078	5.48403
ENSMUSG00000084399	4.59171	0.00784593	0.356516	0	0	0	9.24936	2.19361
ENSMUSG00000112201	-2.60864	1.14106e-13	85.2073	57.9621	82.479	8.45134	18.4987	10.9681
ENSMUSG00000101801	-3.23431	4.57593e-27	188.24	142.033	192.59	4.22567	32.3728	19.7425
ENSMUSG00000089461	-5.23084	0.0001646	6.41729	14.0989	7.53615	0	0	0
ENSMUSG00000100314	-2.05449	8.35716e-12	122.641	98.1701	112.205	5.63423	30.8312	41.6787
ENSMUSG00000112087	-2.59501	1.26075e-06	35.2951	22.976	29.3072	5.63423	6.16624	3.29042
ENSMUSG00000112822	6.90764	6.15124e-07	0	0	0	5.63423	7.7078	14.2585
ENSMUSG00000020140	-2.43663	2.57136e-15	128.346	91.9039	123.928	8.45134	21.5818	31.8074
ENSMUSG00000034127	2.60185	5.2513e-66	78.79	79.3716	95.4579	577.508	504.09	460.659
ENSMUSG00000043800	-2.08073	6.17627e-10	70.5902	55.3512	72.4308	5.63423	16.9572	23.0329
ENSMUSG00000112711	-2.36509	2.08359e-13	129.059	73.6276	104.669	11.2685	18.4987	28.517
ENSMUSG00000112458	-2.12964	0.00273729	22.104	7.31054	15.9096	2.81711	3.08312	4.38723
ENSMUSG00000112684	-3.2432	0.00745507	8.9129	5.744	10.0482	0	1.54156	1.09681
ENSMUSG00000112029	-2.8314	5.02946e-14	71.6597	64.2283	69.0814	7.04279	6.16624	14.2585
ENSMUSG00000112535	-2.68901	0.000696277	18.5388	8.3549	15.0723	1.40856	3.08312	2.19361
ENSMUSG00000034813	-2.41968	4.9876e-18	2396.5	1742	2435.85	188.747	547.254	492.466
ENSMUSG00000085418	-2.33376	4.44037e-14	226.744	145.689	220.223	12.677	53.9546	50.4531
ENSMUSG00000044544	-2.38457	6.90834e-12	60.6077	53.7847	64.4759	4.22567	16.9572	13.1617
ENSMUSG00000087480	3.95376	1.30965e-15	1.42606	3.65527	2.09337	38.031	41.6221	27.4202
ENSMUSG00000047642	-4.0514	1.57324e-12	65.5989	54.829	55.2651	0	9.24936	2.19361
ENSMUSG00000020123	2.62636	7.67018e-08	3.92168	1.56654	5.0241	30.9883	20.0403	16.4521
ENSMUSG00000112794	3.10819	0.0011164	0.356516	1.56654	1.6747	18.3112	1.54156	9.87126
ENSMUSG00000040249	2.14805	1.65731e-12	614.277	540.458	697.512	4563.73	2000.95	1647.4
ENSMUSG00000090036	-3.25367	0.000109722	20.6779	15.1433	14.6536	1.40856	4.62468	0
ENSMUSG00000096497	-2.11954	3.23824e-05	39.9298	16.1876	28.0512	2.81711	6.16624	9.87126
ENSMUSG00000049217	-2.47263	0.00633278	10.339	8.3549	10.4669	0	3.08312	2.19361
ENSMUSG00000109489	2.05034	0.000828317	7.84335	6.26618	5.44277	22.5369	23.1234	35.0978
ENSMUSG00000023073	-2.0308	0.000317631	22.4605	20.3651	21.7711	0	9.24936	6.58084
ENSMUSG00000109260	-2.49348	2.69386e-20	140.824	113.313	131.464	15.4941	27.7481	25.2266
ENSMUSG00000109436	-4.90795	0.000310038	14.6172	12.0102	16.3283	0	1.54156	0
ENSMUSG00000108848	-3.43636	1.4687e-07	34.9386	20.8873	42.7048	1.40856	1.54156	5.48403
ENSMUSG00000109215	-3.17298	7.28229e-24	356.872	204.695	323.217	11.2685	29.2896	54.8403
ENSMUSG00000109064	-3.56142	0.00404453	11.4085	7.31054	12.1416	1.40856	0	1.09681
ENSMUSG00000095279	-4.65724	0.00218398	4.99122	5.22181	8.3735	0	0	0
ENSMUSG00000031502	2.35035	6.85847e-26	254.909	309.654	294.747	2081.85	1183.92	1115.45
ENSMUSG00000031512	-2.84113	9.10866e-72	1713.77	1750.87	1779.37	163.393	268.231	297.235
ENSMUSG00000109582	-2.72503	1.09606e-11	54.5469	53.7847	57.3585	4.22567	10.7909	9.87126
ENSMUSG00000010435	-2.05167	0.00010613	1044.95	633.406	985.979	60.568	238.942	342.204
ENSMUSG00000084780	-5.6675	1.19468e-05	27.0952	19.3207	25.9578	0	1.54156	0
ENSMUSG00000107531	2.40955	0.00245701	2.1391	2.61091	1.25602	5.63423	13.874	12.0649
ENSMUSG00000110278	-2.05446	7.89577e-10	70.9467	41.7745	60.7079	14.0856	10.7909	16.4521
ENSMUSG00000031452	-3.09061	2.529e-08	3725.59	3142.49	3797.38	95.7819	565.753	590.082
ENSMUSG00000049008	-2.5411	4.24457e-09	3786.2	3744.04	3920.89	229.595	917.228	820.412
ENSMUSG00000087363	-2.61402	2.37885e-15	82.3552	75.7163	96.7139	2.81711	12.3325	24.1298
ENSMUSG00000110056	-2.71838	2.93973e-05	26.3822	15.6654	36.006	0	7.7078	4.38723
ENSMUSG00000110530	-2.34468	0.00234144	14.2606	14.6211	12.1416	4.22567	4.62468	0
ENSMUSG00000096265	-2.35992	5.80654e-12	85.5638	50.6516	70.7561	11.2685	9.24936	18.6457
ENSMUSG00000094421	-2.11382	2.64538e-05	47.7731	20.3651	33.0753	1.40856	10.7909	10.9681
ENSMUSG00000074449	-2.57414	1.39884e-12	140.824	63.1839	92.9458	22.5369	10.7909	16.4521
ENSMUSG00000110699	-2.71889	4.94422e-07	54.1904	23.4982	35.1687	1.40856	10.7909	5.48403
ENSMUSG00000074454	-3.21198	2.41955e-16	78.79	71.5389	107.181	5.63423	13.874	8.77446
ENSMUSG00000045337	-3.59848	0.00350936	9.98245	6.26618	15.9096	0	3.08312	0
ENSMUSG00000017049	-2.26278	3.32349e-06	1411.09	1274.12	1458.24	83.1049	419.304	360.849
ENSMUSG00000031557	2.05292	1.0354e-12	22.817	17.7542	25.9578	111.276	100.201	68.002
ENSMUSG00000110038	2.42181	1.4798e-05	3.20864	2.61091	2.09337	9.8599	21.5818	12.0649
ENSMUSG00000109640	6.63202	9.11424e-06	0	0	0	5.63423	13.874	4.38723
ENSMUSG00000085437	-3.02643	2.95082e-10	41.7124	42.8189	44.3795	0	7.7078	7.67765
ENSMUSG00000110075	-2.98754	0.0017123	14.9737	12.0102	14.2349	0	1.54156	3.29042
ENSMUSG00000110338	-3.33284	0.000674682	13.9041	9.92145	15.9096	0	3.08312	1.09681
ENSMUSG00000085795	2.35292	3.78745e-31	95.9028	111.225	98.8073	676.107	476.342	410.206
ENSMUSG00000071138	-2.08305	2.47435e-14	576.843	359.261	475.196	54.9337	110.992	164.521
ENSMUSG00000110343	-3.01908	3.66869e-08	37.7907	34.9862	34.3313	2.81711	6.16624	4.38723
ENSMUSG00000110372	-6.56667	4.27384e-07	28.1648	17.7542	23.4458	0	0	0
ENSMUSG00000109657	-3.30049	2.69106e-06	165.067	111.747	146.536	0	12.3325	29.6138
ENSMUSG00000110322	-3.50338	8.6364e-07	40.9993	21.9316	25.5392	1.40856	1.54156	4.38723
ENSMUSG00000109586	-2.34869	3.5472e-24	379.333	230.282	304.377	36.6225	63.204	77.8733
ENSMUSG00000109750	-2.78354	4.00992e-07	250.274	200.518	262.509	5.63423	44.7052	52.6467
ENSMUSG00000097442	5.22123	0.00557798	0	0	0	0	3.08312	5.48403
ENSMUSG00000109717	-2.42085	3.10618e-12	80.2161	58.4843	91.6898	4.22567	16.9572	20.8393
ENSMUSG00000110130	-3.59567	1.37087e-07	31.0169	28.1978	36.006	0	3.08312	4.38723
ENSMUSG00000109607	-2.89414	2.13535e-05	29.9473	17.232	30.5633	2.81711	3.08312	4.38723
ENSMUSG00000110367	-3.72042	0.0023062	11.052	8.87708	14.6536	1.40856	0	1.09681
ENSMUSG00000110335	-2.65974	2.53926e-12	65.5989	52.7403	55.2651	1.40856	10.7909	14.2585
ENSMUSG00000109372	-2.15106	1.50779e-08	60.2512	40.208	44.7982	8.45134	10.7909	13.1617
ENSMUSG00000110321	-3.46868	5.827e-07	36.3646	22.4538	28.0512	2.81711	1.54156	3.29042
ENSMUSG00000110176	-3.12133	1.54475e-07	37.0777	23.4982	41.4488	0	4.62468	6.58084
ENSMUSG00000025044	-2.20446	2.07288e-23	172.197	166.576	191.753	29.5797	47.7884	38.3882
ENSMUSG00000046723	-2.27954	1.13792e-16	2811.13	1910.14	2862.06	252.132	679.828	629.567
ENSMUSG00000071937	-2.30422	7.18414e-18	855.282	700.245	910.199	74.6535	228.151	196.328
ENSMUSG00000046282	-2.4984	8.97094e-17	1512.7	1142.53	1498.44	98.599	351.476	285.17
ENSMUSG00000054033	-2.39241	6.57435e-08	796.813	579.099	745.241	43.6653	195.778	164.521
ENSMUSG00000031595	2.11362	1.75865e-09	34.2255	33.4196	28.0512	164.801	163.405	87.7446
ENSMUSG00000031651	-2.16133	2.24984e-77	1601.11	1589	1514.77	292.98	390.015	368.527
ENSMUSG00000063900	-2.06279	0.000104149	391.811	276.234	394.81	19.7198	124.866	109.681
ENSMUSG00000048516	-2.33292	2.936e-28	1381.5	1019.3	1401.3	156.35	285.189	311.493
ENSMUSG00000079058	-2.62943	6.6997e-26	367.568	281.456	380.157	28.1711	77.078	61.4212
ENSMUSG00000109723	-2.75832	3.99173e-14	83.4247	66.317	89.5964	1.40856	16.9572	16.4521
ENSMUSG00000110155	-2.00111	1.01677e-06	71.6597	37.5971	53.1717	5.63423	18.4987	16.4521
ENSMUSG00000110168	-3.04161	1.83758e-19	107.311	91.3817	105.925	2.81711	21.5818	13.1617
ENSMUSG00000097491	-3.30463	3.29931e-16	119.789	68.9279	96.2952	4.22567	12.3325	12.0649
ENSMUSG00000066158	-2.07701	5.20881e-05	33.156	22.976	21.3524	5.63423	6.16624	6.58084
ENSMUSG00000054764	-2.77848	1.97456e-06	27.8082	27.1534	36.4247	7.04279	4.62468	2.19361
ENSMUSG00000070044	2.26827	1.58279e-11	16.3997	12.0102	20.0964	76.0621	90.9521	69.0988
ENSMUSG00000071103	-2.02424	2.44339e-35	1420.36	1344.62	1436.89	235.229	394.639	401.431
ENSMUSG00000018796	-2.61445	6.26177e-32	7574.54	6517.35	8257.94	722.59	1506.1	1420.37
ENSMUSG00000109807	3.6617	0.000709056	0.356516	0	0.83735	2.81711	9.24936	4.38723
ENSMUSG00000097534	2.15317	0.00316635	4.27819	3.65527	5.44277	28.1711	9.24936	21.9361
ENSMUSG00000110374	-2.44663	0.00313539	13.9041	10.4436	12.1416	1.40856	6.16624	0
ENSMUSG00000097706	-2.6154	1.23919e-24	248.492	163.965	256.229	26.7626	41.6221	40.5819
ENSMUSG00000110665	-2.66274	7.17114e-09	565.791	386.414	496.13	21.1284	106.368	100.906
ENSMUSG00000110464	-2.5604	4.92307e-08	442.436	290.855	444.214	19.7198	107.909	72.3893
ENSMUSG00000110564	6.81686	3.72435e-07	0	0	0	8.45134	10.7909	7.67765
ENSMUSG00000110147	5.11173	0.00145957	0	0	0	2.81711	4.62468	1.09681
ENSMUSG00000110050	5.31728	0.000303533	0	0	0	2.81711	6.16624	1.09681
ENSMUSG00000046258	-2.10507	1.40615e-11	837.099	527.925	816.835	69.0193	242.025	196.328
ENSMUSG00000110381	-5.18451	8.33161e-05	17.8258	16.7098	17.5843	0	1.54156	0
ENSMUSG00000109966	-3.23012	4.65428e-09	39.9298	31.8531	38.9368	2.81711	3.08312	5.48403
ENSMUSG00000031647	-2.41511	3.24602e-19	3280.66	2885.05	3427.69	283.12	812.402	703.053
ENSMUSG00000109708	2.27685	0.00834552	1.78258	0	1.25602	2.81711	9.24936	4.38723
ENSMUSG00000109693	5.87555	2.85779e-05	0	0.522181	0	4.22567	7.7078	14.2585
ENSMUSG00000080956	3.89523	0.000513849	1.06955	0	0	4.22567	7.7078	6.58084
ENSMUSG00000099419	-4.89158	0.000271525	13.1911	13.0545	16.3283	0	1.54156	0
ENSMUSG00000110364	-4.87574	0.000556092	9.62593	7.31054	4.60542	0	0	0
ENSMUSG00000109999	-2.04193	0.000832607	24.2431	12.0102	16.747	1.40856	3.08312	7.67765
ENSMUSG00000109825	-2.02847	0.000534266	26.7387	13.5767	19.259	8.45134	6.16624	1.09681
ENSMUSG00000109879	4.72209	0.00952082	0	0	0	1.40856	0	4.38723
ENSMUSG00000036437	2.42199	6.30546e-08	7.84335	14.0989	13.3976	78.8792	73.9949	36.1946
ENSMUSG00000087266	2.77095	0.00655216	1.06955	0.522181	0.418675	5.63423	1.54156	6.58084
ENSMUSG00000053886	2.28604	8.46313e-13	25.3126	18.7985	20.5151	130.996	114.075	73.4861
ENSMUSG00000085197	-3.39695	1.39464e-13	58.1121	65.2727	56.9398	0	6.16624	9.87126
ENSMUSG00000015568	2.47412	1.85592e-27	18.8953	26.1091	21.7711	107.05	140.282	120.649
ENSMUSG00000110474	-2.53808	1.5177e-20	211.057	143.6	179.193	11.2685	32.3728	46.0659
ENSMUSG00000107280	-2.26514	1.87422e-08	91.2681	40.208	66.5693	4.22567	13.874	21.9361
ENSMUSG00000106824	-2.04622	9.83537e-09	116.224	56.9178	90.4338	11.2685	24.665	27.4202
ENSMUSG00000047654	-3.60647	2.2445e-50	2177.6	2796.28	2586.57	122.544	266.69	231.426
ENSMUSG00000110622	-2.32164	8.79766e-52	6760.97	4917.9	7161.02	1070.5	1294.91	1401.72
ENSMUSG00000034845	2.44685	3.47978e-20	22.104	32.8974	30.9819	156.35	180.363	130.52
ENSMUSG00000019732	-2.44061	1.28654e-51	734.779	603.642	769.106	116.91	117.159	151.359
ENSMUSG00000110532	3.28625	0.00143654	1.06955	0.522181	0.83735	0	4.62468	18.6457
ENSMUSG00000094041	6.41141	1.63795e-05	0	0	0	7.04279	7.7078	5.48403
ENSMUSG00000110433	2.86154	1.7455e-05	1.42606	1.56654	2.09337	16.9027	7.7078	12.0649
ENSMUSG00000031620	-2.2779	1.43261e-14	1486.67	1280.39	1490.9	116.91	393.098	367.43
ENSMUSG00000109873	3.26627	0.00275122	1.42606	0	0.418675	4.22567	13.874	2.19361
ENSMUSG00000097882	2.61762	0.00460991	1.42606	1.56654	1.6747	7.04279	9.24936	12.0649
ENSMUSG00000110382	-2.48497	8.3335e-13	149.38	69.9723	102.575	8.45134	24.665	24.1298
ENSMUSG00000031682	-2.32208	4.22781e-15	2331.97	1906.48	2381.42	183.112	599.667	540.726
ENSMUSG00000090732	-2.03145	1.69994e-07	70.9467	45.4298	75.7802	4.22567	21.5818	20.8393
ENSMUSG00000109643	-2.60402	1.00129e-07	43.8515	27.1534	38.9368	0	4.62468	12.0649
ENSMUSG00000031709	-2.40089	2.22168e-73	1296.29	1034.96	1267.33	216.918	201.944	258.846
ENSMUSG00000110448	-2.05723	1.2119e-15	133.693	108.092	133.557	16.9027	46.2468	28.517
ENSMUSG00000097120	3.16485	1.14631e-08	2.1391	1.56654	2.51205	22.5369	23.1234	12.0649
ENSMUSG00000103593	3.59677	3.91297e-05	1.06955	0.522181	0.418675	8.45134	10.7909	6.58084
ENSMUSG00000001911	2.15696	5.33633e-47	184.319	187.985	196.777	1021.2	798.528	720.602
ENSMUSG00000109754	2.83314	7.37579e-08	3.56516	2.08873	4.18675	22.5369	18.4987	29.6138
ENSMUSG00000098439	5.50125	0.000406494	0	0	0	7.04279	1.54156	2.19361
ENSMUSG00000098854	-6.1423	2.27814e-06	46.3471	27.1534	27.2139	0	1.54156	0
ENSMUSG00000098391	-5.29135	0.000179016	8.55638	4.17745	15.9096	0	0	0
ENSMUSG00000098360	-3.1374	3.78904e-13	69.5206	67.3614	70.3374	2.81711	7.7078	12.0649
ENSMUSG00000098295	-3.29837	3.7688e-08	39.9298	30.8087	32.6566	1.40856	4.62468	4.38723
ENSMUSG00000069971	-2.20809	5.58036e-07	3845.02	3193.14	3815.8	270.443	1032.85	1045.26
ENSMUSG00000109812	2.97194	0.00627086	1.06955	1.04436	0.83735	4.22567	7.7078	10.9681
ENSMUSG00000109755	-4.10155	0.00480908	5.34774	1.56654	5.44277	0	0	0
ENSMUSG00000110138	2.57186	0.00088753	2.1391	0.522181	0.418675	7.04279	6.16624	6.58084
ENSMUSG00000110079	2.71705	0.000327737	1.42606	0	2.51205	12.677	3.08312	10.9681
ENSMUSG00000109642	5.5516	1.79218e-06	0	0.522181	0.418675	15.4941	12.3325	12.0649
ENSMUSG00000109709	4.16074	4.90956e-05	0.713032	0	0.418675	14.0856	3.08312	5.48403
ENSMUSG00000090778	2.1486	0.00581923	0.713032	6.26618	1.6747	5.63423	26.2065	5.48403
ENSMUSG00000110687	-3.01777	1.10374e-06	40.9993	20.3651	32.6566	0	3.08312	7.67765
ENSMUSG00000110504	2.85984	7.20056e-11	5.70425	2.61091	1.6747	22.5369	29.2896	24.1298
ENSMUSG00000110517	-3.5305	7.25443e-07	39.2168	20.3651	30.1446	0	1.54156	5.48403
ENSMUSG00000090206	-3.2549	2.26584e-98	810.004	794.76	884.241	83.1049	94.0352	84.4541
ENSMUSG00000110577	-2.01937	0.000958808	14.6172	15.1433	18.4217	2.81711	4.62468	4.38723
ENSMUSG00000081436	-2.06285	5.30779e-17	169.345	126.368	137.744	19.7198	43.1637	40.5819
ENSMUSG00000098116	-2.10607	4.89284e-08	57.7556	44.3854	50.241	14.0856	7.7078	13.1617
ENSMUSG00000031875	2.33111	4.39792e-36	72.7292	92.9483	76.6175	478.909	385.39	352.075
ENSMUSG00000110689	4.85594	0.00294854	0	0	0.418675	2.81711	6.16624	4.38723
ENSMUSG00000069922	-2.7238	0.000576766	25.3126	11.488	21.3524	0	0	7.67765
ENSMUSG00000014837	-3.38625	3.77475e-134	1227.48	1083.53	1239.7	94.3733	118.7	125.036
ENSMUSG00000110611	-3.58687	2.22155e-12	68.4511	42.2967	63.6386	5.63423	6.16624	3.29042
ENSMUSG00000102593	2.02347	0.00293945	2.1391	1.56654	3.3494	15.4941	4.62468	8.77446
ENSMUSG00000074113	-2.00063	2.37715e-09	75.9379	49.0851	72.8494	14.0856	12.3325	21.9361
ENSMUSG00000110613	-2.04467	0.000303193	24.5996	25.0647	20.5151	0	7.7078	8.77446
ENSMUSG00000031727	-2.48085	1.55047e-20	8635.17	6313.17	8874.23	707.096	1831.37	1728.57
ENSMUSG00000048827	-3.1429	2.3603e-63	1213.58	841.234	1011.94	87.3306	104.826	151.359
ENSMUSG00000093112	3.17834	0.00490001	0.713032	0	1.25602	15.4941	0	3.29042
ENSMUSG00000093087	2.72099	0.00133739	3.20864	0.522181	2.51205	8.45134	20.0403	14.2585
ENSMUSG00000055435	2.37721	3.76136e-32	73.4423	79.8938	84.5723	456.373	423.929	356.462
ENSMUSG00000034224	-2.23261	0.00268506	17.4693	9.39927	16.747	5.63423	3.08312	1.09681
ENSMUSG00000097960	2.1442	9.99064e-06	7.84335	4.69963	6.28012	25.354	29.2896	29.6138
ENSMUSG00000097783	-4.18156	0.00481945	5.34774	1.04436	6.6988	0	0	0
ENSMUSG00000097637	-2.4284	1.07584e-23	204.284	156.654	203.895	18.3112	43.1637	42.7755
ENSMUSG00000062380	2.13208	1.12148e-21	48.8427	73.6276	55.6838	315.517	254.357	208.393
ENSMUSG00000097203	4.82264	0.00232584	0.356516	0.522181	0	5.63423	6.16624	12.0649
ENSMUSG00000031971	-3.14579	1.14029e-29	548.678	466.83	559.35	26.7626	83.2443	68.002
ENSMUSG00000090118	-2.64685	1.61318e-15	110.876	71.5389	101.738	12.677	7.7078	23.0329
ENSMUSG00000110629	-3.07195	1.09506e-22	115.511	95.5592	120.578	5.63423	16.9572	16.4521
ENSMUSG00000031853	2.57759	6.66298e-16	17.4693	16.1876	18.8404	146.49	84.7858	83.3573
ENSMUSG00000025810	2.85186	1.32121e-29	53.1209	45.4298	64.8946	569.057	308.312	306.009
ENSMUSG00000078840	-2.80604	5.35743e-13	86.9899	50.6516	62.8012	2.81711	10.7909	14.2585
ENSMUSG00000096039	2.51253	0.000516526	2.49561	3.13309	0.83735	12.677	15.4156	8.77446
ENSMUSG00000095368	-2.58672	0.00137165	31.3734	16.7098	24.2831	1.40856	7.7078	3.29042
ENSMUSG00000091814	2.94378	1.64601e-08	3.56516	3.65527	2.09337	25.354	23.1234	23.0329
ENSMUSG00000096758	4.56072	0.00429092	0.356516	0	0	2.81711	6.16624	2.19361
ENSMUSG00000114624	5.26066	0.00237916	0	0	0	1.40856	3.08312	4.38723
ENSMUSG00000114421	-3.42416	9.20211e-05	21.0344	16.1876	19.259	0	3.08312	2.19361
ENSMUSG00000114390	-2.47357	2.07652e-06	31.7299	25.0647	30.9819	2.81711	7.7078	5.48403
ENSMUSG00000021779	2.629	1.48899e-43	52.7644	39.1636	46.0542	305.657	286.73	267.621
ENSMUSG00000091929	-3.11861	9.32165e-11	100.181	40.208	79.5482	4.22567	1.54156	17.5489
ENSMUSG00000091557	-3.24594	3.52035e-11	77.7205	37.0749	57.3585	4.22567	3.08312	9.87126
ENSMUSG00000093814	-3.9154	0.00989895	4.27819	2.08873	4.60542	0	0	0
ENSMUSG00000095280	8.73015	1.05998e-11	0	0	0.418675	57.7508	63.204	73.4861
ENSMUSG00000114947	3.33317	0.00726693	1.42606	0	0	8.45134	4.62468	3.29042
ENSMUSG00000021822	2.59394	3.82196e-09	7.13032	8.87708	10.4669	76.0621	47.7884	36.1946
ENSMUSG00000021768	-2.30611	1.9325e-17	3482.45	3212.46	3740.86	323.968	955.767	830.283
ENSMUSG00000114352	-2.15844	1.16949e-08	55.973	51.1738	45.6356	2.81711	16.9572	14.2585
ENSMUSG00000114412	-2.19268	9.75079e-21	221.04	205.217	198.033	29.5797	52.413	53.7435
ENSMUSG00000118584	2.0636	1.71598e-12	17.4693	13.0545	16.3283	66.2022	55.4962	74.5829
ENSMUSG00000089887	-2.08295	8.19871e-11	172.91	115.402	172.913	9.8599	53.9546	44.9691
ENSMUSG00000098609	-3.30229	3.65827e-14	88.4159	52.7403	77.8735	1.40856	9.24936	10.9681
ENSMUSG00000114424	-2.01561	0.00945861	10.339	7.83272	13.8163	1.40856	4.62468	2.19361
ENSMUSG00000015966	2.05791	1.25464e-28	176.475	167.62	182.542	912.745	704.493	579.114
ENSMUSG00000021948	-2.09616	5.99325e-44	1131.22	1028.18	1178.15	247.906	235.859	293.944
ENSMUSG00000006522	2.61498	1.35387e-19	16.0432	14.6211	16.747	126.77	92.4936	73.4861
ENSMUSG00000057606	-2.57224	3.97779e-05	22.817	18.2763	29.3072	2.81711	4.62468	4.38723
ENSMUSG00000115812	6.09626	1.36412e-05	0.356516	0	0	9.8599	9.24936	12.0649
ENSMUSG00000021913	2.39963	5.75768e-23	326.569	365.527	408.627	2703.02	1675.68	1430.24
ENSMUSG00000100241	-2.56432	0.00127849	12.4781	12.5324	13.8163	2.81711	0	3.29042
ENSMUSG00000041673	-2.29565	1.476e-17	7004.11	6182.63	7294.15	657.796	1817.5	1695.66
ENSMUSG00000044519	-2.36705	0.00552264	13.5476	9.39927	10.8855	2.81711	1.54156	2.19361
ENSMUSG00000115726	-3.85803	2.34015e-38	315.16	205.217	291.398	11.2685	15.4156	27.4202
ENSMUSG00000072624	-3.12026	2.16719e-46	348.316	290.855	331.172	30.9883	35.4559	43.8723
ENSMUSG00000047441	-2.61548	6.18199e-39	2590.09	2282.98	2529.63	239.455	477.884	489.176
ENSMUSG00000041078	-2.06639	2.91725e-10	74.8683	60.0509	86.6657	21.1284	16.9572	15.3553
ENSMUSG00000041068	-2.2748	8.57874e-87	972.219	1060.55	916.479	198.607	206.569	204.006
ENSMUSG00000096405	-2.17244	8.23715e-27	335.481	247.514	272.557	50.7081	81.7027	59.2276
ENSMUSG00000096001	-2.71908	4.05747e-07	209.275	159.788	217.292	4.22567	41.6221	42.7755
ENSMUSG00000114334	-3.73199	1.89006e-05	26.7387	21.4094	23.0271	1.40856	4.62468	0
ENSMUSG00000093528	-4.06777	5.34559e-07	30.6604	26.6313	30.9819	1.40856	1.54156	2.19361
ENSMUSG00000093383	-2.43692	4.07612e-19	178.258	116.969	138.581	16.9027	32.3728	30.7106
ENSMUSG00000021791	-3.73302	1.89691e-32	157.58	196.862	190.916	5.63423	20.0403	15.3553
ENSMUSG00000114196	2.54713	5.23333e-30	39.9298	36.5527	47.7289	287.346	195.778	243.491
ENSMUSG00000090389	-2.23022	3.60515e-08	50.9818	46.9963	49.8223	7.04279	10.7909	13.1617
ENSMUSG00000090385	3.4069	0.00242919	1.78258	0.522181	0.418675	5.63423	12.3325	12.0649
ENSMUSG00000091815	4.99029	0.00113163	0	0	0.418675	5.63423	4.62468	4.38723
ENSMUSG00000091832	5.65811	0.000374469	0.356516	0	0	8.45134	4.62468	9.87126
ENSMUSG00000090821	6.50369	4.67897e-06	0	0	0	8.45134	7.7078	5.48403
ENSMUSG00000091011	3.02241	1.77033e-17	7.13032	8.3549	7.11747	64.7936	58.5793	59.2276
ENSMUSG00000115706	5.1871	3.72373e-07	1.06955	0.522181	0	19.7198	24.665	16.4521
ENSMUSG00000115324	-3.22085	3.72699e-05	30.3039	12.5324	17.5843	1.40856	1.54156	3.29042
ENSMUSG00000115846	-2.2509	0.00102291	18.5388	12.5324	18.4217	1.40856	3.08312	5.48403
ENSMUSG00000115553	2.22975	0.00300796	1.06955	1.56654	2.51205	5.63423	10.7909	7.67765
ENSMUSG00000021835	2.02884	6.53765e-13	18.1823	24.5425	16.3283	84.5134	80.1611	74.5829
ENSMUSG00000115421	-2.56211	0.00553401	10.339	7.83272	13.3976	1.40856	4.62468	0
ENSMUSG00000115417	-3.78707	0.00965738	6.41729	6.26618	7.11747	0	1.54156	0
ENSMUSG00000021838	-2.71463	6.24129e-73	6298.57	5593.08	6502.02	694.419	1059.05	1047.45
ENSMUSG00000021843	2.08891	4.64644e-41	85.5638	83.549	95.8766	392.987	351.476	382.786
ENSMUSG00000115215	-4.61963	0.000663157	12.4781	7.83272	14.6536	1.40856	0	0
ENSMUSG00000115310	-2.54118	0.00677162	11.4085	6.26618	12.1416	0	0	4.38723
ENSMUSG00000115403	-3.147	1.86236e-07	35.2951	25.0647	32.6566	0	6.16624	4.38723
ENSMUSG00000115790	5.57254	0.0025842	0	0	0	4.22567	6.16624	1.09681
ENSMUSG00000115555	4.79891	0.000275567	0	1.04436	0	11.2685	7.7078	5.48403
ENSMUSG00000114991	-2.29803	0.000336679	21.0344	14.0989	28.4699	0	4.62468	7.67765
ENSMUSG00000115725	-2.50729	3.77035e-16	118.363	78.3272	98.3886	7.04279	15.4156	27.4202
ENSMUSG00000115787	-3.0972	5.48401e-05	20.6779	20.8873	15.0723	1.40856	3.08312	2.19361
ENSMUSG00000048080	-2.32822	4.0139e-05	21.0344	24.0203	21.7711	4.22567	6.16624	3.29042
ENSMUSG00000090874	-5.40474	3.37262e-05	18.5388	18.7985	23.4458	1.40856	0	0
ENSMUSG00000068417	-2.02756	2.54552e-08	54.9035	47.5185	59.0332	11.2685	15.4156	13.1617
ENSMUSG00000021876	2.11067	3.22111e-27	89.842	113.836	102.994	519.758	400.806	401.431
ENSMUSG00000094991	-2.78271	0.00590242	11.4085	5.744	9.62952	2.81711	0	1.09681
ENSMUSG00000008813	-3.38367	1.40836e-08	1050.65	1052.72	1147.17	18.3112	127.95	164.521
ENSMUSG00000057564	-3.5536	4.0627e-11	57.0425	36.0305	45.2169	7.04279	1.54156	3.29042
ENSMUSG00000104658	-5.14273	0.000247186	8.19987	7.31054	10.4669	0	0	0
ENSMUSG00000048153	2.28492	0.000690304	1.78258	2.61091	2.51205	12.677	10.7909	9.87126
ENSMUSG00000022180	2.06546	2.11994e-22	1570.1	1979.59	1694.8	9350	6983.27	5617.85
ENSMUSG00000007591	-2.28832	3.9182e-26	2812.91	2937.27	2909.79	339.462	775.405	658.084
ENSMUSG00000075592	2.19302	1.63272e-05	8.19987	5.744	5.86145	53.5252	18.4987	19.7425
ENSMUSG00000015443	-2.56465	2.46176e-05	573.991	470.485	571.073	15.4941	147.99	109.681
ENSMUSG00000114303	-5.14984	0.000203071	10.339	4.17745	11.3042	0	0	0
ENSMUSG00000088761	3.3197	0.0088477	0	1.56654	0	8.45134	1.54156	3.29042
ENSMUSG00000089170	-4.70976	0.000707562	5.34774	7.83272	6.28012	0	0	0
ENSMUSG00000054509	2.19615	3.40823e-23	57.3991	61.0952	55.2651	332.42	258.982	206.2
ENSMUSG00000097933	-2.49746	2.62813e-07	57.0425	42.8189	45.6356	0	9.24936	15.3553
ENSMUSG00000021983	-2.35305	2.2048e-42	950.828	652.205	962.115	138.039	180.363	183.167
ENSMUSG00000063895	-2.19582	0.00343186	18.5388	9.92145	12.5602	0	1.54156	6.58084
ENSMUSG00000101505	-2.60339	1.21606e-05	408.924	318.008	398.16	11.2685	114.075	60.3244
ENSMUSG00000043157	-2.18334	1.03232e-10	384.324	266.313	337.033	21.1284	110.992	85.5509
ENSMUSG00000021933	2.28567	1.46313e-10	26.3822	18.2763	27.6325	136.63	131.033	87.7446
ENSMUSG00000021944	2.15353	7.79732e-45	229.953	283.022	267.952	1373.34	1109.92	989.32
ENSMUSG00000035095	-2.34589	7.85753e-27	1000.38	730.532	1078.09	108.459	220.443	222.652
ENSMUSG00000021961	-2.32213	3.99725e-07	2975.13	2643.8	2944.54	181.704	815.485	715.118
ENSMUSG00000034623	-3.07301	1.39415e-33	751.536	638.628	758.639	35.2139	103.285	115.165
ENSMUSG00000052099	-4.0183	4.7963e-25	152.589	124.279	195.103	2.81711	16.9572	9.87126
ENSMUSG00000091686	-2.82554	1.47276e-07	34.9386	30.2865	28.0512	1.40856	6.16624	5.48403
ENSMUSG00000021966	-3.09602	4.88945e-24	309.099	203.129	311.913	8.45134	43.1637	43.8723
ENSMUSG00000102764	5.06122	0.00172399	0	0	0	1.40856	3.08312	3.29042
ENSMUSG00000034463	2.68798	3.74185e-17	12.4781	19.3207	21.7711	145.081	101.743	96.519
ENSMUSG00000022048	2.12036	5.90822e-53	98.7549	103.392	98.8073	381.719	474.801	450.788
ENSMUSG00000046204	-3.05106	5.50208e-19	98.7549	91.3817	92.5272	5.63423	10.7909	16.4521
ENSMUSG00000114697	-4.61564	0.00109835	5.34774	4.69963	7.95482	0	0	0
ENSMUSG00000093386	-2.87007	1.68605e-14	81.2856	64.2283	73.2681	2.81711	7.7078	17.5489
ENSMUSG00000092499	-2.62686	1.33985e-33	258.831	254.825	238.226	21.1284	44.7052	53.7435
ENSMUSG00000093954	-2.26078	1.87686e-06	31.3734	27.1534	30.1446	8.45134	6.16624	4.38723
ENSMUSG00000034205	2.76912	9.65526e-34	27.0952	29.7643	25.1205	211.284	169.572	176.586
ENSMUSG00000114446	-2.1613	0.0018959	14.6172	13.0545	13.3976	1.40856	3.08312	4.38723
ENSMUSG00000033730	-2.47593	5.10967e-23	621.407	345.684	530.042	63.3851	75.5365	127.23
ENSMUSG00000115645	3.57507	0.00416774	0.356516	1.04436	0	4.22567	3.08312	7.67765
ENSMUSG00000077577	6.91148	7.78141e-06	0	0	0	7.04279	13.874	7.67765
ENSMUSG00000115286	-3.74502	8.79571e-12	50.9818	45.4298	62.3826	0	6.16624	5.48403
ENSMUSG00000115304	-2.47201	3.99029e-16	110.876	75.7163	115.136	8.45134	13.874	29.6138
ENSMUSG00000090216	-2.94321	0.000160438	17.8258	16.1876	16.747	1.40856	3.08312	2.19361
ENSMUSG00000115532	-2.30222	1.9452e-10	189.666	109.136	169.563	11.2685	47.7884	36.1946
ENSMUSG00000115615	-2.93734	0.000638465	16.0432	9.92145	13.8163	0	1.54156	3.29042
ENSMUSG00000034913	-2.66882	8.24019e-26	5647.57	5020.77	5793.62	445.104	1165.42	978.352
ENSMUSG00000115092	-2.31061	7.46795e-05	24.5996	15.6654	17.5843	4.22567	0	6.58084
ENSMUSG00000115517	-2.10995	9.31637e-05	31.7299	18.7985	28.8886	2.81711	9.24936	6.58084
ENSMUSG00000115450	-3.05988	6.96097e-12	50.2687	63.1839	64.0573	1.40856	13.874	6.58084
ENSMUSG00000034731	-2.07571	7.21651e-36	2474.22	1754.53	2462.65	439.47	499.466	644.923
ENSMUSG00000115825	-2.23697	0.000281722	298.76	214.617	289.304	8.45134	89.4105	72.3893
ENSMUSG00000115271	-2.9848	2.65375e-30	220.683	158.743	190.497	16.9027	23.1234	30.7106
ENSMUSG00000115664	-2.61568	5.30961e-06	31.0169	15.6654	25.1205	1.40856	6.16624	4.38723
ENSMUSG00000115438	-2.38097	1.39215e-10	75.2249	53.7847	73.6868	2.81711	13.874	20.8393
ENSMUSG00000115623	-2.19588	5.08599e-09	49.9122	52.2181	50.6597	2.81711	23.1234	8.77446
ENSMUSG00000115720	-3.37412	0.000100886	26.7387	11.488	28.4699	0	1.54156	4.38723
ENSMUSG00000115243	-2.54943	5.48446e-10	80.2161	49.6072	90.4338	4.22567	13.874	18.6457
ENSMUSG00000034689	-2.61878	9.82706e-08	478.444	401.557	473.521	18.3112	84.7858	116.262
ENSMUSG00000083933	-3.11189	0.0019439	13.9041	9.39927	10.4669	1.40856	0	2.19361
ENSMUSG00000115601	-2.94428	1.48424e-10	67.738	51.1738	70.3374	1.40856	7.7078	14.2585
ENSMUSG00000115229	-2.73649	2.75894e-17	93.0507	87.7265	108.018	14.0856	10.7909	17.5489
ENSMUSG00000005148	-2.5229	7.85194e-66	701.267	727.399	662.762	95.7819	144.907	123.939
ENSMUSG00000054391	-2.01917	1.16063e-13	148.667	126.89	148.211	16.9027	41.6221	44.9691
ENSMUSG00000042888	-2.09781	4.93381e-65	7326.4	7137.18	7382.91	1429.69	1829.83	1842.64
ENSMUSG00000115727	-3.7205	1.57496e-09	43.4949	31.8531	45.6356	0	4.62468	4.38723
ENSMUSG00000022116	-2.11582	5.41142e-14	113.372	81.4603	120.578	12.677	23.1234	35.0978
ENSMUSG00000099794	-4.25513	2.71978e-12	63.1033	47.5185	64.4759	0	3.08312	5.48403
ENSMUSG00000075478	-2.61537	0.000246254	24.2431	17.232	14.2349	0	3.08312	5.48403
ENSMUSG00000033214	2.08775	2.1091e-11	18.1823	13.5767	18.003	70.4279	78.6196	64.7116
ENSMUSG00000098630	-2.04701	4.9177e-10	63.8163	45.4298	53.5904	9.8599	16.9572	13.1617
ENSMUSG00000100274	-2.29253	7.82604e-07	47.4166	28.1978	53.5904	5.63423	12.3325	8.77446
ENSMUSG00000115630	4.99931	0.000268225	0.356516	0	0.418675	9.8599	9.24936	7.67765
ENSMUSG00000041703	-3.2821	4.23191e-23	124.781	120.102	128.952	12.677	15.4156	10.9681
ENSMUSG00000115016	2.28975	0.000126922	5.70425	2.61091	5.86145	22.5369	26.2065	21.9361
ENSMUSG00000099994	-2.71365	0.00813502	11.4085	4.69963	9.62952	1.40856	3.08312	0
ENSMUSG00000114970	4.70716	2.01046e-06	0.356516	0	0.83735	7.04279	13.874	12.0649
ENSMUSG00000091028	6.38392	5.07393e-06	0	0	0	5.63423	6.16624	7.67765
ENSMUSG00000096385	5.38762	0.00365923	0	0	0	1.40856	1.54156	6.58084
[truncated: 1,154 more rows]
