# Supplementary material for: Regulation of Miwi-mediated mRNA stabilization by Ck137956/Tssa is essential for male fertility
Source: BMC Biol. 2023 Apr 17;21:89. doi: 10.1186/s12915-023-01589-z (PMC10111675; doi:10.1186/s12915-023-01589-z)
Supplement: Supplementary file 4 — Additional file 4. RNA-seq profiling of Ck137956+/- and Ck137956-/- round spermatids. [file 12915_2023_1589_MOESM4_ESM.xlsx]

## Sheet: Sheet1
RNA-seq profiling of Ck137956+/- and Ck137956-/- round spermatids.
ENSEMBL	Log2FC(KO/Hete)	adjusted p value	Hete_RS1	Hete_RS2	Hete_RS3	KO_RS1	KO_RS2	KO_RS3
ENSMUSG00000102693	-2.27796	0.00864581	16.1648	11.126	17.4047	4.32686	1.87109	3.13086
ENSMUSG00000104328	-3.0765	2.26145e-15	105.969	81.0606	87.0233	8.65372	13.0977	10.4362
ENSMUSG00000102735	-3.69986	5.52051e-06	30.5335	23.8413	37.7101	2.16343	2.80664	2.08724
ENSMUSG00000088000	-2.13209	1.08064e-09	70.0474	77.8817	66.7179	14.0623	12.1621	22.9597
ENSMUSG00000103265	-2.19511	0.000746172	19.757	23.8413	40.6109	8.65372	2.80664	7.30535
ENSMUSG00000104217	-4.31465	2.17685e-18	77.2317	90.5971	114.581	3.24514	3.74219	7.30535
ENSMUSG00000102356	-2.81509	1.66938e-08	46.6983	39.7356	49.3132	5.40857	6.54883	7.30535
ENSMUSG00000101314	-2.69941	1.65146e-09	73.6395	68.3452	89.9241	7.572	7.48437	20.8724
ENSMUSG00000025938	-2.27287	1.58383e-12	114.95	114.438	121.833	34.6149	17.7754	20.8724
ENSMUSG00000067813	-3.44347	0.000486637	10.7765	30.199	14.5039	2.16343	0.935547	2.08724
ENSMUSG00000102166	-3.22858	1.04239e-05	23.3491	25.4308	27.5574	3.24514	1.87109	3.13086
ENSMUSG00000073737	-3.23017	0.000259907	26.9413	15.8942	14.5039	1.08171	2.80664	2.08724
ENSMUSG00000102937	-5.47468	0.00404845	3.59217	11.126	10.1527	0	0	0
ENSMUSG00000089982	-4.22197	1.33848e-49	458.002	476.827	482.979	25.9612	29.9375	19.8288
ENSMUSG00000100398	-2.10849	0.00150923	16.1648	28.6096	20.3054	5.40857	7.48437	2.08724
ENSMUSG00000025776	-2.0219	7.28398e-07	44.9022	74.7029	53.6644	15.144	13.0977	14.6107
ENSMUSG00000025774	-3.16627	1.71672e-07	44.9022	47.6827	44.962	9.73543	4.67773	1.04362
ENSMUSG00000100538	-5.57984	8.45117e-05	14.3687	17.4837	20.3054	1.08171	0	0
ENSMUSG00000089914	-4.42876	3.95802e-56	281.986	329.011	374.2	17.3074	12.1621	16.6979
ENSMUSG00000025934	3.78139	4.63129e-38	23.3491	19.0731	18.855	290.981	255.404	291.17
ENSMUSG00000102766	-3.79828	2.92098e-08	30.5335	65.1663	46.4124	5.40857	1.87109	3.13086
ENSMUSG00000101939	3.94987	0.000997662	3.59217	3.17885	7.25194	17.3074	193.658	7.30535
ENSMUSG00000103209	-2.55574	0.00226038	26.9413	12.7154	20.3054	1.08171	2.80664	6.26173
ENSMUSG00000073722	-4.12775	2.65823e-138	1036.34	950.475	1051.53	61.6577	58.9394	53.2247
ENSMUSG00000104417	-2.57787	6.85202e-09	43.1061	55.6298	69.6186	6.49029	11.2266	10.4362
ENSMUSG00000102202	-2.24152	0.000597972	30.5335	27.0202	20.3054	8.65372	3.74219	4.17448
ENSMUSG00000047180	2.28915	0.00157947	5.38826	6.35769	1.45039	21.6343	21.5176	19.8288
ENSMUSG00000102762	-2.88911	4.6622e-27	215.53	216.162	258.169	41.1052	20.582	32.3523
ENSMUSG00000103159	2.86782	0.00315892	1.79609	0	5.80155	19.4709	23.3887	14.6107
ENSMUSG00000089767	-3.88394	2.6875e-23	136.503	108.081	116.031	10.8171	9.35547	4.17448
ENSMUSG00000104365	-2.15642	1.15626e-14	546.01	557.887	646.873	129.806	125.363	137.758
ENSMUSG00000048814	2.6146	1.40931e-05	1.79609	7.94711	7.25194	36.7783	32.7441	37.5704
ENSMUSG00000103182	-2.57071	0.000411016	39.5139	17.4837	21.7558	2.16343	4.67773	6.26173
ENSMUSG00000101634	-2.16006	9.57539e-18	535.234	446.628	511.987	112.498	114.137	107.493
ENSMUSG00000026074	2.0472	2.47668e-29	100.581	77.8817	123.283	414.297	420.996	416.405
ENSMUSG00000102985	-3.91091	0.00109517	12.5726	20.6625	13.0535	1.08171	0	2.08724
ENSMUSG00000026072	2.63577	7.5703e-37	59.2709	39.7356	43.5116	292.063	335.861	248.382
ENSMUSG00000104441	-7.31711	3.25285e-08	26.9413	36.5567	26.107	0	0	0
ENSMUSG00000026065	-3.27767	2.05626e-05	62.863	30.199	37.7101	2.16343	0	11.4798
ENSMUSG00000041945	-4.96188	9.2515e-35	246.064	205.036	269.772	1.08171	14.0332	7.30535
ENSMUSG00000079588	-3.01589	0.00541668	5.38826	11.126	15.9543	0	0.935547	3.13086
ENSMUSG00000099576	-2.1457	6.83759e-07	50.2904	77.8817	50.7636	12.9806	16.8398	10.4362
ENSMUSG00000103945	-2.01705	1.77408e-09	71.8435	101.723	81.2217	18.3891	19.6465	25.0469
ENSMUSG00000091844	-3.18768	2.42082e-158	10340.1	9110.57	11291.3	1107.68	1152.59	1113.54
ENSMUSG00000100769	-4.26946	3.17561e-26	129.318	135.101	149.39	9.73543	1.87109	10.4362
ENSMUSG00000084817	-3.32522	6.74414e-19	100.581	79.4711	94.2752	8.65372	13.0977	5.2181
ENSMUSG00000062939	-2.88111	1.98155e-47	9783.28	10696.8	10999.7	1476.54	1411.74	1384.89
ENSMUSG00000100120	-3.32442	5.9555e-10	48.4943	41.325	62.3667	5.40857	5.61328	4.17448
ENSMUSG00000043015	-2.8474	1.69531e-77	831.588	1071.27	1055.88	136.296	138.461	136.714
ENSMUSG00000026102	-2.58439	2.79312e-83	977.071	1028.36	1074.74	171.993	163.721	178.459
ENSMUSG00000043629	-3.39423	8.89918e-12	6751.49	7986.85	8368.74	726.912	710.08	760.8
ENSMUSG00000026097	2.02192	2.42693e-08	19.757	17.4837	11.6031	60.576	57.0683	78.2716
ENSMUSG00000101838	-3.06718	5.35029e-08	37.7178	39.7356	42.0613	6.49029	3.74219	4.17448
ENSMUSG00000109809	-6.34244	3.45826e-06	25.1452	28.6096	34.8093	0	0	1.04362
ENSMUSG00000101674	-3.82052	1.25481e-15	59.2709	82.65	101.527	6.49029	4.67773	6.26173
ENSMUSG00000103030	-2.10561	5.92856e-05	35.9217	28.6096	49.3132	11.8989	7.48437	7.30535
ENSMUSG00000045336	-2.41155	1.31424e-73	2624.08	2659.1	2622.3	456.484	537.939	490.502
ENSMUSG00000099945	-3.97314	2.3338e-58	720.231	810.606	818.019	48.6772	46.7773	54.2683
ENSMUSG00000041075	2.324	1.20039e-06	5.38826	7.94711	15.9543	35.6966	66.4238	48.0066
ENSMUSG00000099811	-2.1876	8.53373e-27	369.994	383.051	400.307	74.6383	92.6191	85.5769
ENSMUSG00000101409	-3.22387	1.57435e-09	43.1061	66.7558	42.0613	6.49029	5.61328	4.17448
ENSMUSG00000085842	-2.78817	6.04891e-14	123.93	112.849	118.932	23.7977	7.48437	20.8724
ENSMUSG00000087561	-3.03713	1.55911e-57	610.669	705.704	703.438	78.9652	77.6504	89.7514
ENSMUSG00000025959	2.09208	3.48809e-21	57.4748	58.8086	62.3667	241.222	264.76	256.731
ENSMUSG00000025956	2.1584	1.31228e-07	17.9609	3.17885	13.0535	54.0857	37.4219	59.4864
ENSMUSG00000025955	4.73091	8.87343e-110	55.6787	114.438	81.2217	2164.51	2028.27	2521.39
ENSMUSG00000090042	4.91132	0.000548257	0	1.58942	0	19.4709	16.8398	15.6543
ENSMUSG00000070870	-5.58623	0.000184907	7.18435	9.53654	10.1527	0	0	0
ENSMUSG00000025946	-2.21425	1.69427e-13	150.871	109.67	134.886	27.0429	32.7441	25.0469
ENSMUSG00000015222	-2.28459	2.41842e-26	3653.24	3814.62	3913.15	769.099	801.763	764.974
ENSMUSG00000026003	2.6613	7.12891e-31	30.5335	54.0404	44.962	263.938	245.113	318.304
ENSMUSG00000085075	-2.28017	6.49334e-15	129.318	103.312	104.428	27.0429	22.4531	19.8288
ENSMUSG00000026192	2.15581	7.70602e-16	48.4943	85.8288	85.5729	310.452	333.055	343.351
ENSMUSG00000026188	2.84467	0.00934416	3.59217	0	2.90078	6.49029	19.6465	19.8288
ENSMUSG00000101968	-6.85881	3.10485e-27	6253.97	7365.39	10331.1	61.6577	66.4238	78.2716
ENSMUSG00000026182	-6.52652	4.9129e-27	31577	35507.7	39350.5	377.518	383.574	393.445
ENSMUSG00000099877	2.90694	0.000883229	1.79609	4.76827	1.45039	21.6343	19.6465	18.7852
ENSMUSG00000055322	-2.18575	3.4989e-56	19259.4	19936.1	22063.3	4507.5	4507.46	4450
ENSMUSG00000033227	2.35631	4.80265e-23	77.2317	77.8817	73.9698	426.196	358.314	388.227
ENSMUSG00000026202	-3.98715	3.85768e-193	4648.27	5397.68	5481.02	292.063	356.443	329.784
ENSMUSG00000101483	-4.06081	2.09359e-24	176.016	158.942	207.406	8.65372	10.291	13.5671
ENSMUSG00000110100	-3.34192	9.31055e-05	26.9413	44.5038	29.0078	2.16343	7.48437	0
ENSMUSG00000055980	2.26443	2.12348e-07	25.1452	4.76827	8.70233	69.2297	59.875	50.0938
ENSMUSG00000100217	-4.78502	5.36449e-13	95.1926	39.7356	118.932	3.24514	0.935547	5.2181
ENSMUSG00000026226	-5.59269	1.55672e-114	12143.3	16485.5	17622.2	314.779	337.732	305.781
ENSMUSG00000026237	-3.69845	1.58856e-40	235.287	209.804	204.505	17.3074	11.2266	21.916
ENSMUSG00000036574	-5.50477	2.43477e-226	3267.08	4177	4613.69	77.8835	95.4258	91.8386
ENSMUSG00000101940	-5.13589	1.34829e-25	208.346	193.91	166.795	2.16343	7.48437	6.26173
ENSMUSG00000103591	3.19726	7.80888e-05	3.59217	1.58942	4.35116	23.7977	33.6797	30.265
ENSMUSG00000085420	-3.27424	2.92712e-12	52.0865	85.8288	68.1683	9.73543	7.48437	4.17448
ENSMUSG00000026303	-2.72652	2.20219e-07	34.1256	38.1462	42.0613	6.49029	4.67773	6.26173
ENSMUSG00000102745	-3.75957	9.23687e-28	156.26	182.784	168.245	8.65372	14.9687	13.5671
ENSMUSG00000058904	-3.92887	4.0233e-05	14.3687	39.7356	23.2062	0	0.935547	4.17448
ENSMUSG00000097001	-4.96045	0.00771447	7.18435	1.58942	8.70233	0	0	0
ENSMUSG00000097251	-3.4624	3.74105e-13	70.0474	96.9548	100.077	7.572	10.291	6.26173
ENSMUSG00000026269	-3.61653	1.07679e-88	2316.95	2613.01	2834.06	235.814	197.4	200.375
ENSMUSG00000014602	-4.20367	1.71095e-78	910.616	1034.71	1105.2	62.7394	43.0351	60.53
ENSMUSG00000090489	-2.5055	0.000184456	19.757	25.4308	23.2062	1.08171	6.54883	4.17448
ENSMUSG00000100518	-2.0847	4.73156e-10	265.821	319.474	287.177	61.6577	72.9726	70.9662
ENSMUSG00000100777	-4.85858	1.82882e-08	34.1256	46.0933	37.7101	1.08171	0.935547	2.08724
ENSMUSG00000102658	-4.49368	0.000608565	19.757	12.7154	13.0535	0	1.87109	0
ENSMUSG00000100336	-2.14972	1.69899e-30	344.849	327.421	343.742	78.9652	72.9726	77.228
ENSMUSG00000099686	-2.90445	0.000284223	25.1452	17.4837	18.855	1.08171	0.935547	6.26173
ENSMUSG00000067028	-5.68645	2.40896e-120	2572	2949.97	3277.88	76.8017	33.6797	61.5736
ENSMUSG00000082431	-2.60458	2.84608e-11	62.863	65.1663	79.7714	4.32686	16.8398	12.5235
ENSMUSG00000100794	-5.09891	3.43207e-05	26.9413	25.4308	17.4047	0	0.935547	1.04362
ENSMUSG00000044340	-2.25003	2.49483e-60	12610.3	13607	14580.8	3017.98	2874.93	2684.19
ENSMUSG00000087210	-4.98263	0.00120619	21.553	4.76827	8.70233	0	0.935547	0
ENSMUSG00000100041	-2.34742	0.00610278	25.1452	19.0731	13.0535	4.32686	3.74219	3.13086
ENSMUSG00000047216	4.19536	0.00429009	0	0	0	4.32686	5.61328	6.26173
ENSMUSG00000101154	-5.48963	0.00183599	3.59217	14.3048	7.25194	0	0	0
ENSMUSG00000004451	2.01651	2.47706e-15	32.3296	27.0202	49.3132	127.642	174.947	140.889
ENSMUSG00000100636	-2.65963	2.73606e-17	104.173	116.028	139.237	18.3891	15.9043	22.9597
ENSMUSG00000102801	-3.43732	0.000196451	37.7178	23.8413	24.6566	0	5.61328	2.08724
ENSMUSG00000026343	-2.79708	2.90437e-09	57.4748	47.6827	63.8171	10.8171	10.291	3.13086
ENSMUSG00000049690	2.78325	7.71963e-21	19.757	17.4837	23.2062	151.44	139.396	127.322
ENSMUSG00000101600	-5.30334	0.00212119	3.59217	12.7154	5.80155	0	0	0
ENSMUSG00000042251	6.69333	2.1008e-07	0	0	0	25.9612	26.1953	39.6576
ENSMUSG00000026435	4.71291	2.29777e-25	3.59217	6.35769	8.70233	173.074	146.881	183.677
ENSMUSG00000026437	-3.02724	1.14528e-67	459.798	543.583	549.697	57.3309	68.2949	64.7045
ENSMUSG00000079330	-3.97497	3.38264e-117	1354.25	1586.24	1599.78	89.7823	91.6836	107.493
ENSMUSG00000066936	-4.83405	0.00485582	3.59217	9.53654	2.90078	0	0	0
ENSMUSG00000042115	4.20976	8.49306e-09	3.59217	0	4.35116	48.6772	42.0996	57.3992
ENSMUSG00000048174	-2.00649	2.84859e-56	707.658	740.671	752.752	155.767	202.078	188.895
ENSMUSG00000041757	-2.34392	1.08555e-46	6564.7	6042.99	6638.43	1247.22	1335.96	1207.47
ENSMUSG00000101693	-2.82082	2.04168e-22	698.678	646.895	668.629	82.2103	118.814	83.4897
ENSMUSG00000070644	2.78734	7.84858e-18	14.3687	22.2519	17.4047	118.989	135.654	120.016
ENSMUSG00000103166	-4.52795	0.000606663	10.7765	17.4837	18.855	2.16343	0	0
ENSMUSG00000100830	-4.60056	3.03221e-05	28.7374	31.7885	14.5039	2.16343	0	1.04362
ENSMUSG00000020423	2.2184	9.93478e-21	68.2513	65.1663	72.5194	314.779	340.539	303.694
ENSMUSG00000042429	2.78033	4.69391e-08	5.38826	6.35769	7.25194	56.2492	38.3574	37.5704
ENSMUSG00000050526	-3.34395	5.9265e-64	894.451	929.812	951.455	100.599	80.457	92.8823
ENSMUSG00000046367	-3.61889	9.76617e-119	1217.75	1309.68	1350.31	107.09	111.33	97.0568
ENSMUSG00000041889	2.52693	0.000380531	3.59217	6.35769	1.45039	21.6343	26.1953	16.6979
ENSMUSG00000086264	-2.65528	8.79478e-07	41.31	27.0202	46.4124	5.40857	7.48437	5.2181
ENSMUSG00000087230	-3.20632	1.26628e-33	369.994	363.978	420.613	33.5332	52.3906	38.614
ENSMUSG00000097448	-3.45031	0.00027335	14.3687	20.6625	20.3054	2.16343	1.87109	1.04362
ENSMUSG00000102738	-8.61257	2.78833e-11	52.0865	68.3452	98.6264	0	0	0
ENSMUSG00000098145	-7.0948	3.0258e-07	25.1452	27.0202	24.6566	0	0	0
ENSMUSG00000103427	-2.51339	0.0035089	50.2904	54.0404	43.5116	1.08171	0.935547	24.0033
ENSMUSG00000098206	-3.33206	1.78294e-06	35.9217	44.5038	31.9085	1.08171	3.74219	6.26173
ENSMUSG00000026393	2.29499	6.18949e-20	23.3491	25.4308	50.7636	162.257	167.463	169.067
ENSMUSG00000099808	-6.407	4.67793e-34	251.452	273.381	337.94	2.16343	1.87109	6.26173
ENSMUSG00000063681	-3.4307	9.88466e-20	127.522	123.975	111.68	14.0623	9.35547	10.4362
ENSMUSG00000103844	-2.82514	0.000642241	19.757	17.4837	20.3054	2.16343	2.80664	3.13086
ENSMUSG00000090623	-2.48629	2.43592e-26	450.818	540.404	453.972	83.292	87.9414	86.6205
ENSMUSG00000018196	-2.84115	1.77514e-63	3051.55	3941.77	3950.86	486.772	552.908	487.371
ENSMUSG00000026360	2.42369	6.6883e-19	23.3491	31.7885	30.4582	157.93	167.463	136.714
ENSMUSG00000080078	-3.59429	1.08435e-25	176.016	182.784	220.459	20.5526	12.1621	15.6543
ENSMUSG00000087627	-5.08383	0.00266804	5.38826	6.35769	7.25194	0	0	0
ENSMUSG00000099622	-2.55916	0.00574394	7.18435	15.8942	18.855	3.24514	0.935547	3.13086
ENSMUSG00000100357	-5.0522	1.10827e-15	75.4356	79.4711	81.2217	3.24514	1.87109	2.08724
ENSMUSG00000032666	-3.21236	8.0721e-40	362.809	454.575	480.079	32.4514	59.875	46.9629
ENSMUSG00000086145	-2.86993	3.60682e-26	199.366	206.625	248.016	30.288	27.1309	32.3523
ENSMUSG00000045968	-2.20226	1.74604e-33	402.323	381.462	442.368	98.436	87.0058	81.4024
ENSMUSG00000026473	-2.60633	1.12614e-42	12035.6	16096.1	18285	2545.27	2388.45	2689.41
ENSMUSG00000100627	2.73205	5.85775e-05	1.79609	6.35769	2.90078	25.9612	23.3887	25.0469
ENSMUSG00000100221	-2.48689	4.53368e-07	32.3296	54.0404	66.7179	12.9806	9.35547	5.2181
ENSMUSG00000026466	-2.6383	1.17983e-135	6676.05	7006.18	6844.38	1057.92	1159.14	1079.1
ENSMUSG00000026592	-4.42854	5.72219e-21	5465.49	6980.75	7447.74	272.592	316.215	335.002
ENSMUSG00000104014	-3.44195	3.45661e-11	55.6787	47.6827	72.5194	5.40857	6.54883	4.17448
ENSMUSG00000103572	3.93958	0.00205541	1.79609	0	1.45039	19.4709	13.0977	16.6979
ENSMUSG00000104111	-3.97398	3.84264e-26	138.299	133.512	176.947	12.9806	5.61328	10.4362
ENSMUSG00000090394	-2.5598	5.53637e-48	783.094	707.293	744.049	127.642	130.041	121.06
ENSMUSG00000026729	-2.08681	4.48131e-07	170.628	149.406	142.138	32.4514	35.5508	40.7012
ENSMUSG00000049160	-4.1894	1.78743e-157	2439.09	3104.14	3044.37	170.911	145.01	155.5
ENSMUSG00000040323	-2.50584	0.00516183	10.7765	7.94711	43.5116	1.08171	4.67773	5.2181
ENSMUSG00000103158	-2.71873	6.89323e-18	183.201	122.386	113.13	20.5526	14.9687	28.1778
ENSMUSG00000026585	-2.09701	3.39249e-111	12355.3	13344.8	13434.9	2996.35	3048.95	3102.69
ENSMUSG00000026579	-4.75946	1.16408e-132	989.644	1187.3	1180.62	33.5332	38.3574	52.181
ENSMUSG00000101189	-3.74389	3.83012e-27	271.209	373.514	335.04	20.5526	23.3887	29.2214
ENSMUSG00000026572	-2.04708	8.94712e-23	429.265	516.562	556.949	103.845	126.299	133.583
ENSMUSG00000040836	2.41154	1.74134e-07	12.5726	7.94711	10.1527	46.5137	58.9394	56.3555
ENSMUSG00000005763	-2.1349	2.56696e-08	88.0082	92.1865	75.4202	28.1246	18.7109	11.4798
ENSMUSG00000103139	-2.88901	3.28747e-50	531.642	538.814	543.896	75.72	82.3281	59.4864
ENSMUSG00000040485	-2.28876	4.80833e-66	1048.91	1052.2	964.508	200.117	219.853	206.637
ENSMUSG00000015843	-3.49819	1.16765e-11	50.2904	82.65	63.8171	8.65372	1.87109	7.30535
ENSMUSG00000103530	-2.704	5.88027e-06	28.7374	38.1462	26.107	4.32686	3.74219	6.26173
ENSMUSG00000026678	2.14128	6.64157e-08	7.18435	12.7154	23.2062	68.148	72.9726	54.2683
ENSMUSG00000044306	-4.82484	0.00793236	3.59217	7.94711	4.35116	0	0	0
ENSMUSG00000006411	-2.53918	3.58163e-46	544.214	651.663	626.568	90.864	104.781	117.929
ENSMUSG00000048865	-2.0949	4.31328e-37	817.219	645.306	725.194	196.872	172.141	142.976
ENSMUSG00000103883	-2.08646	0.00854682	19.757	25.4308	15.9543	6.49029	2.80664	5.2181
ENSMUSG00000007107	-4.02226	1.55849e-72	24114.3	26939.1	29608.2	1623.65	1654.05	1686.49
ENSMUSG00000103357	-2.36599	0.000323851	46.6983	50.8615	50.7636	4.32686	3.74219	20.8724
ENSMUSG00000026548	-2.78286	7.96634e-27	247.86	363.978	368.399	36.7783	53.3262	52.181
ENSMUSG00000049598	-3.59081	2.05182e-23	132.91	185.962	169.695	11.8989	14.0332	14.6107
ENSMUSG00000053318	4.47138	0.00880956	0	0	0	12.9806	4.67773	2.08724
ENSMUSG00000043263	-2.38227	2.641e-22	368.198	363.978	355.345	68.148	79.5215	60.53
ENSMUSG00000026536	2.39343	0.00139649	3.59217	3.17885	4.35116	14.0623	20.582	24.0033
ENSMUSG00000026532	-2.27552	7.75603e-22	1550.02	1602.14	1678.1	335.332	347.088	315.174
ENSMUSG00000026523	-4.27492	7.3643e-72	6591.64	7397.17	8068.51	363.456	364.863	411.187
ENSMUSG00000077794	-2.11729	0.00234448	21.553	22.2519	21.7558	4.32686	7.48437	3.13086
ENSMUSG00000103435	-3.21224	2.74682e-11	66.4552	84.2394	92.8249	7.572	10.291	8.34897
ENSMUSG00000015962	-5.53617	3.87689e-103	1185.42	1441.61	1521.46	22.716	28.0664	38.614
ENSMUSG00000070489	-2.64699	3.36487e-22	969.887	1320.81	1077.64	197.954	183.367	156.543
ENSMUSG00000104126	-2.54588	1.27898e-08	57.4748	38.1462	71.069	10.8171	6.54883	11.4798
ENSMUSG00000026494	-2.30214	1.17904e-09	64.6591	87.4183	85.5729	7.572	22.4531	17.7416
ENSMUSG00000038776	3.88481	5.14031e-47	39.5139	58.8086	72.5194	835.084	737.211	974.742
ENSMUSG00000103328	-5.19038	7.86719e-14	73.6395	74.7029	73.9698	2.16343	2.80664	1.04362
ENSMUSG00000043429	-4.72523	3.23424e-93	5454.71	6257.56	6330.94	224.997	204.885	252.556
ENSMUSG00000053461	-2.04659	1.53001e-18	233.491	230.466	210.306	49.7589	61.7461	51.1374
ENSMUSG00000039384	-2.10435	3.77909e-64	986.052	1014.05	1071.84	259.612	201.143	255.687
ENSMUSG00000044854	-2.77134	1.48332e-103	1997.25	2199.76	2153.83	328.841	299.375	302.65
ENSMUSG00000104419	-2.21356	0.0053596	19.757	22.2519	14.5039	3.24514	4.67773	4.17448
ENSMUSG00000101574	2.02161	0.00300399	1.79609	4.76827	7.25194	27.0429	20.582	10.4362
ENSMUSG00000092578	-2.44048	0.00506824	25.1452	12.7154	7.25194	4.32686	1.87109	2.08724
ENSMUSG00000103942	-2.05004	1.13472e-19	204.754	216.162	213.207	48.6772	55.1972	49.0502
ENSMUSG00000103503	-2.55252	1.53058e-17	159.852	146.227	165.344	22.716	24.3242	33.3959
ENSMUSG00000089730	-2.53069	3.3264e-21	876.49	901.203	913.745	174.156	158.107	133.583
ENSMUSG00000103923	-2.00359	0.000543132	32.3296	19.0731	26.107	5.40857	7.48437	6.26173
ENSMUSG00000010175	-3.76101	1.83089e-72	484.943	410.071	388.704	27.0429	30.873	36.5267
ENSMUSG00000103963	-6.32197	1.07248e-05	35.9217	9.53654	42.0613	0	0	1.04362
ENSMUSG00000091017	-4.69333	1.32752e-154	3067.72	3266.26	3053.07	122.234	134.719	105.406
ENSMUSG00000037375	-2.24285	3.45907e-20	156.26	168.479	160.993	25.9612	31.8086	44.8757
ENSMUSG00000100872	-5.08108	2.41272e-23	123.93	116.028	137.787	4.32686	4.67773	2.08724
ENSMUSG00000103736	-3.87968	8.58335e-06	17.9609	28.6096	27.5574	2.16343	2.80664	0
ENSMUSG00000103692	-4.8389	2.25293e-06	34.1256	23.8413	29.0078	0	1.87109	1.04362
ENSMUSG00000102523	-2.21027	0.00126955	26.9413	22.2519	17.4047	4.32686	2.80664	7.30535
ENSMUSG00000097325	-2.66844	1.10116e-17	159.852	146.227	184.199	17.3074	24.3242	35.4831
ENSMUSG00000104206	-4.13655	1.29177e-07	32.3296	31.7885	42.0613	1.08171	3.74219	1.04362
ENSMUSG00000016493	-2.94137	2.42137e-45	431.061	416.429	432.216	45.432	54.2617	66.7917
ENSMUSG00000104010	-2.71711	1.60573e-10	59.2709	73.1135	75.4202	9.73543	6.54883	15.6543
ENSMUSG00000103443	-2.53458	0.00743978	17.9609	34.9673	13.0535	4.32686	0.935547	6.26173
ENSMUSG00000085043	-3.0221	1.53879e-23	154.463	201.857	195.802	17.3074	21.5176	29.2214
ENSMUSG00000084859	-3.58845	4.40645e-37	299.946	329.011	320.536	24.8794	31.8086	21.916
ENSMUSG00000086921	-2.22982	1.78852e-05	62.863	46.0933	29.0078	5.40857	13.0977	10.4362
ENSMUSG00000102816	-2.37858	4.05642e-13	134.706	138.28	104.428	31.3697	21.5176	19.8288
ENSMUSG00000083407	-4.54799	2.2317e-07	53.8826	30.199	34.8093	0	1.87109	3.13086
ENSMUSG00000026664	2.65538	5.95452e-18	16.1648	20.6625	23.2062	127.642	116.943	137.758
ENSMUSG00000039063	3.92473	4.68785e-08	0	4.76827	2.90078	42.1869	34.6152	44.8757
ENSMUSG00000085580	-2.71868	4.09619e-24	835.18	961.601	1006.57	129.806	158.107	137.758
ENSMUSG00000025783	-5.0696	2.59916e-95	731.007	910.739	851.378	27.0429	23.3887	24.0033
ENSMUSG00000079602	-4.036	1.6103e-17	73.6395	139.869	118.932	5.40857	6.54883	8.34897
ENSMUSG00000037254	2.8709	1.06367e-18	28.7374	11.126	26.107	167.666	133.783	179.503
ENSMUSG00000026778	-3.49855	2.26462e-88	5434.96	6724.85	7117.06	561.41	583.781	560.424
ENSMUSG00000086491	-2.48197	9.74602e-10	53.8826	65.1663	66.7179	7.572	14.9687	10.4362
ENSMUSG00000026773	-2.50415	1.51682e-49	2112.2	2312.61	2485.97	393.744	405.092	419.536
ENSMUSG00000026730	2.53358	0.00163669	3.59217	3.17885	1.45039	8.65372	19.6465	17.7416
ENSMUSG00000086358	2.61985	0.000373035	5.38826	1.58942	4.35116	20.5526	24.3242	24.0033
ENSMUSG00000036949	-2.11182	1.12358e-19	165.24	166.889	169.695	40.0234	33.6797	42.7885
ENSMUSG00000084901	-2.36904	9.16073e-26	222.715	246.361	255.268	57.3309	47.7129	35.4831
ENSMUSG00000085100	-4.3993	6.54186e-18	100.581	106.491	117.481	10.8171	1.87109	3.13086
ENSMUSG00000062651	-6.65856	4.05614e-148	3924.45	4928.8	5704.38	43.2686	49.584	51.1374
ENSMUSG00000097638	-2.13688	2.97717e-10	655.572	699.346	581.606	167.666	131.912	140.889
ENSMUSG00000087674	-6.06891	1.04919e-16	113.153	108.081	120.382	2.16343	0.935547	2.08724
ENSMUSG00000086621	-3.00189	1.84579e-09	66.4552	98.5442	87.0233	6.49029	9.35547	15.6543
ENSMUSG00000086821	-2.41247	2.74396e-07	43.1061	42.9144	53.6644	7.572	11.2266	7.30535
ENSMUSG00000081467	-2.81078	3.37691e-18	93.3965	135.101	133.436	12.9806	17.7754	20.8724
ENSMUSG00000025716	-2.19393	7.18837e-10	71.8435	68.3452	73.9698	15.144	14.0332	17.7416
ENSMUSG00000026787	-4.27448	3.90454e-06	23.3491	30.199	44.962	2.16343	0.935547	2.08724
ENSMUSG00000085353	-2.27756	2.81214e-24	312.519	284.507	326.337	59.4943	71.1015	59.4864
ENSMUSG00000026986	2.58815	0.000321197	7.18435	1.58942	2.90078	18.3891	12.1621	37.5704
ENSMUSG00000036770	-3.18758	3.13531e-76	3434.12	3817.79	4077.04	392.662	412.576	438.321
ENSMUSG00000026969	-4.01403	2.81971e-47	5776.21	6600.87	7333.16	366.701	438.771	414.318
ENSMUSG00000026961	-3.97362	2.83891e-09	55.6787	28.6096	43.5116	2.16343	3.74219	2.08724
ENSMUSG00000015093	3.6292	0.00267858	0	1.58942	1.45039	10.8171	14.9687	13.5671
ENSMUSG00000015090	5.35869	1.63333e-145	80.8239	120.796	101.527	4093.21	3811.42	4577.32
ENSMUSG00000026940	-2.2457	8.42949e-14	5765.44	5648.81	5605.75	1234.24	1155.4	1199.12
ENSMUSG00000062061	4.28563	0.00308913	0	0	0	5.40857	5.61328	6.26173
ENSMUSG00000085484	-7.10353	3.48292e-15	125.726	152.585	140.688	1.08171	0.935547	1.04362
ENSMUSG00000090073	-5.65759	7.58489e-05	16.1648	12.7154	26.107	0	0	1.04362
ENSMUSG00000036401	-5.18438	1.26452e-92	619.65	694.578	790.462	17.3074	18.7109	21.916
ENSMUSG00000048038	-5.12218	4.43203e-292	5727.72	6397.43	6935.76	190.382	177.754	179.503
ENSMUSG00000026922	-5.03479	1.21994e-208	3319.17	4115.02	4767.43	126.561	106.652	139.845
ENSMUSG00000009614	2.65996	5.89264e-18	25.1452	34.9673	30.4582	223.915	144.074	207.681
ENSMUSG00000026809	-3.65207	6.35538e-116	5760.05	6745.51	7027.13	522.468	491.162	540.596
ENSMUSG00000075425	-2.95563	1.20372e-29	265.821	212.983	266.871	37.86	23.3887	35.4831
ENSMUSG00000084892	-2.69904	1.03204e-08	55.6787	55.6298	72.5194	12.9806	12.1621	3.13086
ENSMUSG00000044320	-3.75408	1.12037e-65	8116.52	10045.2	11427.6	764.772	771.826	656.438
ENSMUSG00000085491	-2.92854	4.23402e-30	278.393	263.844	249.467	25.9612	45.8418	31.3086
ENSMUSG00000076441	2.2413	5.19324e-20	32.3296	44.5038	36.2597	195.79	150.623	190.983
ENSMUSG00000084226	-3.65519	0.00516987	8.98043	7.94711	20.3054	0	2.80664	0
ENSMUSG00000086192	-2.37992	1.08481e-07	52.0865	65.1663	58.0155	12.9806	8.41992	12.5235
ENSMUSG00000051373	2.31569	0.000792823	7.18435	7.94711	0	8.65372	27.1309	36.5267
ENSMUSG00000026822	5.45387	2.46948e-107	43.1061	81.0606	78.321	3083.97	2643.85	3222.7
ENSMUSG00000075405	-4.904	5.68714e-06	37.7178	27.0202	26.107	0	1.87109	1.04362
ENSMUSG00000046854	-4.14212	3.1974e-43	332.276	294.043	275.574	21.6343	13.0977	16.6979
ENSMUSG00000026817	-2.27336	7.68763e-27	7028.09	8193.48	8605.15	1604.18	1684.92	1639.53
ENSMUSG00000026796	2.20443	2.3535e-12	39.5139	19.0731	27.5574	116.825	130.977	145.063
ENSMUSG00000026870	3.19553	0.00978235	1.79609	1.58942	0	6.49029	10.291	12.5235
ENSMUSG00000026875	-3.53714	2.50784e-47	330.48	357.62	407.559	33.5332	32.7441	28.1778
ENSMUSG00000085599	-4.97677	0.0027061	3.59217	19.0731	11.6031	1.08171	0	0
ENSMUSG00000026882	-2.61858	1.09099e-29	369.994	365.567	268.322	53.004	60.8105	49.0502
ENSMUSG00000079421	-3.27107	1.00797e-18	156.26	141.459	184.199	23.7977	15.9043	10.4362
ENSMUSG00000113163	-5.87055	0.000251085	7.18435	9.53654	15.9543	0	0	0
ENSMUSG00000096822	2.49453	0.00439375	5.38826	4.76827	4.35116	30.288	27.1309	24.0033
ENSMUSG00000083361	-2.04601	1.17912e-07	82.62	60.3981	55.1148	14.0623	15.9043	17.7416
ENSMUSG00000083431	-2.19579	9.46014e-06	75.4356	54.0404	47.8628	17.3074	14.9687	6.26173
ENSMUSG00000075378	-2.51008	2.02281e-13	96.9887	81.0606	100.077	18.3891	15.9043	14.6107
ENSMUSG00000078198	-3.25405	3.16242e-12	61.0669	81.0606	107.329	7.572	12.1621	6.26173
ENSMUSG00000098383	-5.29363	0.00134987	5.38826	6.35769	10.1527	0	0	0
ENSMUSG00000087539	-4.21567	3.57467e-10	41.31	61.9875	47.8628	2.16343	1.87109	4.17448
ENSMUSG00000026751	3.08046	4.23678e-34	48.4943	66.7558	68.1683	493.262	474.322	592.777
ENSMUSG00000082315	3.58404	0.00113811	3.59217	0	1.45039	17.3074	17.7754	22.9597
ENSMUSG00000107955	2.55644	0.00157116	5.38826	1.58942	4.35116	22.716	22.4531	20.8724
ENSMUSG00000083398	-3.4403	0.00462209	17.9609	9.53654	5.80155	1.08171	1.87109	0
ENSMUSG00000086353	-2.2791	3.21112e-05	30.5335	49.2721	24.6566	9.73543	4.67773	7.30535
ENSMUSG00000017144	2.21862	0.00475523	5.38826	1.58942	2.90078	21.6343	14.9687	8.34897
ENSMUSG00000086523	-3.21991	0.000145365	12.5726	28.6096	24.6566	3.24514	2.80664	1.04362
ENSMUSG00000086007	-2.76293	1.18159e-18	120.338	130.333	114.581	17.3074	19.6465	16.6979
ENSMUSG00000087040	-3.41806	0.00826365	3.59217	12.7154	15.9543	1.08171	0.935547	1.04362
ENSMUSG00000026827	-3.48854	1.49891e-44	21226.2	24284.8	25539.9	2115.83	2093.75	2120.64
ENSMUSG00000086129	-3.29883	3.38232e-12	73.6395	50.8615	76.8706	12.9806	4.67773	3.13086
ENSMUSG00000026989	-2.60519	1.3454e-24	174.22	146.227	179.848	18.3891	27.1309	36.5267
ENSMUSG00000026888	2.5611	7.17524e-10	12.5726	7.94711	13.0535	59.4943	51.4551	87.6642
ENSMUSG00000086671	-2.01321	0.00290236	19.757	19.0731	27.5574	9.73543	1.87109	5.2181
ENSMUSG00000042155	2.21921	4.882e-18	26.9413	23.8413	34.8093	125.479	130.977	145.063
ENSMUSG00000075304	4.0937	0.00815016	0	0	0	4.32686	6.54883	4.17448
ENSMUSG00000055612	2.16095	1.71844e-25	70.0474	76.2923	84.1225	326.678	322.764	385.096
ENSMUSG00000050368	5.95188	4.54998e-06	0	0	0	14.0623	17.7754	22.9597
ENSMUSG00000043342	2.05286	3.30225e-11	14.3687	25.4308	23.2062	107.09	87.9414	69.9226
ENSMUSG00000075277	-2.8735	2.11268e-19	718.435	925.044	893.439	134.133	124.428	87.6642
ENSMUSG00000085431	-2.19927	2.34995e-13	501.108	623.054	445.269	111.417	111.33	118.973
ENSMUSG00000059173	-2.06716	3.44794e-26	5979.17	6321.14	5863.92	1496.01	1363.09	1475.68
ENSMUSG00000064193	-2.12462	3.06841e-36	310.723	343.315	374.2	81.1286	71.1015	84.5333
ENSMUSG00000085450	-2.38975	1.2766e-12	118.542	93.776	127.634	21.6343	24.3242	18.7852
ENSMUSG00000027078	2.11563	0.000156356	1.79609	11.126	10.1527	23.7977	40.2285	38.614
ENSMUSG00000027075	2.26468	0.00049034	3.59217	4.76827	5.80155	21.6343	24.3242	22.9597
ENSMUSG00000027071	-2.93536	3.92269e-73	1885.89	1796.05	1810.08	229.324	255.404	232.727
ENSMUSG00000086969	-2.69688	2.61113e-18	404.119	514.973	482.979	71.3932	62.6816	82.4461
ENSMUSG00000081853	-2.54079	0.00391196	23.3491	17.4837	13.0535	6.49029	2.80664	0
ENSMUSG00000002105	-2.46624	4.96346e-69	937.557	1263.59	1132.75	191.463	197.4	214.986
ENSMUSG00000040495	-2.04579	4.15094e-16	210.142	240.003	214.657	37.86	57.0683	65.7481
ENSMUSG00000027230	2.38612	2.26145e-15	41.31	20.6625	40.6109	171.993	178.689	184.721
ENSMUSG00000049922	2.40094	2.10226e-09	5.38826	12.7154	20.3054	62.7394	81.3926	64.7045
ENSMUSG00000080860	3.46351	0.00581326	3.59217	0	0	12.9806	11.2266	11.4798
ENSMUSG00000027196	-2.17128	3.65944e-17	438.245	443.449	469.926	117.907	90.748	91.8386
ENSMUSG00000087069	-2.51936	1.37463e-13	149.075	158.942	153.741	28.1246	23.3887	29.2214
ENSMUSG00000091061	-3.73932	4.91576e-05	21.553	27.0202	18.855	1.08171	2.80664	1.04362
ENSMUSG00000082435	-6.13826	2.37141e-07	26.9413	60.3981	55.1148	1.08171	0.935547	0
ENSMUSG00000048058	2.29591	4.01625e-16	23.3491	34.9673	30.4582	148.195	127.234	163.848
ENSMUSG00000075012	2.55265	6.35997e-05	7.18435	0	7.25194	22.716	25.2598	36.5267
ENSMUSG00000087185	-2.4065	0.00218506	583.728	681.862	661.377	134.133	110.394	118.973
ENSMUSG00000068686	-2.2236	5.082e-18	156.26	168.479	165.344	27.0429	45.8418	31.3086
ENSMUSG00000074997	-2.04597	1.46569e-15	192.181	238.413	197.253	59.4943	43.9707	49.0502
ENSMUSG00000016458	2.04896	6.56275e-15	16.1648	36.5567	37.7101	112.498	142.203	126.278
ENSMUSG00000005973	2.90679	4.73671e-19	14.3687	12.7154	27.5574	125.479	148.752	142.976
ENSMUSG00000086764	-5.13629	3.61747e-07	34.1256	31.7885	40.6109	0	1.87109	1.04362
ENSMUSG00000016386	2.12842	8.93805e-10	14.3687	20.6625	15.9543	71.3932	72.9726	79.3152
ENSMUSG00000087544	-2.43731	3.86256e-11	138.299	162.121	150.84	25.9612	27.1309	30.265
ENSMUSG00000086186	-2.39724	8.16899e-22	449.022	429.144	430.765	63.8212	84.1992	100.188
ENSMUSG00000041255	-3.85151	6.11416e-78	614.262	626.233	581.606	47.5954	40.2285	38.614
ENSMUSG00000087106	-2.14895	0.000129357	21.553	61.9875	29.0078	7.572	7.48437	10.4362
ENSMUSG00000084798	-2.4825	2.48414e-15	190.385	181.194	178.398	28.1246	34.6152	35.4831
ENSMUSG00000087309	-2.95058	4.52859e-18	104.173	150.995	146.489	23.7977	14.0332	14.6107
ENSMUSG00000086197	-2.3206	0.000722525	16.1648	39.7356	30.4582	7.572	4.67773	5.2181
ENSMUSG00000027210	2.39201	0.0068381	1.79609	6.35769	0	10.8171	20.582	10.4362
ENSMUSG00000027355	-2.53319	5.05105e-07	9528.24	10828.7	10779.3	1806.46	1777.54	1795.03
ENSMUSG00000099470	-2.50784	0.00165723	16.1648	33.3779	20.3054	6.49029	2.80664	3.13086
ENSMUSG00000027331	-3.78695	8.04732e-122	4249.54	5590	6010.41	425.114	385.445	338.133
ENSMUSG00000040007	2.02508	6.36852e-21	96.9887	122.386	117.481	467.301	465.902	441.452
ENSMUSG00000074916	2.10138	0.00197155	1.79609	4.76827	7.25194	25.9612	17.7754	17.7416
ENSMUSG00000084802	-4.02881	4.82045e-07	16.1648	36.5567	62.3667	3.24514	2.80664	1.04362
ENSMUSG00000055926	-2.42336	1.28003e-13	123.93	144.637	182.749	30.288	29.0019	25.0469
ENSMUSG00000027314	2.2714	2.6875e-05	1.79609	20.6625	13.0535	53.004	65.4883	56.3555
ENSMUSG00000027286	-5.30288	1.57877e-182	5018.27	6778.89	7530.42	144.95	183.367	160.718
ENSMUSG00000079103	-5.75576	0.000152454	7.18435	15.8942	7.25194	0	0	0
ENSMUSG00000027246	-2.09339	7.39415e-06	43.1061	89.0077	60.9163	10.8171	19.6465	14.6107
ENSMUSG00000027238	-2.37045	1.11986e-46	537.03	664.379	749.851	110.335	122.557	145.063
ENSMUSG00000005802	-2.87803	1.15374e-102	3895.71	5020.99	5459.26	654.437	667.045	634.522
ENSMUSG00000087017	-3.62177	1.33031e-47	314.315	321.063	365.498	25.9612	25.2598	30.265
ENSMUSG00000005803	-2.78027	5.27468e-25	10816	11482	11581.4	1636.63	1623.17	1671.88
ENSMUSG00000086954	-3.11571	2.70375e-27	190.385	241.592	175.497	21.6343	24.3242	24.0033
ENSMUSG00000091337	2.10146	3.31425e-14	21.553	41.325	30.4582	143.868	145.945	113.755
ENSMUSG00000027364	-2.81271	5.50783e-11	4192.07	4513.96	4755.82	636.048	637.107	642.871
ENSMUSG00000044145	-2.2541	8.1563e-14	289.17	356.031	303.131	70.3115	48.6484	80.3588
ENSMUSG00000027380	-2.16106	8.85007e-11	141.891	131.922	121.833	21.6343	28.0664	38.614
ENSMUSG00000027381	-2.18646	6.55381e-34	630.426	726.366	833.973	170.911	139.396	172.197
ENSMUSG00000114963	-5.01912	8.03767e-14	55.6787	96.9548	78.321	2.16343	0.935547	4.17448
ENSMUSG00000014361	2.93315	8.15722e-16	12.5726	22.2519	14.5039	103.845	128.17	146.107
ENSMUSG00000027409	-6.062	5.06235e-106	842.365	1149.15	1138.55	22.716	13.0977	11.4798
ENSMUSG00000027318	2.02212	0.00404179	5.38826	4.76827	14.5039	22.716	36.4863	42.7885
ENSMUSG00000027322	2.10006	1.60156e-06	8.98043	25.4308	27.5574	81.1286	101.039	87.6642
ENSMUSG00000048911	-2.42862	4.5761e-78	1697.3	1794.46	1900.01	328.841	313.408	360.049
ENSMUSG00000027335	-2.39949	4.10206e-14	127.522	143.048	129.085	24.8794	15.9043	35.4831
ENSMUSG00000087524	-4.93106	1.36934e-38	192.181	321.063	261.07	6.49029	7.48437	11.4798
ENSMUSG00000086756	-2.52945	0.00127913	17.9609	25.4308	15.9543	6.49029	1.87109	2.08724
ENSMUSG00000086575	-2.38447	1.25692e-17	159.852	160.532	124.733	25.9612	33.6797	25.0469
ENSMUSG00000043110	2.75211	0.000591364	1.79609	3.17885	2.90078	17.3074	18.7109	17.7416
ENSMUSG00000027358	4.09292	0.00966432	0	0	0	4.32686	6.54883	4.17448
ENSMUSG00000039913	-2.03016	0.00227133	44.9022	20.6625	17.4047	3.24514	9.35547	7.30535
ENSMUSG00000074771	-2.67609	1.02136e-52	18652.4	21740.1	22824.8	3395.5	3200.5	3295.76
ENSMUSG00000027276	-2.34575	3.01584e-71	1303.96	1424.12	1725.96	286.654	279.728	310.999
ENSMUSG00000085640	-2.42553	2.81647e-16	219.123	203.446	192.902	33.5332	42.0996	38.614
ENSMUSG00000039033	-2.50756	1.94613e-76	1869.73	2169.56	2349.63	349.394	378.896	395.532
ENSMUSG00000086504	-2.26463	5.47609e-16	316.111	370.336	310.383	60.576	65.4883	81.4024
ENSMUSG00000027419	-2.87075	3.20176e-14	91.6004	79.4711	82.6721	11.8989	9.35547	13.5671
ENSMUSG00000037307	-3.67153	1.60572e-44	944.742	872.593	906.493	58.4126	87.9414	66.7917
ENSMUSG00000086384	-3.20491	1.3952e-06	41.31	46.0933	24.6566	2.16343	5.61328	4.17448
ENSMUSG00000074758	-2.48046	0.000339226	50.2904	23.8413	31.9085	2.16343	11.2266	5.2181
ENSMUSG00000085127	-2.49841	4.72888e-06	44.9022	47.6827	49.3132	7.572	13.0977	4.17448
ENSMUSG00000027431	-2.99751	1.5162e-07	3356.89	3654.08	3428.72	406.725	471.515	428.928
ENSMUSG00000085796	-2.09671	0.000267422	23.3491	31.7885	52.214	4.32686	9.35547	11.4798
ENSMUSG00000087521	-4.39214	0.00164115	8.98043	17.4837	15.9543	1.08171	0.935547	0
ENSMUSG00000037034	-5.15724	7.52612e-36	219.123	257.487	213.207	6.49029	5.61328	7.30535
ENSMUSG00000055177	-6.3217	3.03612e-174	1885.89	2422.28	2430.85	23.7977	29.0019	31.3086
ENSMUSG00000027444	3.87399	0.00837701	1.79609	0	0	6.49029	9.35547	9.39259
ENSMUSG00000027442	-4.662	7.41829e-198	4576.43	5454.9	5649.26	204.444	200.207	214.986
ENSMUSG00000036924	-4.75292	1.93339e-83	1343.47	1535.38	1488.1	53.004	48.6484	60.53
ENSMUSG00000081494	-4.62993	1.39657e-14	70.0474	65.1663	91.3745	3.24514	1.87109	4.17448
ENSMUSG00000063364	-2.44982	2.97848e-12	62.863	68.3452	68.1683	9.73543	13.0977	13.5671
ENSMUSG00000079006	-3.38932	1.34116e-48	693.289	591.265	658.476	64.9029	57.0683	63.6609
ENSMUSG00000079005	-2.84746	1.87929e-26	899.839	791.533	820.92	111.417	121.621	115.842
ENSMUSG00000085805	-2.87104	3.59549e-33	1092.02	1118.95	987.714	147.113	145.01	145.063
ENSMUSG00000082809	-4.48482	9.60593e-43	404.119	321.063	317.635	11.8989	19.6465	14.6107
ENSMUSG00000086659	-4.79421	2.70492e-46	343.053	340.137	329.238	7.572	14.0332	14.6107
ENSMUSG00000061525	-4.11108	5.19087e-53	1039.93	863.057	918.096	47.5954	44.9062	70.9662
ENSMUSG00000032869	-3.16005	1.41025e-160	13274.9	16358.3	17488.8	1766.44	1768.18	1737.63
ENSMUSG00000027459	-2.59376	3.74315e-98	4179.49	4645.88	4980.63	772.344	759.664	755.582
ENSMUSG00000032802	-3.08797	2.73723e-75	1000.42	1068.09	1148.71	149.277	127.234	102.275
ENSMUSG00000068079	2.16728	0.00766123	3.59217	4.76827	2.90078	10.8171	20.582	18.7852
ENSMUSG00000051817	2.00216	5.12936e-23	77.2317	61.9875	100.077	335.332	316.215	312.043
ENSMUSG00000056544	-5.00043	6.18597e-12	66.4552	61.9875	66.7179	1.08171	1.87109	3.13086
ENSMUSG00000050645	2.77585	6.01703e-20	28.7374	28.6096	66.7179	265.02	266.631	330.828
ENSMUSG00000042631	-3.81966	1.69725e-12	64.6591	49.2721	87.0233	5.40857	3.74219	5.2181
ENSMUSG00000068008	-2.19404	5.22427e-13	122.134	96.9548	120.382	20.5526	24.3242	29.2214
ENSMUSG00000078998	-3.7437	3.01264e-27	174.22	176.426	182.749	16.2257	9.35547	14.6107
ENSMUSG00000027482	-6.55666	1.11239e-169	2688.74	3406.13	4049.48	31.3697	33.6797	42.7885
ENSMUSG00000027483	-2.27797	0.00949489	10.7765	14.3048	18.855	3.24514	3.74219	2.08724
ENSMUSG00000038523	-3.7414	2.8137e-13	17396.9	23971.7	23165.6	1629.06	1611.95	1584.22
ENSMUSG00000074649	-2.43004	7.91982e-28	181.405	263.844	263.971	38.9417	43.9707	49.0502
ENSMUSG00000074646	-2.07631	1.2298e-17	260.433	197.088	203.054	50.8406	55.1972	50.0938
ENSMUSG00000038180	-2.12718	3.93907e-06	9316.3	10088.1	9808.98	2280.25	2252.8	2154.03
ENSMUSG00000046229	-2.01233	6.19071e-38	4989.53	6767.76	5946.59	1488.44	1555.81	1344.18
ENSMUSG00000038085	-2.62082	2.36569e-92	3480.82	3487.19	3430.17	548.429	567.877	573.992
ENSMUSG00000061689	-3.38377	1.19043e-164	3870.57	4537.8	5119.87	430.522	458.418	407.012
ENSMUSG00000037813	-2.37086	2.28203e-15	131.114	123.975	160.993	38.9417	25.2598	16.6979
ENSMUSG00000016024	2.04556	1.79165e-15	57.4748	41.325	81.2217	248.794	274.115	224.379
ENSMUSG00000044349	2.14684	6.66259e-10	105.969	81.0606	100.077	414.297	419.125	437.277
ENSMUSG00000044405	-4.09199	2.86413e-54	562.175	583.318	593.209	38.9417	29.9375	33.3959
ENSMUSG00000085198	-2.71882	2.16588e-09	91.6004	73.1135	92.8249	21.6343	7.48437	10.4362
ENSMUSG00000074622	2.21092	2.98316e-22	48.4943	38.1462	59.4659	220.67	229.209	229.597
ENSMUSG00000109780	4.79036	0.00239964	0	0	0	4.32686	5.61328	14.6107
ENSMUSG00000070708	-2.24036	1.1585e-05	6905.95	7171.48	6567.36	1421.37	1467.87	1479.85
ENSMUSG00000017009	2.459	1.9136e-31	52.0865	63.5769	91.3745	346.149	418.189	386.14
ENSMUSG00000017720	-5.00175	2.82978e-76	1824.82	2244.27	2162.53	54.0857	57.0683	83.4897
ENSMUSG00000070529	2.64636	1.99703e-05	0	7.94711	8.70233	32.4514	46.7773	29.2214
ENSMUSG00000017767	-3.11526	4.23801e-33	1108.19	1327.17	1155.96	147.113	143.139	124.191
ENSMUSG00000078935	-4.88064	2.34467e-40	251.452	246.361	252.368	9.73543	6.54883	9.39259
ENSMUSG00000085274	-2.38023	0.000447796	16.1648	33.3779	24.6566	7.572	3.74219	3.13086
ENSMUSG00000087617	-3.31681	0.000148758	14.3687	22.2519	33.3589	0	2.80664	4.17448
ENSMUSG00000085914	-5.13205	2.81214e-24	159.852	201.857	136.337	3.24514	5.61328	5.2181
ENSMUSG00000056501	2.79529	1.54554e-13	14.3687	9.53654	17.4047	89.7823	99.1679	99.144
ENSMUSG00000084797	-2.82493	3.85681e-05	28.7374	27.0202	30.4582	4.32686	4.67773	3.13086
ENSMUSG00000027547	2.45379	6.35939e-24	32.3296	55.6298	84.1225	325.596	300.31	332.915
ENSMUSG00000086840	-4.34827	2.31119e-07	23.3491	41.325	37.7101	0	2.80664	2.08724
ENSMUSG00000103935	-2.20787	1.1814e-06	1178.23	1347.83	1431.53	286.654	287.213	282.821
ENSMUSG00000085158	-2.34953	0.00707921	17.9609	20.6625	17.4047	2.16343	6.54883	2.08724
ENSMUSG00000027505	-2.00913	9.36585e-13	4351.92	4626.81	4283	1052.51	1081.49	1160.51
ENSMUSG00000086941	-3.2232	0.0098651	7.18435	11.126	10.1527	2.16343	0.935547	0
ENSMUSG00000082343	-2.28339	4.70819e-10	64.6591	73.1135	84.1225	16.2257	15.9043	13.5671
ENSMUSG00000095362	2.6016	0.00198491	1.79609	1.58942	4.35116	15.144	22.4531	10.4362
ENSMUSG00000049999	2.16343	2.26608e-05	3.59217	12.7154	7.25194	38.9417	30.873	37.5704
ENSMUSG00000082850	-2.79434	0.00113637	28.7374	36.5567	49.3132	12.9806	3.74219	0
ENSMUSG00000056061	-4.73717	0.00533358	10.7765	12.7154	5.80155	0	0.935547	0
ENSMUSG00000027568	-2.86382	4.66013e-05	21.553	41.325	73.9698	5.40857	12.1621	1.04362
ENSMUSG00000027570	-2.70988	5.33405e-32	317.907	329.011	356.796	50.8406	50.5195	52.181
ENSMUSG00000074507	-2.16652	1.85211e-22	273.005	344.905	298.78	77.8835	56.1328	70.9662
ENSMUSG00000027574	2.52374	5.23702e-08	16.1648	6.35769	2.90078	46.5137	34.6152	58.4428
ENSMUSG00000016356	-2.02006	7.15164e-24	1853.56	1950.22	2174.13	506.242	493.033	474.848
ENSMUSG00000016344	2.30177	9.24174e-12	19.757	34.9673	17.4047	127.642	103.846	124.191
ENSMUSG00000055882	-5.46271	6.12972e-194	2130.16	2516.06	2632.45	53.004	45.8418	66.7917
ENSMUSG00000082786	-2.92826	0.000294467	26.9413	22.2519	20.3054	2.16343	3.74219	3.13086
ENSMUSG00000101381	-3.06544	0.000462453	28.7374	15.8942	14.5039	1.08171	4.67773	1.04362
ENSMUSG00000078214	-2.05249	9.36288e-10	64.6591	74.7029	71.069	15.144	16.8398	18.7852
ENSMUSG00000080792	-2.10959	2.32747e-16	165.24	233.645	208.856	48.6772	50.5195	41.7448
ENSMUSG00000095814	-2.18622	0.00661751	19.757	7.94711	27.5574	5.40857	4.67773	2.08724
ENSMUSG00000073295	2.31437	1.90807e-06	3.59217	7.94711	11.6031	33.5332	41.1641	43.8321
ENSMUSG00000068270	2.23523	6.61091e-13	37.7178	15.8942	36.2597	155.767	130.977	135.671
ENSMUSG00000050089	-4.61865	2.11707e-73	72533.2	87146.5	97429.8	3512.33	3371.71	3581.71
ENSMUSG00000046269	2.44262	1.34269e-08	8.98043	12.7154	8.70233	55.1674	60.8105	49.0502
ENSMUSG00000063018	2.38406	0.00303733	0	3.17885	4.35116	14.0623	15.9043	11.4798
ENSMUSG00000031161	2.22043	1.52024e-29	206.55	246.361	292.978	1135.8	1151.66	1198.08
ENSMUSG00000031166	-3.31148	2.29344e-143	1591.33	1742.01	1831.84	184.973	174.947	160.718
ENSMUSG00000031168	2.28465	2.52688e-09	17.9609	6.35769	18.855	71.3932	71.1015	67.8354
ENSMUSG00000045797	-2.05826	4.74928e-11	380.77	487.953	387.254	102.763	93.5547	105.406
ENSMUSG00000047344	2.32326	3.93711e-05	8.98043	3.17885	8.70233	35.6966	42.0996	26.0905
ENSMUSG00000100200	-5.67929	1.93391e-46	255.044	354.441	324.887	3.24514	7.48437	7.30535
ENSMUSG00000100448	-5.03042	5.55689e-13	59.2709	57.2192	82.6721	2.16343	0.935547	3.13086
ENSMUSG00000061065	-3.2624	1.81344e-24	131.114	162.121	162.443	8.65372	18.7109	19.8288
ENSMUSG00000040456	-5.34117	8.86773e-24	2507.34	3151.83	3485.28	69.2297	73.9082	82.4461
ENSMUSG00000048994	-5.39248	2.67111e-94	908.82	1058.56	1176.26	20.5526	30.873	22.9597
ENSMUSG00000100626	-3.97434	1.25481e-15	84.4161	106.491	82.6721	8.65372	2.80664	6.26173
ENSMUSG00000101819	-4.6824	2.93407e-33	158.056	187.552	200.154	3.24514	8.41992	9.39259
ENSMUSG00000095655	-4.08095	2.13833e-14	71.8435	85.8288	85.5729	9.73543	0.935547	4.17448
ENSMUSG00000095445	-3.18598	6.10155e-18	98.7848	85.8288	92.8249	9.73543	11.2266	9.39259
ENSMUSG00000079871	-4.29146	1.38959e-49	1027.36	1289.02	1277.79	54.0857	63.6172	65.7481
ENSMUSG00000083307	3.00307	0.00285195	1.79609	0	2.90078	9.73543	15.9043	12.5235
ENSMUSG00000051228	-2.35571	1.80579e-08	70.0474	109.67	84.1225	25.9612	7.48437	18.7852
ENSMUSG00000047678	4.66121	0.00102782	0	0	0	4.32686	5.61328	12.5235
ENSMUSG00000078346	-6.51945	6.93883e-51	359.217	569.013	648.324	4.32686	8.41992	4.17448
ENSMUSG00000045217	-2.27111	5.01449e-15	955.518	1077.63	1113.9	210.934	219.853	221.248
ENSMUSG00000023257	-3.44656	1.95951e-07	3468.24	4162.7	4093	295.308	393.865	386.14
ENSMUSG00000025040	2.27146	8.41772e-08	12.5726	12.7154	7.25194	56.2492	46.7773	52.181
ENSMUSG00000025043	-3.23148	2.64061e-32	328.684	311.527	313.284	46.5137	23.3887	32.3523
ENSMUSG00000068149	-7.19443	1.31074e-10	70.0474	95.3654	131.985	2.16343	0	0
ENSMUSG00000060090	-2.35614	7.60683e-38	1523.08	1632.34	1721.61	309.37	332.119	310.999
ENSMUSG00000031065	-2.14883	1.31944e-50	3917.26	5116.35	5655.06	1095.78	1085.23	1132.33
ENSMUSG00000001131	4.0012	3.59636e-05	1.79609	1.58942	1.45039	25.9612	16.8398	34.4395
ENSMUSG00000095316	-3.32404	1.44681e-15	77.2317	81.0606	75.4202	4.32686	8.41992	10.4362
ENSMUSG00000087358	-3.12068	6.16168e-31	317.907	365.567	401.758	45.432	29.9375	50.0938
ENSMUSG00000101818	-4.7104	3.09537e-45	402.323	422.787	422.063	6.49029	15.9043	25.0469
ENSMUSG00000052025	-5.54182	3.58044e-124	960.906	1285.84	1361.91	30.288	19.6465	28.1778
ENSMUSG00000068113	-2.58845	5.50837e-05	824.404	904.382	852.828	152.522	143.139	133.583
ENSMUSG00000094759	-2.08145	1.02747e-05	55.6787	125.564	50.7636	23.7977	20.582	10.4362
ENSMUSG00000118431	-2.33772	4.93695e-22	167.036	178.015	182.749	34.6149	38.3574	31.3086
ENSMUSG00000118402	-2.27188	3.51875e-06	53.8826	38.1462	36.2597	7.572	8.41992	10.4362
ENSMUSG00000099711	-2.04019	0.000332176	46.6983	47.6827	65.2675	12.9806	9.35547	16.6979
ENSMUSG00000059708	2.12418	2.10186e-19	53.8826	34.9673	53.6644	205.526	198.336	217.073
ENSMUSG00000016319	2.02807	8.73775e-22	75.4356	61.9875	71.069	281.246	268.502	299.519
ENSMUSG00000050379	3.28469	2.94832e-18	10.7765	11.126	10.1527	94.1092	103.846	113.755
ENSMUSG00000079641	2.10964	2.20568e-11	17.9609	50.8615	59.4659	191.463	193.658	177.416
ENSMUSG00000106388	2.0757	0.00171755	10.7765	0	13.0535	38.9417	33.6797	28.1778
ENSMUSG00000064137	3.18028	1.78977e-08	0	4.76827	8.70233	42.1869	46.7773	40.7012
ENSMUSG00000079626	3.87383	0.00186578	1.79609	1.58942	0	23.7977	13.0977	10.4362
ENSMUSG00000098348	-2.24397	9.88466e-20	201.162	294.043	191.451	45.432	53.3262	45.9193
ENSMUSG00000082497	-3.49868	0.000291851	14.3687	27.0202	15.9543	2.16343	1.87109	1.04362
ENSMUSG00000079619	-3.81213	8.6751e-28	170.628	176.426	210.306	17.3074	12.1621	10.4362
ENSMUSG00000083845	-2.99256	1.05355e-06	41.31	38.1462	26.107	4.32686	4.67773	4.17448
ENSMUSG00000095240	-3.98601	4.10169e-11	52.0865	65.1663	59.4659	5.40857	4.67773	1.04362
ENSMUSG00000025860	2.00909	1.17982e-27	70.0474	76.2923	84.1225	333.168	288.148	310.999
ENSMUSG00000078320	-2.53175	8.295e-16	1397.36	1519.49	1537.41	273.674	253.533	243.164
ENSMUSG00000046615	-2.98472	3.33585e-07	826.2	925.044	900.691	104.926	113.201	116.886
ENSMUSG00000031099	2.64536	4.18809e-17	16.1648	31.7885	20.3054	137.378	123.492	169.067
ENSMUSG00000037010	3.68546	3.08404e-19	12.5726	1.58942	15.9543	138.459	121.621	130.453
ENSMUSG00000037005	2.18391	0.00805667	0	6.35769	4.35116	27.0429	13.0977	10.4362
ENSMUSG00000031109	2.18464	0.000113519	5.38826	9.53654	2.90078	23.7977	28.0664	28.1778
ENSMUSG00000085396	2.00838	7.37018e-08	46.6983	57.2192	75.4202	247.713	252.598	224.379
ENSMUSG00000062184	2.11527	5.58837e-08	12.5726	14.3048	17.4047	74.6383	62.6816	56.3555
ENSMUSG00000031119	2.88132	1.03327e-24	12.5726	38.1462	24.6566	171.993	201.143	189.939
ENSMUSG00000087365	4.8288	0.00031076	1.79609	0	0	16.2257	12.1621	20.8724
ENSMUSG00000036013	-2.08571	4.56302e-27	1257.26	1535.38	1562.07	318.024	358.314	349.613
ENSMUSG00000023074	2.29533	0.0013108	7.18435	0	5.80155	14.0623	19.6465	29.2214
ENSMUSG00000051851	4.92651	0.000247276	0	0	1.45039	12.9806	21.5176	17.7416
ENSMUSG00000067924	2.3142	0.00159208	5.38826	4.76827	0	19.4709	13.0977	15.6543
ENSMUSG00000059334	-2.13317	0.000102813	26.9413	46.0933	30.4582	7.572	2.80664	13.5671
ENSMUSG00000095890	-2.34034	0.00848874	8.98043	28.6096	29.0078	3.24514	3.74219	6.26173
ENSMUSG00000081298	-2.31244	0.00126393	25.1452	25.4308	15.9543	7.572	2.80664	3.13086
ENSMUSG00000073176	2.49524	0.000502799	3.59217	4.76827	2.90078	28.1246	20.582	14.6107
ENSMUSG00000054850	3.75472	8.28976e-09	1.79609	4.76827	4.35116	35.6966	54.2617	60.53
ENSMUSG00000031133	-3.46841	4.45131e-72	1277.02	1522.67	1734.66	166.584	118.814	125.235
ENSMUSG00000079583	-2.00709	8.05005e-05	788.482	731.135	604.812	175.238	167.463	185.765
ENSMUSG00000079579	-5.49228	5.96334e-15	1995.45	2606.65	2857.26	49.7589	62.6816	53.2247
ENSMUSG00000031181	-2.58589	3.00981e-08	1594.92	1694.32	1897.11	287.736	325.57	250.469
ENSMUSG00000082863	-7.81344	1.19584e-12	129.318	165.3	162.443	0	0	2.08724
ENSMUSG00000031182	-2.16869	6.07296e-11	138.299	158.942	102.978	27.0429	22.4531	39.6576
ENSMUSG00000036790	-5.16518	2.7623e-05	23.3491	20.6625	29.0078	0	0	2.08724
ENSMUSG00000086185	-7.60078	4.56024e-09	75.4356	57.2192	79.7714	0	0.935547	0
ENSMUSG00000025288	-2.17346	5.11858e-15	761.541	801.069	768.706	163.339	174.947	178.459
ENSMUSG00000056815	-4.36741	3.38078e-63	923.188	1130.08	1187.87	54.0857	58.9394	43.8321
ENSMUSG00000031189	2.26077	5.47387e-07	16.1648	20.6625	7.25194	73.5566	67.3594	67.8354
ENSMUSG00000059690	-3.88094	5.23459e-08	933.965	1171.4	1205.27	71.3932	82.3281	70.9662
ENSMUSG00000045237	2.3975	0.000169221	1.79609	4.76827	7.25194	30.288	24.3242	20.8724
ENSMUSG00000073141	-3.5966	1.1049e-27	136.503	176.426	166.795	15.144	11.2266	13.5671
ENSMUSG00000082652	-3.18735	1.87105e-41	249.656	324.242	294.429	31.3697	33.6797	30.265
ENSMUSG00000059401	2.65946	1.00248e-12	8.98043	14.3048	14.5039	73.5566	77.6504	90.795
ENSMUSG00000033361	2.34462	7.49002e-15	21.553	36.5567	20.3054	131.969	122.557	144.02
ENSMUSG00000073125	2.03284	2.02481e-06	10.7765	20.6625	15.9543	61.6577	59.875	74.0971
ENSMUSG00000031365	2.69344	1.4513e-21	19.757	20.6625	29.0078	147.113	153.43	153.412
ENSMUSG00000031376	3.43669	0.000681181	0	1.58942	2.90078	15.144	18.7109	17.7416
ENSMUSG00000031383	2.36639	4.7651e-15	19.757	30.199	34.8093	139.541	140.332	162.805
ENSMUSG00000062564	-2.27736	5.4158e-09	73.6395	71.524	97.176	25.9612	14.0332	10.4362
ENSMUSG00000009995	2.07184	4.57942e-16	44.9022	33.3779	36.2597	136.296	164.656	177.416
ENSMUSG00000015291	2.02516	3.30274e-29	93.3965	58.8086	92.8249	310.452	356.443	328.741
ENSMUSG00000015289	2.3187	5.82036e-06	3.59217	7.94711	8.70233	32.4514	38.3574	32.3523
ENSMUSG00000086104	-4.07292	0.000325845	16.1648	15.8942	18.855	1.08171	1.87109	0
ENSMUSG00000086207	-4.22581	0.00432819	17.9609	14.3048	5.80155	0	0.935547	1.04362
ENSMUSG00000083448	-2.18534	0.00471504	8.98043	22.2519	18.855	1.08171	4.67773	5.2181
ENSMUSG00000082372	-2.97844	2.97792e-45	386.159	365.567	433.666	42.1869	64.5527	42.7885
ENSMUSG00000025666	2.27056	3.49412e-13	12.5726	27.0202	26.107	98.436	101.975	122.104
ENSMUSG00000035454	-2.61509	1.19539e-24	202.958	274.97	190.001	32.4514	30.873	45.9193
ENSMUSG00000025056	2.33879	5.8639e-07	5.38826	11.126	7.25194	54.0857	39.293	28.1778
ENSMUSG00000082033	2.02129	1.6528e-09	19.757	33.3779	24.6566	93.0275	121.621	102.275
ENSMUSG00000059972	-3.58688	2.59931e-06	396.935	627.822	536.644	37.86	43.0351	49.0502
ENSMUSG00000057805	-3.11707	2.27739e-11	912.412	1049.02	1140.01	117.907	130.977	108.537
ENSMUSG00000071726	-2.50528	0.00115953	1120.76	1287.43	1302.45	210.934	233.887	208.724
ENSMUSG00000095110	-3.32023	7.29734e-30	1083.04	1083.99	1238.63	123.315	111.33	106.449
ENSMUSG00000096153	-3.16062	1.79597e-06	328.684	405.303	349.544	34.6149	56.1328	30.265
ENSMUSG00000035246	2.89003	0.000235556	5.38826	1.58942	1.45039	11.8989	24.3242	22.9597
ENSMUSG00000081044	2.39646	7.28006e-11	16.1648	19.0731	13.0535	62.7394	101.975	87.6642
ENSMUSG00000071722	3.60561	0.003689	0	3.17885	0	16.2257	9.35547	13.5671
ENSMUSG00000083789	-3.80763	0.000525577	16.1648	14.3048	26.107	2.16343	1.87109	0
ENSMUSG00000031204	-2.34992	1.82316e-20	317.907	389.409	509.086	72.4749	75.7793	90.795
ENSMUSG00000109858	-2.9229	3.69142e-08	519.069	610.338	687.484	78.9652	91.6836	68.879
ENSMUSG00000035062	2.21885	0.000109003	3.59217	4.76827	7.25194	25.9612	23.3887	25.0469
ENSMUSG00000071721	-3.13715	5.30618e-07	1664.97	1861.21	2107.41	209.853	203.014	227.509
ENSMUSG00000082397	-2.46515	5.3281e-10	86.2122	82.65	63.8171	18.3891	8.41992	15.6543
ENSMUSG00000081606	-3.20463	1.18479e-11	1307.55	1508.36	1592.53	161.175	145.945	171.154
ENSMUSG00000034457	2.28164	0.00193668	1.79609	4.76827	4.35116	22.716	14.0332	17.7416
ENSMUSG00000031214	-2.61028	6.54467e-35	960.906	1285.84	1305.35	206.607	180.56	195.157
ENSMUSG00000031217	2.95723	2.32907e-27	26.9413	41.325	39.1605	306.125	253.533	281.778
ENSMUSG00000090141	-5.66316	3.72561e-42	240.676	270.202	364.047	7.572	4.67773	5.2181
ENSMUSG00000087208	-2.22721	2.74904e-06	39.5139	33.3779	40.6109	5.40857	11.2266	7.30535
ENSMUSG00000031320	2.06358	4.73337e-19	84.4161	103.312	88.4737	368.865	400.414	386.14
ENSMUSG00000079479	2.50019	0.00332288	3.59217	3.17885	1.45039	15.144	19.6465	10.4362
ENSMUSG00000082191	-3.20716	1.89186e-11	48.4943	90.5971	75.4202	4.32686	8.41992	10.4362
ENSMUSG00000079476	2.66091	2.39421e-05	3.59217	4.76827	5.80155	24.8794	37.4219	28.1778
ENSMUSG00000109745	2.90891	0.00257579	3.59217	0	2.90078	14.0623	23.3887	10.4362
ENSMUSG00000031329	2.35969	8.11923e-07	7.18435	7.94711	11.6031	34.6149	58.0039	45.9193
ENSMUSG00000031330	-3.03179	8.40148e-08	1535.65	1877.11	2005.89	227.16	232.951	202.462
ENSMUSG00000090132	-2.79733	1.1134e-05	1171.05	1455.91	1286.49	203.362	184.303	175.328
ENSMUSG00000055700	-3.27541	1.94274e-29	402.323	430.734	432.216	38.9417	47.7129	43.8321
ENSMUSG00000031245	2.11816	2.50299e-09	16.1648	14.3048	18.855	75.72	65.4883	74.0971
ENSMUSG00000031246	2.27031	1.37143e-17	39.5139	33.3779	49.3132	184.973	217.982	188.895
ENSMUSG00000073001	-2.77765	2.77101e-09	3992.7	4326.41	4451.24	653.356	582.846	626.173
ENSMUSG00000025527	-2.93051	1.30056e-26	2293.6	2897.52	3000.85	378.6	333.055	363.18
ENSMUSG00000050435	-2.32945	1.69085e-17	273.005	252.718	291.528	42.1869	63.6172	56.3555
ENSMUSG00000072995	-3.31399	1.71072e-07	1074.06	1276.31	1367.72	118.989	124.428	130.453
ENSMUSG00000118415	-2.55763	0.00074469	32.3296	33.3779	13.0535	4.32686	2.80664	6.26173
ENSMUSG00000118430	-2.36206	0.000640098	21.553	47.6827	14.5039	6.49029	5.61328	4.17448
ENSMUSG00000083294	-2.56839	5.89219e-09	100.581	93.776	87.0233	12.9806	20.582	13.5671
ENSMUSG00000082772	-2.38064	1.3444e-20	669.94	689.81	717.942	144.95	119.75	134.627
ENSMUSG00000062791	-2.33671	2.3214e-28	731.007	681.862	710.69	155.767	138.461	126.278
ENSMUSG00000049815	-2.02708	2.79842e-39	475.963	445.038	478.628	121.152	118.814	103.318
ENSMUSG00000043569	-2.50296	0.000210074	386.159	402.124	298.78	64.9029	58.0039	68.879
ENSMUSG00000085722	-4.82303	3.20588e-25	149.075	240.003	182.749	2.16343	8.41992	9.39259
ENSMUSG00000103504	-3.87764	2.3337e-74	601.689	541.993	672.98	38.9417	47.7129	36.5267
ENSMUSG00000081874	-4.98035	1.1958e-37	190.385	225.698	224.81	6.49029	6.54883	7.30535
ENSMUSG00000082117	-3.3933	5.74198e-74	565.767	629.411	709.24	50.8406	66.4238	63.6609
ENSMUSG00000083205	-4.65337	0.00985433	3.59217	3.17885	7.25194	0	0	0
ENSMUSG00000067377	-4.85508	1.26053e-228	3920.86	5046.42	5356.28	156.849	174.947	162.805
ENSMUSG00000084875	-4.66544	2.13595e-47	537.03	720.009	725.194	20.5526	26.1953	31.3086
ENSMUSG00000052549	-2.83755	4.09181e-09	783.094	823.321	987.714	113.58	117.879	131.496
ENSMUSG00000033578	4.194	1.22711e-30	10.7765	17.4837	10.1527	210.934	221.725	270.298
ENSMUSG00000079435	2.27083	1.65756e-17	35.9217	47.6827	63.8171	242.304	217.047	259.862
ENSMUSG00000049804	2.49208	2.13967e-08	7.18435	15.8942	11.6031	50.8406	72.0371	74.0971
ENSMUSG00000033460	2.43614	2.82004e-05	3.59217	3.17885	8.70233	34.6149	17.7754	34.4395
ENSMUSG00000050394	3.07412	9.44297e-10	1.79609	9.53654	5.80155	57.3309	41.1641	50.0938
ENSMUSG00000060726	-4.95301	3.41275e-22	132.91	141.459	137.787	9.73543	1.87109	2.08724
ENSMUSG00000072966	2.89434	4.26362e-11	8.98043	9.53654	7.25194	56.2492	70.166	63.6609
ENSMUSG00000051579	2.93381	5.8579e-14	7.18435	12.7154	10.1527	86.5372	59.875	86.6205
ENSMUSG00000042712	3.40038	2.5254e-27	14.3687	20.6625	14.5039	162.257	169.334	192.026
ENSMUSG00000049536	-2.77669	8.65234e-32	206.55	222.519	230.612	29.2063	35.5508	31.3086
ENSMUSG00000071686	-3.02885	1.78161e-06	1957.73	2282.41	2487.42	290.981	233.887	299.519
ENSMUSG00000031270	-2.49348	6.0043e-28	190.385	241.592	208.856	32.4514	34.6152	46.9629
ENSMUSG00000031430	-3.5609	1.85187e-46	2618.69	3531.7	3730.4	260.693	275.051	301.606
ENSMUSG00000086426	-3.78675	0.000970281	16.1648	12.7154	13.0535	1.08171	1.87109	0
ENSMUSG00000031278	2.12705	2.3679e-19	30.5335	41.325	56.5651	174.156	207.691	186.808
ENSMUSG00000047045	3.2789	1.11513e-38	46.6983	31.7885	23.2062	306.125	301.246	362.136
ENSMUSG00000079395	-2.85007	3.41379e-07	32.3296	47.6827	52.214	10.8171	4.67773	3.13086
ENSMUSG00000087360	-3.16645	1.74089e-09	1756.57	2010.62	2098.71	203.362	215.176	234.815
ENSMUSG00000025268	2.80562	8.02399e-21	23.3491	31.7885	26.107	180.646	171.205	218.117
ENSMUSG00000025266	2.0628	2.00535e-08	34.1256	7.94711	29.0078	90.864	92.6191	111.667
ENSMUSG00000025260	2.35339	2.90296e-16	34.1256	22.2519	34.8093	155.767	162.785	147.151
ENSMUSG00000087403	2.10223	1.11384e-05	1.79609	11.126	13.0535	33.5332	38.3574	43.8321
ENSMUSG00000085982	-3.93136	5.00483e-06	23.3491	17.4837	52.214	2.16343	0.935547	3.13086
ENSMUSG00000041658	2.11886	0.000175401	3.59217	4.76827	11.6031	37.86	30.873	20.8724
ENSMUSG00000041649	2.42914	4.9959e-17	21.553	25.4308	31.9085	149.277	142.203	137.758
ENSMUSG00000048573	-3.59991	1.39556e-16	2146.32	2352.35	2533.83	180.646	183.367	216.03
ENSMUSG00000096867	-3.1181	3.55637e-06	86.2122	61.9875	13.0535	9.73543	4.67773	4.17448
ENSMUSG00000093899	-2.31389	1.06402e-06	75.4356	52.451	34.8093	9.73543	11.2266	11.4798
ENSMUSG00000025289	-2.5921	1.26805e-85	3358.68	3859.12	3798.57	627.394	606.234	593.82
ENSMUSG00000067194	-2.14742	7.24887e-50	1431.48	2001.08	2008.79	384.009	420.06	424.754
ENSMUSG00000040990	-2.89942	1.041e-75	1575.17	1810.35	1934.82	236.896	250.726	225.422
ENSMUSG00000062168	-2.61905	1.68811e-52	1278.81	1316.04	1367.72	229.324	200.207	216.03
ENSMUSG00000059461	-2.06212	1.2741e-06	39.5139	42.9144	40.6109	11.8989	10.291	7.30535
ENSMUSG00000083695	-2.38577	5.26169e-27	495.72	559.477	546.796	88.7006	101.975	115.842
ENSMUSG00000031379	3.40124	6.23839e-07	0	1.58942	7.25194	36.7783	29.9375	34.4395
ENSMUSG00000031380	2.44827	3.54134e-13	7.18435	27.0202	18.855	107.09	106.652	81.4024
ENSMUSG00000031384	-3.13297	8.64831e-31	1652.4	1908.9	1971.08	229.324	190.852	210.811
ENSMUSG00000031355	4.04058	0.000675332	1.79609	1.58942	0	19.4709	18.7109	14.6107
ENSMUSG00000055357	-4.67713	2.94415e-59	1266.24	1381.21	1489.55	33.5332	71.1015	56.3555
ENSMUSG00000102998	-2.782	0.00085677	26.9413	22.2519	26.107	2.16343	7.48437	1.04362
ENSMUSG00000096922	-4.0079	1.41413e-06	23.3491	27.0202	30.4582	1.08171	3.74219	0
ENSMUSG00000103848	-2.09514	4.6807e-08	71.8435	96.9548	89.9241	14.0623	23.3887	22.9597
ENSMUSG00000069118	-7.35159	1.71555e-102	1115.37	1433.66	1599.78	6.49029	7.48437	11.4798
ENSMUSG00000103538	-2.301	0.00635867	17.9609	11.126	15.9543	3.24514	3.74219	2.08724
ENSMUSG00000103725	-2.97475	2.8828e-15	96.9887	93.776	88.4737	8.65372	13.0977	13.5671
ENSMUSG00000103256	-2.14622	3.43623e-26	246.064	259.076	237.864	62.7394	56.1328	49.0502
ENSMUSG00000040209	-2.10072	5.43549e-47	863.918	931.402	996.417	232.569	187.109	232.727
ENSMUSG00000027533	2.04331	0.000243816	7.18435	9.53654	1.45039	19.4709	29.9375	22.9597
ENSMUSG00000062515	-2.20138	1.62601e-05	55.6787	49.2721	47.8628	4.32686	14.9687	13.5671
ENSMUSG00000102834	-2.66639	6.66521e-09	44.9022	60.3981	49.3132	8.65372	8.41992	7.30535
ENSMUSG00000027530	-2.74244	5.30819e-08	1228.52	1435.25	1459.09	190.382	199.271	226.466
ENSMUSG00000027562	-6.88169	1.15643e-196	5303.84	7378.1	8139.58	46.5137	72.9726	56.3555
ENSMUSG00000027564	-3.7025	5.1695e-15	6232.42	7570.42	7263.54	531.122	545.424	541.639
ENSMUSG00000102886	-2.16996	3.87254e-10	131.114	119.207	124.733	18.3891	40.2285	24.0033
ENSMUSG00000102699	-5.46396	0.00108348	14.3687	6.35769	4.35116	0	0	0
ENSMUSG00000027606	-3.11416	8.40312e-09	5417	6516.63	6387.51	717.177	647.398	751.407
ENSMUSG00000048106	2.67764	9.82258e-06	5.38826	6.35769	2.90078	44.3503	22.4531	26.0905
ENSMUSG00000001865	-2.97134	0.00271832	17.9609	15.8942	13.0535	0	4.67773	1.04362
ENSMUSG00000105440	-3.04181	1.57137e-07	57.4748	54.0404	56.5651	1.08171	3.74219	15.6543
ENSMUSG00000102203	-5.04135	4.42517e-18	86.2122	84.2394	129.085	4.32686	4.67773	0
ENSMUSG00000037737	-5.2747	1.34155e-119	1487.16	1886.65	1781.08	45.432	43.9707	43.8321
ENSMUSG00000037625	2.56207	3.50992e-15	12.5726	12.7154	26.107	95.1909	111.33	103.318
ENSMUSG00000104283	-2.94494	3.56537e-11	105.969	79.4711	85.5729	5.40857	17.7754	11.4798
ENSMUSG00000027674	-3.74406	3.7839e-87	1183.62	1309.68	1209.62	83.292	90.748	102.275
ENSMUSG00000044434	-2.07431	4.72433e-17	158.056	179.605	242.215	49.7589	47.7129	40.7012
ENSMUSG00000105651	-3.35343	4.93395e-33	197.57	222.519	221.909	20.5526	24.3242	17.7416
ENSMUSG00000027708	-3.26665	1.45232e-115	12802.5	16525.2	17161	1638.8	1573.59	1618.66
ENSMUSG00000085655	-2.57517	3.09338e-06	21.553	36.5567	43.5116	4.32686	7.48437	5.2181
ENSMUSG00000058174	-2.18341	0.00024156	23.3491	33.3779	26.107	2.16343	5.61328	10.4362
ENSMUSG00000097304	-5.09225	4.18423e-05	30.5335	14.3048	24.6566	1.08171	0.935547	0
ENSMUSG00000106008	-5.75757	0.000378229	8.98043	12.7154	8.70233	0	0	0
ENSMUSG00000046743	-2.23428	1.99478e-31	276.597	268.612	297.33	70.3115	57.0683	52.181
ENSMUSG00000105910	-4.79857	2.57811e-06	26.9413	27.0202	30.4582	1.08171	1.87109	0
ENSMUSG00000074620	-4.34067	1.31634e-09	44.9022	54.0404	46.4124	6.49029	0.935547	0
ENSMUSG00000074619	-4.11638	1.53881e-66	5580.44	6936.24	7666.75	364.538	409.769	389.271
ENSMUSG00000105297	-2.17116	5.35098e-25	572.952	615.107	575.804	116.825	145.945	128.365
ENSMUSG00000103313	2.02527	0.00544664	1.79609	6.35769	8.70233	20.5526	29.0019	20.8724
ENSMUSG00000037161	3.04171	1.17219e-24	23.3491	34.9673	24.6566	227.16	212.369	245.251
ENSMUSG00000097885	2.2514	0.00373242	1.79609	4.76827	4.35116	17.3074	14.9687	20.8724
ENSMUSG00000074604	-3.04165	3.88613e-27	237.083	222.519	226.261	27.0429	29.0019	27.1341
ENSMUSG00000103527	-2.17991	0.000521675	35.9217	52.451	37.7101	9.73543	3.74219	14.6107
ENSMUSG00000104055	-3.02687	3.32606e-38	281.986	300.401	311.833	41.1052	37.4219	31.3086
ENSMUSG00000103170	-4.69754	0.00434631	17.9609	7.94711	2.90078	1.08171	0	0
ENSMUSG00000048655	-2.91504	3.65787e-25	2692.33	3081.89	2974.75	369.946	369.541	420.579
ENSMUSG00000027797	-2.77538	4.67765e-37	461.594	457.754	522.14	78.9652	55.1972	77.228
ENSMUSG00000105975	-2.37856	4.67056e-24	3177.28	3445.87	3311.24	650.11	607.17	653.307
ENSMUSG00000106651	-2.79778	1.87414e-06	43.1061	44.5038	34.8093	10.8171	0.935547	6.26173
ENSMUSG00000106572	-2.38773	7.52582e-13	96.9887	130.333	85.5729	17.3074	23.3887	18.7852
ENSMUSG00000027801	-4.54023	3.33329e-15	66.4552	69.9346	75.4202	1.08171	4.67773	3.13086
ENSMUSG00000074591	-3.40591	7.3739e-06	21.553	36.5567	27.5574	0	2.80664	5.2181
ENSMUSG00000093434	-4.23574	0.00210354	8.98043	11.126	17.4047	0	1.87109	0
ENSMUSG00000062200	-3.87401	1.52619e-54	546.01	476.827	575.804	34.6149	30.873	43.8321
ENSMUSG00000082280	-3.20512	5.87988e-23	125.726	131.922	127.634	16.2257	11.2266	14.6107
ENSMUSG00000103294	-3.19816	1.40605e-07	26.9413	34.9673	49.3132	3.24514	3.74219	5.2181
ENSMUSG00000048416	-2.20916	1.03682e-53	18397.3	21407.9	21169.9	4486.95	4414.84	4285.11
ENSMUSG00000049404	3.96307	7.03811e-08	3.59217	3.17885	1.45039	33.5332	40.2285	51.1374
ENSMUSG00000104382	-6.37666	3.18536e-06	41.31	25.4308	24.6566	1.08171	0	0
ENSMUSG00000094763	-2.26841	2.64445e-06	70.0474	87.4183	69.6186	15.144	24.3242	7.30535
ENSMUSG00000027784	-2.81996	3.64118e-50	716.639	877.361	925.348	116.825	127.234	112.711
ENSMUSG00000102820	-5.0635	0.00149225	10.7765	12.7154	13.0535	1.08171	0	0
ENSMUSG00000102362	-4.91132	3.10239e-13	79.0278	65.1663	71.069	3.24514	0.935547	3.13086
ENSMUSG00000027956	-3.61918	1.67575e-94	1896.67	2020.16	1944.97	160.094	143.139	174.285
ENSMUSG00000027955	-2.21083	1.40583e-29	335.868	441.86	477.178	81.1286	98.2324	91.8386
ENSMUSG00000028019	-2.24186	7.6705e-20	172.424	198.678	220.459	51.9223	39.293	34.4395
ENSMUSG00000085106	-3.05145	5.85259e-06	25.1452	28.6096	30.4582	3.24514	2.80664	4.17448
ENSMUSG00000101334	-2.53879	2.56714e-14	127.522	106.491	98.6264	23.7977	16.8398	16.6979
ENSMUSG00000033767	-2.45333	1.13397e-63	6218.05	6394.25	7016.98	1196.38	1248.02	1139.63
ENSMUSG00000104004	-3.2635	0.000210558	14.3687	20.6625	23.2062	1.08171	1.87109	3.13086
ENSMUSG00000041842	-3.01536	7.91773e-158	2706.7	2784.67	3032.76	355.884	383.574	314.13
ENSMUSG00000028082	2.33047	2.40685e-13	25.1452	20.6625	33.3589	143.868	122.557	134.627
ENSMUSG00000028078	2.05894	9.739e-16	28.7374	36.5567	46.4124	141.705	161.85	166.979
ENSMUSG00000028076	4.6614	0.000750363	0	0	0	5.40857	5.61328	11.4798
ENSMUSG00000048039	-3.44256	2.76971e-152	3865.18	4703.1	5243.15	416.46	429.416	424.754
ENSMUSG00000051036	-6.56322	1.83151e-147	1821.23	2202.94	2571.54	19.4709	30.873	18.7852
ENSMUSG00000104445	4.28912	0.00188228	0	0	0	7.572	4.67773	5.2181
ENSMUSG00000001418	2.42319	2.38755e-15	16.1648	30.199	30.4582	143.868	128.17	146.107
ENSMUSG00000041423	2.73522	9.68963e-12	10.7765	6.35769	11.6031	72.4749	56.1328	63.6609
ENSMUSG00000028059	-2.3181	1.32904e-74	14063.4	14614.7	14717.1	2932.53	2866.51	2903.35
ENSMUSG00000041263	-2.53656	2.20458e-23	176.016	189.141	156.642	36.7783	23.3887	30.265
ENSMUSG00000027954	2.95872	9.8573e-06	3.59217	6.35769	1.45039	23.7977	29.9375	33.3959
ENSMUSG00000027938	-2.31904	4.11518e-28	8976.84	9259.98	8718.28	1834.59	1814.96	1752.24
ENSMUSG00000074457	2.51542	1.03532e-06	5.38826	6.35769	10.1527	42.1869	49.584	35.4831
ENSMUSG00000086377	-2.52692	3.01669e-24	217.326	241.592	200.154	41.1052	30.873	42.7885
ENSMUSG00000056270	-3.53855	1.97335e-19	91.6004	112.849	101.527	6.49029	10.291	9.39259
ENSMUSG00000027927	-6.02215	6.72161e-114	7266.97	8722.75	10222.3	97.3543	145.945	159.674
ENSMUSG00000049128	-2.92864	0.00350094	19.757	4.76827	21.7558	3.24514	2.80664	0
ENSMUSG00000074435	-4.46006	2.85937e-52	62620.6	77191.9	88617.3	3412.81	3526.08	3439.77
ENSMUSG00000028141	-4.732	5.73854e-31	35819.4	45721.3	52472.1	1697.21	1654.98	1690.67
ENSMUSG00000005628	-3.64111	1.21638e-22	111.357	154.174	163.894	6.49029	11.2266	16.6979
ENSMUSG00000038298	-3.33182	6.3237e-38	6711.98	7786.58	8464.47	734.484	818.603	727.404
ENSMUSG00000087223	-2.5352	3.83451e-36	2749.81	2986.53	3257.57	509.488	508.002	534.334
ENSMUSG00000027875	3.49463	2.19378e-61	79.0278	117.617	166.795	1335.92	1330.35	1467.33
ENSMUSG00000105909	5.01735	0.00344785	0	0	0	7.572	6.54883	14.6107
ENSMUSG00000053398	2.2866	5.85182e-17	26.9413	31.7885	44.962	174.156	153.43	184.721
ENSMUSG00000027869	4.48518	5.65983e-96	39.5139	39.7356	50.7636	1007.08	897.189	1026.92
ENSMUSG00000027871	5.82077	5.88671e-92	19.757	17.4837	55.1148	1679.9	1618.5	2046.54
ENSMUSG00000086833	-2.15593	2.73394e-11	267.617	247.95	201.604	49.7589	50.5195	60.53
ENSMUSG00000105561	4.33548	0.000618863	1.79609	1.58942	0	15.144	19.6465	30.265
ENSMUSG00000033233	-2.23652	3.5268e-56	808.239	1074.45	963.058	213.098	183.367	208.724
ENSMUSG00000033161	2.77483	7.8539e-35	167.036	168.479	191.451	1284	1096.46	1230.43
ENSMUSG00000027861	3.2322	0.00130323	5.38826	0	0	17.3074	19.6465	8.34897
ENSMUSG00000027860	2.13163	2.59004e-06	10.7765	7.94711	11.6031	56.2492	34.6152	42.7885
ENSMUSG00000008730	-2.5118	6.04716e-116	6866.44	8158.51	8909.74	1420.29	1378.06	1399.5
ENSMUSG00000002228	-2.55799	1.24778e-07	4538.71	5068.67	5533.23	879.434	885.963	805.675
ENSMUSG00000000562	-3.83458	2.56551e-63	332.276	348.084	348.093	22.716	25.2598	24.0033
ENSMUSG00000074344	-3.46652	3.39967e-58	474.167	546.761	494.582	44.3503	46.7773	45.9193
ENSMUSG00000040809	-4.25935	2.58756e-16	66.4552	122.386	84.1225	7.572	3.74219	3.13086
ENSMUSG00000055891	-4.84098	1.5571e-16	6954.45	9110.57	10189	280.164	322.764	313.086
ENSMUSG00000004035	3.5243	2.64031e-21	8.98043	9.53654	27.5574	174.156	200.207	171.154
ENSMUSG00000068762	2.5882	5.94761e-14	17.9609	15.8942	24.6566	112.498	128.17	113.755
ENSMUSG00000040562	3.84751	1.96231e-67	156.26	101.723	153.741	1917.88	1806.54	2198.91
ENSMUSG00000058135	3.39617	1.14304e-48	405.916	465.701	555.499	4898	4674.93	5466.49
ENSMUSG00000068747	-2.19027	1.72729e-54	5073.94	5284.83	5438.96	1173.66	1143.24	1144.85
ENSMUSG00000027886	-2.29262	5.76912e-15	5122.44	5394.5	5781.25	1091.45	1141.37	1093.71
ENSMUSG00000049565	-2.74541	2.36177e-18	1050.71	1249.29	1200.92	182.81	179.625	159.674
ENSMUSG00000033721	-2.16043	1.09476e-48	646.591	588.086	657.026	155.767	125.363	142.976
ENSMUSG00000059857	-4.10685	0.000312419	25.1452	6.35769	21.7558	2.16343	0	1.04362
ENSMUSG00000074264	2.03677	1.10764e-25	59.2709	63.5769	72.5194	252.04	246.049	307.868
ENSMUSG00000027966	2.15363	1.42238e-12	23.3491	31.7885	13.0535	108.171	73.9082	118.973
ENSMUSG00000027962	3.7339	2.50994e-92	105.969	122.386	127.634	1646.37	1369.64	1735.54
ENSMUSG00000033502	-3.79926	7.12523e-112	8903.2	10560.1	11046.2	706.36	740.017	745.145
ENSMUSG00000028009	-4.62889	7.57463e-37	210.142	305.169	237.864	7.572	10.291	12.5235
ENSMUSG00000105914	-4.64242	1.98156e-07	41.31	25.4308	34.8093	1.08171	1.87109	1.04362
ENSMUSG00000106342	-3.07085	5.08291e-06	23.3491	33.3779	36.2597	4.32686	5.61328	1.04362
ENSMUSG00000044667	5.56096	2.76005e-05	0	0	0	17.3074	12.1621	12.5235
ENSMUSG00000028007	2.04481	1.64525e-05	3.59217	7.94711	15.9543	44.3503	29.9375	43.8321
ENSMUSG00000097311	-4.95784	7.06346e-21	132.91	96.9548	117.481	3.24514	4.67773	3.13086
ENSMUSG00000104362	-3.12304	0.000520772	28.7374	22.2519	11.6031	2.16343	1.87109	3.13086
ENSMUSG00000028132	-5.12272	6.74108e-236	6196.5	7942.35	8935.84	243.386	207.691	211.855
ENSMUSG00000053931	2.12451	2.74647e-22	39.5139	54.0404	40.6109	191.463	189.916	204.55
ENSMUSG00000097124	4.0039	6.13671e-11	8.98043	0	8.70233	84.3737	101.975	96.0131
ENSMUSG00000106087	5.02575	0.00156975	0	0	0	10.8171	5.61328	12.5235
ENSMUSG00000106150	2.47305	1.43353e-10	10.7765	12.7154	18.855	80.0469	58.0039	101.231
ENSMUSG00000106503	-3.63048	5.8366e-16	71.8435	84.2394	69.6186	3.24514	8.41992	6.26173
ENSMUSG00000032826	-2.29293	4.82077e-45	6747.9	6255.97	6605.07	1461.4	1224.63	1316.01
ENSMUSG00000105469	-3.09368	0.00822703	25.1452	12.7154	5.80155	1.08171	1.87109	2.08724
ENSMUSG00000028028	-2.21418	2.96204e-25	280.19	222.519	239.314	50.8406	51.4551	57.3992
ENSMUSG00000046688	2.0694	0.00257076	1.79609	3.17885	11.6031	24.8794	31.8086	15.6543
ENSMUSG00000105550	-2.36785	3.43231e-05	71.8435	60.3981	37.7101	9.73543	6.54883	16.6979
ENSMUSG00000098515	-2.3014	1.18718e-11	93.3965	109.67	107.329	18.3891	19.6465	25.0469
ENSMUSG00000106276	-3.50155	0.000246545	10.7765	20.6625	26.107	3.24514	0.935547	1.04362
ENSMUSG00000027984	2.97461	3.85633e-29	26.9413	42.9144	37.7101	266.102	257.275	328.741
ENSMUSG00000028032	2.01181	1.87406e-25	66.4552	57.2192	82.6721	282.328	281.6	272.385
ENSMUSG00000028018	-2.31169	2.80044e-55	1402.74	1800.82	2026.19	359.129	350.83	344.395
ENSMUSG00000105952	-2.79006	1.26917e-09	80.8239	79.4711	58.0155	15.144	12.1621	4.17448
ENSMUSG00000044365	3.75738	0.00850076	1.79609	0	0	4.32686	7.48437	11.4798
ENSMUSG00000105765	-3.47215	2.25936e-05	23.3491	20.6625	23.2062	2.16343	3.74219	0
ENSMUSG00000099508	-2.08916	2.98722e-29	427.469	438.681	427.865	110.335	87.0058	107.493
ENSMUSG00000074207	2.67127	1.39685e-23	34.1256	25.4308	39.1605	201.199	212.369	217.073
ENSMUSG00000028138	2.40158	2.05475e-24	57.4748	69.9346	71.069	350.476	323.699	378.834
ENSMUSG00000028156	-2.09421	2.37747e-70	7759.09	9733.63	10219.4	2142.88	2162.98	2185.34
ENSMUSG00000104544	-2.58679	2.89639e-05	35.9217	23.8413	26.107	4.32686	4.67773	5.2181
ENSMUSG00000106540	-3.16081	6.45047e-13	71.8435	69.9346	75.4202	9.73543	11.2266	3.13086
ENSMUSG00000028268	2.24709	1.18244e-07	14.3687	12.7154	7.25194	55.1674	45.8418	59.4864
ENSMUSG00000105000	-3.29077	0.00775554	5.38826	12.7154	11.6031	2.16343	0.935547	0
ENSMUSG00000105511	-4.17369	1.938e-05	23.3491	30.199	20.3054	3.24514	0.935547	0
ENSMUSG00000106367	-3.47496	4.02124e-08	48.4943	30.199	34.8093	4.32686	3.74219	2.08724
ENSMUSG00000028266	2.50248	6.58582e-23	28.7374	28.6096	31.9085	169.829	156.236	181.59
ENSMUSG00000105197	-4.19968	4.89021e-39	202.958	201.857	229.161	10.8171	12.1621	11.4798
ENSMUSG00000090202	-2.04368	3.24314e-10	325.092	260.665	294.429	75.72	72.9726	64.7045
ENSMUSG00000106515	-5.81052	0.000488755	8.98043	7.94711	14.5039	0	0	0
ENSMUSG00000105797	-4.04335	1.57215e-19	102.377	96.9548	120.382	9.73543	3.74219	6.26173
ENSMUSG00000105125	-3.19038	0.00610278	14.3687	11.126	11.6031	2.16343	1.87109	0
ENSMUSG00000090163	-5.27833	8.05634e-05	8.98043	34.9673	33.3589	0	1.87109	0
ENSMUSG00000105337	-4.42819	2.3876e-14	62.863	77.8817	78.321	3.24514	1.87109	5.2181
ENSMUSG00000105023	-6.13319	2.45938e-44	274.801	433.912	358.246	1.08171	5.61328	8.34897
ENSMUSG00000104908	-2.35097	0.000399858	19.757	19.0731	23.2062	5.40857	4.67773	2.08724
ENSMUSG00000104964	-4.05255	1.84364e-06	48.4943	39.7356	31.9085	6.49029	0.935547	0
ENSMUSG00000106011	-5.99226	0.000154232	8.98043	4.76827	21.7558	0	0	0
ENSMUSG00000038997	-5.08238	3.78684e-134	4761.43	5933.32	5952.39	179.565	152.494	159.674
ENSMUSG00000062908	2.7918	2.94505e-41	50.2904	36.5567	37.7101	288.818	250.726	316.217
ENSMUSG00000096225	2.53113	9.41995e-06	5.38826	6.35769	7.25194	32.4514	36.4863	41.7448
ENSMUSG00000078161	-2.63506	3.41285e-11	10018.6	10386.9	10393.5	1586.88	1697.08	1673.97
ENSMUSG00000092522	-2.00053	2.39069e-60	1025.57	1215.91	1215.43	276.919	288.148	299.519
ENSMUSG00000028179	2.99215	0.000676055	0	3.17885	2.90078	10.8171	16.8398	22.9597
ENSMUSG00000081165	-2.73404	2.63958e-10	59.2709	66.7558	50.7636	10.8171	6.54883	9.39259
ENSMUSG00000085155	-4.16869	3.00814e-22	5158.36	6445.11	6905.3	348.312	339.603	341.264
ENSMUSG00000041216	-5.30963	1.08708e-05	25.1452	23.8413	31.9085	2.16343	0	0
ENSMUSG00000082843	-4.68188	1.66847e-83	914.208	863.057	1048.63	34.6149	29.9375	45.9193
ENSMUSG00000086080	-4.10667	5.29028e-47	294.558	333.779	287.177	22.716	11.2266	19.8288
ENSMUSG00000028214	2.18154	4.63926e-40	154.463	130.333	134.886	662.009	598.75	638.696
ENSMUSG00000023151	-3.57378	1.5518e-53	1061.49	1190.48	1238.63	102.763	93.5547	97.0568
ENSMUSG00000043252	-2.18433	6.62314e-71	3065.92	4016.47	4268.49	800.469	830.765	867.249
ENSMUSG00000056494	-2.54067	6.09963e-19	474.167	484.774	449.62	82.2103	79.5215	80.3588
ENSMUSG00000086332	-2.11781	2.61165e-15	127.522	120.796	134.886	24.8794	29.9375	33.3959
ENSMUSG00000028251	-2.15574	4.17819e-16	122.134	125.564	149.39	24.8794	30.873	33.3959
ENSMUSG00000095139	4.71142	0.000947204	0	0	1.45039	16.2257	21.5176	7.30535
ENSMUSG00000028244	-5.79054	0.000225206	16.1648	7.94711	7.25194	0	0	0
ENSMUSG00000028259	-3.52215	1.39657e-14	5558.89	6311.6	6119.19	471.628	537.939	556.25
ENSMUSG00000096105	3.91221	0.00862823	0	0	0	7.572	2.80664	3.13086
ENSMUSG00000082949	-2.11345	0.00788678	39.5139	11.126	15.9543	6.49029	5.61328	3.13086
ENSMUSG00000082398	-2.66013	6.06849e-17	298.15	325.832	297.33	49.7589	43.9707	52.181
ENSMUSG00000085037	-2.92103	4.41141e-71	1650.6	2191.81	2110.31	257.448	287.213	241.076
ENSMUSG00000028277	-2.69118	3.47489e-147	14580.6	17793.6	18959.5	2622.08	2717.76	2609.05
ENSMUSG00000044288	-2.16076	1.01358e-17	134.706	127.154	139.237	33.5332	24.3242	32.3523
ENSMUSG00000071015	-5.86493	6.08155e-161	2627.67	2994.47	3111.08	43.2686	57.0683	49.0502
ENSMUSG00000028287	-3.83011	2.46404e-38	15063.8	18785.4	20285.1	1212.6	1244.28	1349.4
ENSMUSG00000028405	2.61635	2.16016e-17	21.553	28.6096	37.7101	181.728	166.527	197.244
ENSMUSG00000028416	-2.41928	5.1007e-61	10377.8	13557.8	14776.6	2452.25	2395.93	2389.89
ENSMUSG00000028427	-2.38888	4.17201e-08	5700.78	6073.19	6123.54	1102.27	1173.18	1141.72
ENSMUSG00000082186	-3.99665	4.6078e-27	149.075	206.625	245.116	14.0623	10.291	13.5671
ENSMUSG00000028441	-3.60457	4.90587e-56	10733.4	13033.3	14453.1	1033.04	1067.46	1041.53
ENSMUSG00000036162	-3.21974	1.57546e-12	82.62	93.776	127.634	7.572	6.54883	18.7852
ENSMUSG00000078746	-2.12762	0.00743978	14.3687	12.7154	13.0535	4.32686	2.80664	2.08724
ENSMUSG00000093996	-2.18443	0.0019044	19.757	34.9673	14.5039	4.32686	5.61328	5.2181
ENSMUSG00000050141	-3.35402	1.71794e-51	11168.1	12736	13349.4	1172.58	1204.98	1265.91
ENSMUSG00000036002	-4.46095	1.8807e-161	2187.63	2797.38	3102.38	131.969	118.814	116.886
ENSMUSG00000043633	-2.25529	4.29999e-26	9607.27	10021.3	10257.1	2116.92	2052.59	2090.37
ENSMUSG00000028475	-2.3591	0.0001503	25.1452	31.7885	26.107	4.32686	6.54883	5.2181
ENSMUSG00000070999	-4.05634	4.41935e-99	5821.12	6402.2	6181.55	384.009	359.25	363.18
ENSMUSG00000014030	-2.22574	5.20417e-32	1002.22	836.036	947.104	191.463	199.271	204.55
ENSMUSG00000103995	-2.74438	0.000170421	30.5335	17.4837	39.1605	3.24514	7.48437	2.08724
ENSMUSG00000035637	2.09159	4.00142e-16	28.7374	42.9144	36.2597	148.195	162.785	151.325
ENSMUSG00000035561	3.23199	5.37803e-17	14.3687	12.7154	13.0535	94.1092	127.234	154.456
ENSMUSG00000028328	-3.54261	1.71724e-69	680.717	683.452	633.82	55.1674	62.6816	53.2247
ENSMUSG00000028332	-4.5768	5.16793e-95	2708.5	3093.02	2983.45	100.599	136.59	130.453
ENSMUSG00000085660	-2.99744	3.76955e-22	761.541	781.996	760.003	109.253	91.6836	87.6642
ENSMUSG00000028348	-2.45281	3.42491e-19	208.346	155.763	198.703	30.288	31.8086	40.7012
ENSMUSG00000080850	-2.26241	0.00377556	30.5335	9.53654	29.0078	6.49029	2.80664	5.2181
ENSMUSG00000039555	-2.63587	1.40411e-09	14846.5	16452.1	16290.8	2464.15	2580.24	2612.18
ENSMUSG00000089717	-2.13398	4.0197e-09	131.114	165.3	133.436	40.0234	29.9375	28.1778
ENSMUSG00000082216	-2.71949	0.000591992	14.3687	15.8942	29.0078	2.16343	4.67773	2.08724
ENSMUSG00000015243	2.42263	1.17911e-19	290.966	381.462	413.361	1970.88	1780.35	2076.81
ENSMUSG00000087192	-2.04186	0.00115186	17.9609	30.199	34.8093	6.49029	7.48437	6.26173
ENSMUSG00000084970	-5.36173	1.38763e-19	96.9887	120.796	116.031	3.24514	2.80664	2.08724
ENSMUSG00000066176	-2.37186	1.88885e-12	73.6395	116.028	104.428	21.6343	17.7754	17.7416
ENSMUSG00000070979	-2.67869	7.29734e-34	10514.3	10860.5	11494.3	1695.05	1763.51	1675.01
ENSMUSG00000085967	-3.37193	5.6095e-20	150.871	127.154	102.978	14.0623	10.291	12.5235
ENSMUSG00000038729	-2.29523	3.92306e-09	134.706	92.1865	114.581	15.144	29.9375	24.0033
ENSMUSG00000038709	-2.6399	2.19484e-07	2977.91	3213.81	3214.06	454.32	518.293	536.421
ENSMUSG00000028378	2.22178	1.60308e-12	23.3491	23.8413	31.9085	128.724	117.879	125.235
ENSMUSG00000028383	-2.19053	1.02197e-40	5499.62	6349.74	6683.39	1454.91	1263.92	1342.1
ENSMUSG00000028389	-2.16678	7.94456e-21	5391.85	5375.43	5093.76	1245.05	1176.92	1110.41
ENSMUSG00000028358	-2.48502	1.93391e-46	538.826	530.867	578.705	77.8835	110.394	105.406
ENSMUSG00000028356	-3.70415	1.88411e-08	44.9022	41.325	33.3589	2.16343	2.80664	4.17448
ENSMUSG00000045672	-2.69341	1.52105e-27	377.178	370.336	329.238	58.4126	60.8105	46.9629
ENSMUSG00000084782	-2.9858	2.74996e-47	709.454	847.162	789.011	84.3737	127.234	83.4897
ENSMUSG00000058935	-2.87793	9.58703e-09	4068.14	4866.81	4854.45	621.986	637.107	616.78
ENSMUSG00000086817	-2.131	2.62508e-23	321.499	292.454	327.788	62.7394	75.7793	76.1843
ENSMUSG00000050395	-2.66226	2.18838e-11	88.0082	63.5769	107.329	16.2257	8.41992	16.6979
ENSMUSG00000028370	-4.11114	2.89501e-61	589.116	665.968	700.538	33.5332	29.9375	50.0938
ENSMUSG00000086790	-2.22785	6.19436e-18	190.385	195.499	221.909	31.3697	43.0351	55.3119
ENSMUSG00000086696	-4.92122	0.000433786	16.1648	25.4308	20.3054	0	0	2.08724
ENSMUSG00000059343	-2.63524	1.72771e-10	5020.06	5556.62	5849.42	891.333	872.865	879.772
ENSMUSG00000087110	-2.11967	0.00154256	30.5335	15.8942	24.6566	8.65372	5.61328	2.08724
ENSMUSG00000086293	-2.23352	6.70697e-12	204.754	228.877	216.108	50.8406	35.5508	52.181
ENSMUSG00000028492	-2.65115	9.81599e-48	2347.49	2490.63	2456.96	386.172	370.476	404.925
ENSMUSG00000085108	-3.44964	4.06958e-49	452.614	540.404	530.842	45.432	41.1641	53.2247
ENSMUSG00000028533	-2.09177	0.000467664	2902.48	3264.67	3127.04	725.831	725.049	729.491
ENSMUSG00000085209	-2.3634	1.34589e-08	64.6591	58.8086	44.962	10.8171	9.35547	12.5235
ENSMUSG00000028575	-2.10291	1.31031e-19	3455.67	3407.72	3208.26	753.955	823.281	767.061
ENSMUSG00000052684	2.18834	1.95315e-20	206.55	189.141	292.978	1033.04	1065.59	1046.75
ENSMUSG00000082264	-3.64777	0.004959	7.18435	7.94711	10.1527	1.08171	0.935547	0
ENSMUSG00000028524	-2.28224	3.23765e-53	1072.26	974.316	1155.96	222.833	221.725	213.942
ENSMUSG00000085181	-2.74804	1.18026e-08	52.0865	58.8086	58.0155	6.49029	13.0977	5.2181
ENSMUSG00000028523	-4.53508	3.30339e-103	2099.63	2565.33	2741.23	106.008	101.975	111.667
ENSMUSG00000028520	-2.54637	1.1957e-19	4928.46	5615.43	5425.9	931.356	892.511	910.037
ENSMUSG00000087482	-4.89893	4.59941e-08	25.1452	55.6298	39.1605	0	2.80664	1.04362
ENSMUSG00000034926	2.27437	1.91063e-22	172.424	173.247	182.749	791.815	822.345	943.433
ENSMUSG00000054362	-6.27598	9.77342e-157	1582.35	1846.91	2136.42	20.5526	31.8086	18.7852
ENSMUSG00000047502	-2.31601	3.80484e-20	11114.2	11505.8	12834.5	2401.41	2498.84	2219.78
ENSMUSG00000060491	-2.03112	3.07812e-39	1356.05	1406.64	1366.27	354.802	353.637	301.606
ENSMUSG00000028546	-2.66501	4.71387e-17	96.9887	163.711	142.138	17.3074	26.1953	19.8288
ENSMUSG00000034401	-2.18521	3.1115e-118	32595.4	36998.6	39311.3	8183.17	7918.47	7845.94
ENSMUSG00000049972	-2.38545	0.00112976	23.3491	20.6625	18.855	1.08171	7.48437	3.13086
ENSMUSG00000070867	-3.26287	1.95622e-22	111.357	154.174	105.878	10.8171	10.291	17.7416
ENSMUSG00000081138	-3.81813	7.90334e-05	19.757	22.2519	15.9543	2.16343	0	2.08724
ENSMUSG00000028715	-5.55394	0.0018138	16.1648	3.17885	7.25194	0	0	0
ENSMUSG00000028706	-3.18797	4.65916e-116	13680.8	15439.7	17336.5	1724.25	1643.76	1730.32
ENSMUSG00000078593	-4.42911	3.68108e-11	46.6983	60.3981	65.2675	0	6.54883	1.04362
ENSMUSG00000085920	-2.58647	9.33907e-08	59.2709	50.8615	79.7714	10.8171	7.48437	13.5671
ENSMUSG00000086890	-7.49654	2.04846e-08	34.1256	42.9144	24.6566	0	0	0
ENSMUSG00000028678	-2.43971	7.89027e-106	9274.99	10957.5	12458.8	2135.3	1957.16	1934.87
ENSMUSG00000048772	-3.25415	1.86036e-88	8667.91	10442.5	11156.4	1029.79	1160.08	982.047
ENSMUSG00000048626	-2.76004	3.13341e-21	951.926	1071.27	1016.72	131.969	159.043	157.587
ENSMUSG00000006395	2.59317	1.08116e-12	12.5726	9.53654	17.4047	82.2103	81.3926	77.228
ENSMUSG00000085292	-2.53432	3.70362e-30	269.413	324.242	253.818	54.0857	34.6152	58.4428
ENSMUSG00000028645	2.04302	6.62287e-13	39.5139	33.3779	29.0078	148.195	150.623	117.929
ENSMUSG00000028642	-4.94708	2.03115e-168	2067.3	2312.61	2597.65	68.148	79.5215	78.2716
ENSMUSG00000047518	-4.76073	1.14939e-28	11146.5	12863.2	14012.2	465.137	467.773	469.629
ENSMUSG00000078577	-3.25934	1.69661e-09	5989.95	7045.91	6542.7	681.48	648.334	714.88
ENSMUSG00000028657	-2.47404	2.65258e-95	3155.72	3542.82	3862.38	600.352	657.689	642.871
ENSMUSG00000002384	-2.34552	1.08384e-08	68.2513	81.0606	72.5194	10.8171	14.0332	18.7852
ENSMUSG00000102997	-2.93334	2.4925e-06	44.9022	42.9144	29.0078	3.24514	4.67773	7.30535
ENSMUSG00000076438	-7.23723	7.40303e-259	6629.36	8690.96	10003.3	48.6772	51.4551	67.8354
ENSMUSG00000032726	-3.51085	8.13302e-14	75.4356	85.8288	82.6721	11.8989	6.54883	3.13086
ENSMUSG00000076436	-7.06089	1.45723e-169	7268.76	9633.49	10580.6	70.3115	62.6816	73.0535
ENSMUSG00000090125	2.33753	2.42399e-15	19.757	30.199	30.4582	148.195	151.559	110.624
ENSMUSG00000032643	2.66203	1.95212e-11	8.98043	7.94711	24.6566	85.4555	87.0058	98.1004
ENSMUSG00000086589	-3.86453	0.000337157	12.5726	19.0731	13.0535	2.16343	0	1.04362
ENSMUSG00000085562	-2.8706	4.28282e-11	59.2709	57.2192	75.4202	6.49029	11.2266	8.34897
ENSMUSG00000050212	2.10323	8.44656e-15	17.9609	33.3779	33.3589	126.561	116.943	126.278
ENSMUSG00000073758	-2.82099	3.40296e-36	19798.3	21465.2	22096.7	2903.32	3076.08	2986.84
ENSMUSG00000073755	2.54605	6.6626e-06	5.38826	6.35769	4.35116	22.716	29.0019	41.7448
ENSMUSG00000048686	-4.70554	1.41979e-14	11953	14576.6	15262.4	499.752	524.842	577.122
ENSMUSG00000085717	-3.25063	1.26302e-14	100.581	135.101	89.9241	5.40857	16.8398	11.4798
ENSMUSG00000085701	-3.09836	1.17925e-05	44.9022	22.2519	29.0078	3.24514	3.74219	4.17448
ENSMUSG00000028789	-4.76476	5.99938e-159	7557.93	10196.1	11330.4	347.23	397.607	324.566
ENSMUSG00000048485	3.09428	8.68247e-10	7.18435	6.35769	4.35116	43.2686	47.7129	59.4864
ENSMUSG00000000411	-3.26408	1.59264e-32	5806.75	6772.53	7388.28	692.297	665.174	721.142
ENSMUSG00000078554	-2.92123	1.15674e-10	6456.93	8279.3	7305.61	986.524	985.131	938.215
ENSMUSG00000047945	2.07542	1.10882e-29	240.676	306.759	327.788	1166.09	1345.32	1185.55
ENSMUSG00000028776	2.64119	8.94538e-07	1.79609	11.126	5.80155	47.5954	36.4863	35.4831
ENSMUSG00000023232	-2.80244	3.67996e-27	224.511	363.978	342.292	31.3697	47.7129	54.2683
ENSMUSG00000028773	4.85807	8.29113e-95	30.5335	42.9144	46.4124	1162.84	1076.81	1271.13
ENSMUSG00000025743	-2.47789	1.30142e-51	1021.97	1158.69	1141.46	180.646	217.982	197.244
ENSMUSG00000087451	-5.42302	1.0042e-42	246.064	286.096	336.49	4.32686	8.41992	7.30535
ENSMUSG00000028896	-2.99977	3.52657e-39	4782.98	5814.11	6481.79	703.115	700.724	731.578
ENSMUSG00000028868	-2.7163	9.74423e-123	5007.49	5777.55	6661.63	837.247	934.611	882.903
ENSMUSG00000028865	-3.04341	1.05954e-16	116.746	96.9548	127.634	5.40857	16.8398	18.7852
ENSMUSG00000047281	3.17148	1.17651e-07	3.59217	3.17885	5.80155	44.3503	35.5508	35.4831
ENSMUSG00000085009	-3.70746	8.42238e-16	75.4356	74.7029	75.4202	3.24514	5.61328	8.34897
ENSMUSG00000000682	2.00288	7.03396e-07	8.98043	7.94711	20.3054	51.9223	44.9062	56.3555
ENSMUSG00000028836	2.74843	1.69846e-24	16.1648	36.5567	27.5574	176.319	185.238	184.721
ENSMUSG00000028838	3.6405	1.99075e-08	1.79609	6.35769	2.90078	48.6772	43.9707	46.9629
ENSMUSG00000036995	-2.55631	1.05314e-39	391.547	422.787	504.735	83.292	77.6504	63.6609
ENSMUSG00000001604	2.46259	1.8442e-07	8.98043	6.35769	7.25194	33.5332	46.7773	42.7885
ENSMUSG00000001089	-3.07155	3.34953e-89	12349.9	13661.1	15495.9	1672.33	1636.27	1629.09
ENSMUSG00000036921	-5.20562	5.50137e-73	463.39	624.643	719.393	21.6343	10.291	17.7416
ENSMUSG00000085833	-7.13193	2.70642e-07	53.8826	63.5769	36.2597	1.08171	0	0
ENSMUSG00000070667	-2.56181	8.04936e-08	35.9217	54.0404	59.4659	7.572	7.48437	10.4362
ENSMUSG00000078520	-3.92021	6.9059e-07	26.9413	33.3779	31.9085	2.16343	1.87109	2.08724
ENSMUSG00000041399	-3.17438	3.46593e-51	13617.9	15841.8	16628.7	1695.05	1728.89	1681.27
ENSMUSG00000057530	2.15135	2.74579e-31	95.1926	112.849	137.787	524.632	520.164	500.938
ENSMUSG00000028758	-2.41622	7.07337e-60	17750.7	19572.2	21187.3	3745.98	3654.25	3561.88
ENSMUSG00000041025	2.30219	1.77372e-09	16.1648	12.7154	21.7558	75.72	87.0058	88.7078
ENSMUSG00000085928	-2.41224	3.17782e-20	132.91	138.28	175.497	23.7977	30.873	29.2214
ENSMUSG00000103107	-3.5864	0.000896454	10.7765	15.8942	10.1527	1.08171	0	2.08724
ENSMUSG00000040935	-2.66235	8.37385e-16	208.346	225.698	176.947	29.2063	32.7441	34.4395
ENSMUSG00000045004	-2.77545	1.78512e-30	37414.3	43046.3	44774.9	6074.91	6311.2	5904.81
ENSMUSG00000006218	-3.02605	1.16911e-08	50.2904	54.0404	121.833	19.4709	4.67773	4.17448
ENSMUSG00000048406	-2.9426	1.54312e-30	316.111	411.661	449.62	46.5137	65.4883	40.7012
ENSMUSG00000028584	3.27655	0.000903068	0	4.76827	0	7.572	17.7754	20.8724
ENSMUSG00000078506	-4.98696	0.00667367	7.18435	6.35769	4.35116	0	0	0
ENSMUSG00000029001	-3.2548	1.86998e-144	2609.71	3116.86	3103.83	315.861	304.988	304.737
ENSMUSG00000041556	-4.07757	2.54377e-36	747.172	801.069	773.057	44.3503	42.0996	51.1374
ENSMUSG00000085286	-3.63195	3.07225e-45	280.19	300.401	356.796	17.3074	34.6152	22.9597
ENSMUSG00000085807	-3.43707	6.07646e-19	138.299	158.942	155.192	16.2257	12.1621	13.5671
ENSMUSG00000039911	-2.0439	7.299e-54	1817.64	1897.77	1826.04	439.176	443.449	461.28
ENSMUSG00000085869	-4.79519	1.83561e-20	95.1926	119.207	95.7256	5.40857	4.67773	1.04362
ENSMUSG00000024793	3.1813	0.000158994	1.79609	1.58942	4.35116	21.6343	23.3887	27.1341
ENSMUSG00000028940	-3.60425	4.22138e-05	16.1648	19.0731	26.107	1.08171	1.87109	2.08724
ENSMUSG00000005045	-2.61743	1.89478e-96	23280.9	24067	24929.3	4060.76	3984.49	3733.03
ENSMUSG00000039492	-2.90769	3.92367e-97	3320.96	3369.58	3459.18	441.34	471.515	439.364
ENSMUSG00000051276	-4.68818	2.93153e-197	14138.8	16611.1	18008	591.698	639.914	659.568
ENSMUSG00000042333	2.04213	0.0069982	1.79609	7.94711	2.90078	19.4709	21.5176	11.4798
ENSMUSG00000029074	-2.23746	2.74588e-36	15760.7	16709.6	17185.7	3556.68	3486.78	3486.74
ENSMUSG00000035692	5.12301	0.000174148	1.79609	0	0	25.9612	19.6465	14.6107
ENSMUSG00000078349	3.14092	0.00241881	3.59217	1.58942	0	18.3891	15.9043	8.34897
ENSMUSG00000106658	-4.73321	6.85471e-06	34.1256	30.199	17.4047	2.16343	0.935547	0
ENSMUSG00000040367	-3.71155	2.37243e-161	1224.93	1188.89	1138.55	82.2103	95.4258	92.8823
ENSMUSG00000079666	-2.73082	9.01426e-06	2130.16	2496.98	2206.04	359.129	332.119	338.133
ENSMUSG00000106064	-2.11571	3.00152e-14	170.628	150.995	171.146	31.3697	38.3574	43.8321
ENSMUSG00000095159	-2.53787	2.45545e-104	1905.65	2163.2	2197.34	346.149	366.734	366.311
ENSMUSG00000094226	-3.24774	1.54057e-28	204.754	209.804	227.711	14.0623	29.0019	24.0033
ENSMUSG00000063531	-2.38725	1.31184e-11	62.863	87.4183	78.321	19.4709	13.0977	11.4798
ENSMUSG00000105185	-2.25625	0.000122988	705.862	770.87	723.744	161.175	154.365	145.063
ENSMUSG00000028864	-3.18797	5.4274e-28	184.997	163.711	226.261	22.716	17.7754	22.9597
ENSMUSG00000002944	3.57502	1.21351e-42	21.553	39.7356	31.9085	395.908	330.248	395.532
ENSMUSG00000104540	-3.47354	3.13439e-18	111.357	125.564	146.489	11.8989	11.2266	11.4798
ENSMUSG00000082716	-5.10952	0.00263664	7.18435	7.94711	4.35116	0	0	0
ENSMUSG00000062604	-2.52979	2.11922e-89	13892.7	16153.3	16942	2596.12	2837.51	2702.98
ENSMUSG00000038165	-3.69839	1.06152e-35	5233.8	5828.41	6132.24	431.604	464.967	427.885
ENSMUSG00000097275	-2.51462	2.95627e-23	253.248	271.791	279.925	42.1869	50.5195	48.0066
ENSMUSG00000086446	-2.2731	1.11738e-25	231.695	287.686	268.322	46.5137	59.875	56.3555
ENSMUSG00000059631	-2.74051	3.39969e-30	195.773	200.267	195.802	29.2063	26.1953	33.3959
ENSMUSG00000028938	-3.51511	6.37392e-14	13361.1	15767.1	16015.2	1343.49	1307.89	1297.22
ENSMUSG00000038044	-3.61999	1.25904e-70	2180.45	2255.39	2336.58	181.728	183.367	185.765
ENSMUSG00000095550	2.03767	9.28075e-14	62.863	52.451	43.5116	233.65	205.82	208.724
ENSMUSG00000104651	4.25452	0.00113523	3.59217	0	0	19.4709	29.0019	13.5671
ENSMUSG00000090671	5.92795	5.91874e-06	1.79609	0	0	33.5332	29.9375	41.7448
ENSMUSG00000105422	4.04254	0.00216612	0	1.58942	1.45039	22.716	24.3242	5.2181
ENSMUSG00000029044	-2.51576	3.00016e-17	1873.32	1959.76	1934.82	338.577	315.279	354.831
ENSMUSG00000061576	-2.24639	2.51244e-30	323.296	386.23	411.91	86.5372	82.3281	67.8354
ENSMUSG00000118586	-2.34256	9.66528e-100	5318.21	4580.72	4998.04	1018.98	957.064	961.175
ENSMUSG00000001566	-2.43821	0.00172212	16.1648	9.53654	34.8093	6.49029	2.80664	2.08724
ENSMUSG00000029182	-2.10936	1.07752e-14	3247.32	3884.55	3810.17	854.555	885.027	796.283
ENSMUSG00000049265	3.92726	3.31681e-16	14.3687	3.17885	4.35116	116.825	82.3281	120.016
ENSMUSG00000029168	-2.59443	7.87941e-59	2399.57	2590.76	2825.36	391.581	465.902	436.234
ENSMUSG00000106173	-2.50297	0.00981596	19.757	6.35769	20.3054	3.24514	1.87109	3.13086
ENSMUSG00000087258	-3.64691	1.96547e-18	84.4161	103.312	91.3745	3.24514	8.41992	10.4362
ENSMUSG00000029138	-2.29863	1.2538e-17	229.899	195.499	178.398	38.9417	47.7129	35.4831
ENSMUSG00000029134	-3.1802	7.70386e-62	3793.33	4030.78	4172.77	460.81	435.029	427.885
ENSMUSG00000029102	-2.41178	0.00212988	10.7765	22.2519	36.2597	1.08171	4.67773	7.30535
ENSMUSG00000029094	-2.60671	1.14275e-88	2259.48	2791.03	3063.22	421.869	466.838	443.539
ENSMUSG00000087487	-4.67518	6.11594e-11	50.2904	68.3452	62.3667	1.08171	2.80664	3.13086
ENSMUSG00000029121	-3.29542	1.47977e-44	265.821	325.832	324.887	29.2063	30.873	33.3959
ENSMUSG00000097029	-7.08893	5.35029e-08	62.863	47.6827	39.1605	0	0	1.04362
ENSMUSG00000106932	-4.51021	0.000407935	14.3687	14.3048	17.4047	0	0.935547	1.04362
ENSMUSG00000086422	-3.22737	2.14242e-15	89.8043	95.3654	72.5194	11.8989	9.35547	6.26173
ENSMUSG00000106876	-2.86532	2.13579e-23	454.41	435.502	506.186	47.5954	64.5527	79.3152
ENSMUSG00000106741	-2.19534	2.03062e-20	330.48	325.832	294.429	71.3932	68.2949	67.8354
ENSMUSG00000107134	5.14374	0.000152157	0	0	0	8.65372	13.0977	9.39259
ENSMUSG00000107193	-2.55295	2.36678e-10	80.8239	87.4183	75.4202	9.73543	15.9043	15.6543
ENSMUSG00000104852	2.32305	2.84695e-06	10.7765	6.35769	8.70233	35.6966	50.5195	41.7448
ENSMUSG00000106602	-3.07453	2.69851e-07	35.9217	39.7356	27.5574	5.40857	3.74219	3.13086
ENSMUSG00000092309	-2.641	1.26614e-05	21.553	36.5567	36.2597	4.32686	5.61328	5.2181
ENSMUSG00000105983	-2.81972	5.91803e-05	41.31	19.0731	40.6109	5.40857	3.74219	5.2181
ENSMUSG00000106430	-2.09409	3.28189e-05	28.7374	49.2721	42.0613	7.572	13.0977	7.30535
ENSMUSG00000105020	-2.07591	0.000163273	28.7374	33.3779	27.5574	5.40857	8.41992	7.30535
ENSMUSG00000105423	-3.81357	2.97393e-65	393.343	384.64	422.063	24.8794	27.1309	33.3959
ENSMUSG00000105320	-2.69476	4.4817e-19	141.891	143.048	149.39	28.1246	23.3887	15.6543
ENSMUSG00000105931	-3.81668	1.53627e-16	79.0278	71.524	78.321	5.40857	6.54883	4.17448
ENSMUSG00000104847	-2.1698	0.00662914	17.9609	30.199	7.25194	3.24514	2.80664	6.26173
ENSMUSG00000072941	2.25745	6.74805e-13	25.1452	30.199	44.962	163.339	159.978	161.761
ENSMUSG00000029189	-3.41806	6.65583e-10	50.2904	52.451	59.4659	2.16343	5.61328	7.30535
ENSMUSG00000100557	-2.95006	1.56651e-37	249.656	255.897	205.955	33.5332	20.582	38.614
ENSMUSG00000089992	-2.50076	7.0388e-65	2415.74	2549.43	2770.24	472.709	440.642	453.975
ENSMUSG00000037999	-2.03025	3.69738e-37	528.049	526.099	552.598	133.051	130.041	130.453
ENSMUSG00000090061	-2.0556	1.34829e-20	233.491	217.751	201.604	45.432	62.6816	48.0066
ENSMUSG00000105105	-2.29518	0.000383885	43.1061	22.2519	37.7101	3.24514	12.1621	5.2181
ENSMUSG00000100911	-2.23003	2.30048e-13	314.315	268.612	335.04	68.148	59.875	67.8354
ENSMUSG00000097640	-2.13425	0.00384648	10.7765	15.8942	26.107	3.24514	4.67773	4.17448
ENSMUSG00000118495	-4.10984	1.98033e-23	116.746	122.386	111.68	6.49029	7.48437	6.26173
ENSMUSG00000029203	-2.37431	7.84634e-74	5636.12	6929.88	7191.03	1237.48	1311.64	1261.74
ENSMUSG00000106696	3.11399	0.00128545	3.59217	0	2.90078	24.8794	13.0977	17.7416
ENSMUSG00000106880	-3.83512	2.83796e-16	82.62	77.8817	85.5729	7.572	7.48437	2.08724
ENSMUSG00000094719	-2.89556	0.000775257	10.7765	20.6625	21.7558	5.40857	0.935547	1.04362
ENSMUSG00000067220	-3.03765	1.43743e-08	43.1061	39.7356	59.4659	8.65372	3.74219	5.2181
ENSMUSG00000106136	-3.72883	9.96438e-09	41.31	46.0933	34.8093	3.24514	0.935547	5.2181
ENSMUSG00000067219	-3.69645	3.49098e-09	48.4943	36.5567	47.8628	5.40857	0.935547	4.17448
ENSMUSG00000100175	-2.54371	2.70992e-21	465.186	499.079	567.102	86.5372	81.3926	94.9695
ENSMUSG00000029155	-4.2105	4.7833e-148	20685.5	26262	29382	1452.74	1346.25	1324.36
ENSMUSG00000087250	-4.34583	1.99615e-29	201.162	311.527	275.574	12.9806	9.35547	16.6979
ENSMUSG00000107386	-2.34027	1.40303e-07	91.6004	122.386	111.68	30.288	19.6465	14.6107
ENSMUSG00000103684	-4.55279	0.000696618	10.7765	28.6096	8.70233	1.08171	0	1.04362
ENSMUSG00000100936	-4.40879	0.000873085	14.3687	19.0731	10.1527	1.08171	0	1.04362
ENSMUSG00000106831	-2.22814	1.37034e-29	219.123	254.308	211.757	43.2686	50.5195	52.181
ENSMUSG00000091204	-3.27782	0.00327687	8.98043	22.2519	8.70233	2.16343	0	2.08724
ENSMUSG00000063820	-4.20551	4.91036e-40	1223.13	1727.7	1966.73	102.763	89.8125	74.0971
ENSMUSG00000029248	-2.55476	2.25082e-175	6941.87	7881.95	7843.7	1300.22	1267.67	1290.96
ENSMUSG00000107232	-2.71496	3.95395e-33	373.586	429.144	485.88	58.4126	72.9726	64.7045
ENSMUSG00000106996	-2.0744	0.0056269	17.9609	19.0731	18.855	3.24514	2.80664	7.30535
ENSMUSG00000099863	-2.44113	8.73602e-06	1190.81	1238.16	1213.98	216.343	212.369	242.12
ENSMUSG00000106576	-2.18443	0.00696029	16.1648	15.8942	18.855	3.24514	2.80664	5.2181
ENSMUSG00000029272	6.29568	5.79958e-32	3.59217	7.94711	2.90078	365.62	342.41	423.71
ENSMUSG00000009580	-2.75546	3.54879e-08	41.31	50.8615	65.2675	9.73543	7.48437	6.26173
ENSMUSG00000099605	-4.22214	6.96451e-11	59.2709	46.0933	47.8628	3.24514	0	5.2181
ENSMUSG00000007907	-6.35288	5.20919e-53	18330.9	23674.5	26310	268.265	300.31	267.167
ENSMUSG00000054932	3.00989	0.000152522	1.79609	0	5.80155	21.6343	20.582	21.916
ENSMUSG00000029380	5.48064	3.12859e-07	0	6.35769	0	91.9457	85.1347	108.537
ENSMUSG00000058427	2.77767	0.000745576	1.79609	1.58942	7.25194	23.7977	30.873	20.8724
ENSMUSG00000107350	-5.36449	0.00143514	3.59217	4.76827	14.5039	0	0	0
ENSMUSG00000034855	2.30907	0.000638048	5.38826	7.94711	2.90078	17.3074	31.8086	30.265
ENSMUSG00000029426	2.19418	9.26318e-13	32.3296	27.0202	30.4582	165.502	116.008	129.409
ENSMUSG00000107356	-4.35114	0.00180027	10.7765	9.53654	20.3054	0	1.87109	0
ENSMUSG00000095718	-4.53138	0.00559211	8.98043	3.17885	13.0535	0	0.935547	0
ENSMUSG00000029335	-4.63089	2.97066e-29	177.813	152.585	172.596	7.572	8.41992	4.17448
ENSMUSG00000089743	-4.44337	2.86077e-16	1808.66	2177.51	2127.72	93.0275	88.8769	99.144
ENSMUSG00000029331	-2.94019	8.08908e-12	79.0278	89.0077	59.4659	9.73543	7.48437	12.5235
ENSMUSG00000029322	-2.26672	9.39685e-14	190.385	216.162	197.253	48.6772	37.4219	39.6576
ENSMUSG00000087611	-2.05333	1.37245e-17	1005.81	1118.95	1084.89	263.938	250.726	258.818
ENSMUSG00000106255	-2.38024	0.00133845	17.9609	22.2519	34.8093	7.572	0.935547	6.26173
ENSMUSG00000106586	-2.21077	0.000278188	528.049	661.2	590.308	120.07	142.203	122.104
ENSMUSG00000104956	-2.1737	1.85796e-06	39.5139	52.451	69.6186	14.0623	4.67773	17.7416
ENSMUSG00000029321	-2.25052	0.000204857	17.9609	33.3779	30.4582	6.49029	5.61328	5.2181
ENSMUSG00000029320	-5.02147	8.13739e-21	7107.11	8913.48	9746.61	263.938	277.857	251.513
ENSMUSG00000088121	-2.08601	0.005761	25.1452	17.4837	31.9085	11.8989	2.80664	3.13086
ENSMUSG00000105615	-2.03473	5.46344e-11	132.91	197.088	152.291	50.8406	29.9375	37.5704
ENSMUSG00000029299	-2.78092	0.000152373	23.3491	31.7885	20.3054	0	7.48437	3.13086
ENSMUSG00000104713	4.03084	0.00502196	0	0	1.45039	6.49029	12.1621	9.39259
ENSMUSG00000070639	-3.57162	4.35793e-92	33335.4	38961.5	43208.5	3347.91	3160.28	3207.05
ENSMUSG00000105508	-4.5153	2.04247e-11	52.0865	50.8615	59.4659	3.24514	2.80664	1.04362
ENSMUSG00000033794	-2.64498	2.95279e-26	7227.45	7473.47	7466.6	1185.56	1175.05	1183.47
ENSMUSG00000106333	2.28269	0.000832995	5.38826	3.17885	4.35116	24.8794	16.8398	20.8724
ENSMUSG00000104748	-2.84213	8.08642e-06	26.9413	28.6096	31.9085	5.40857	3.74219	3.13086
ENSMUSG00000101762	-3.2914	8.07839e-18	96.9887	106.491	104.428	12.9806	12.1621	6.26173
ENSMUSG00000072762	2.03011	0.00524364	5.38826	3.17885	4.35116	14.0623	23.3887	14.6107
ENSMUSG00000109771	2.38549	0.000605704	1.79609	7.94711	5.80155	29.2063	32.7441	20.8724
ENSMUSG00000033434	2.17906	5.23112e-09	19.757	14.3048	11.6031	71.3932	63.6172	68.879
ENSMUSG00000087439	2.93625	0.000549076	1.79609	4.76827	4.35116	11.8989	37.4219	35.4831
ENSMUSG00000029503	-2.91864	5.17539e-42	423.876	378.283	471.376	49.7589	73.9082	43.8321
ENSMUSG00000043323	2.13572	1.46416e-53	109.561	130.333	140.688	536.53	551.037	594.864
ENSMUSG00000104538	-4.6669	9.23619e-28	165.24	160.532	187.1	3.24514	10.291	6.26173
ENSMUSG00000097962	-7.26258	2.21672e-76	761.541	847.162	1037.03	5.40857	8.41992	3.13086
ENSMUSG00000105735	-5.08029	8.51203e-18	73.6395	119.207	116.031	4.32686	2.80664	2.08724
ENSMUSG00000106191	-4.08532	0.000279081	10.7765	20.6625	20.3054	0	0	3.13086
ENSMUSG00000106484	-2.51625	1.4152e-06	35.9217	42.9144	42.0613	4.32686	10.291	6.26173
ENSMUSG00000042002	3.27299	2.88481e-05	5.38826	0	2.90078	32.4514	23.3887	21.916
ENSMUSG00000066952	-2.10209	6.27429e-26	382.566	363.978	369.849	93.0275	77.6504	89.7514
ENSMUSG00000029561	2.30439	1.54643e-12	17.9609	17.4837	37.7101	122.234	123.492	122.104
ENSMUSG00000107054	3.02372	0.0023226	3.59217	0	2.90078	21.6343	14.9687	15.6543
ENSMUSG00000107369	3.54466	8.78145e-11	7.18435	1.58942	7.25194	70.3115	43.9707	73.0535
ENSMUSG00000081274	-2.33192	1.17723e-07	82.62	57.2192	56.5651	15.144	9.35547	14.6107
ENSMUSG00000087516	2.89159	0.00274525	0	3.17885	2.90078	14.0623	23.3887	9.39259
ENSMUSG00000018604	3.53066	1.56674e-19	12.5726	9.53654	7.25194	111.417	98.2324	124.191
ENSMUSG00000018263	-4.04192	2.9828e-35	195.773	249.539	192.902	17.3074	10.291	11.4798
ENSMUSG00000107063	-3.96681	2.1571e-23	113.153	138.28	146.489	8.65372	5.61328	11.4798
ENSMUSG00000106915	2.234	0.000210528	3.59217	6.35769	7.25194	33.5332	28.0664	20.8724
ENSMUSG00000029608	-2.47456	3.16873e-17	168.832	162.121	163.894	21.6343	34.6152	32.3523
ENSMUSG00000072647	-2.67693	1.88305e-29	3946	4211.97	4538.26	716.095	627.752	641.827
ENSMUSG00000029455	3.3062	6.0698e-73	122.134	135.101	162.443	1438.68	1295.73	1433.94
ENSMUSG00000104872	-4.96316	2.15495e-57	305.335	378.283	423.513	10.8171	12.1621	12.5235
ENSMUSG00000029477	-3.80509	1.8981e-16	3971.15	4769.86	5121.32	302.88	324.635	364.224
ENSMUSG00000037905	-2.67054	1.74048e-41	1011.2	1420.94	1634.59	192.545	207.691	238.989
ENSMUSG00000105274	-2.21401	5.15106e-12	432.857	591.265	551.148	128.724	116.008	94.9695
ENSMUSG00000106235	-3.45628	9.78755e-31	188.589	187.552	159.543	12.9806	16.8398	18.7852
ENSMUSG00000105308	-2.27126	6.88723e-05	544.214	611.928	659.927	136.296	117.879	122.104
ENSMUSG00000087104	-3.81816	2.46535e-30	580.136	704.114	572.903	47.5954	50.5195	33.3959
ENSMUSG00000104681	-5.15902	1.26434e-40	273.005	297.222	339.391	6.49029	5.61328	13.5671
ENSMUSG00000095789	-3.02868	2.28154e-09	6659.89	8951.63	8935.84	1002.75	971.097	1034.23
ENSMUSG00000029673	2.10664	6.544e-27	152.667	117.617	229.161	689.052	728.791	743.058
ENSMUSG00000106386	2.09719	0.000240036	14.3687	4.76827	11.6031	32.4514	45.8418	52.181
ENSMUSG00000105985	2.09131	3.15267e-06	16.1648	9.53654	26.107	63.8212	77.6504	81.4024
ENSMUSG00000105624	2.42567	0.000223847	5.38826	3.17885	15.9543	48.6772	39.293	46.9629
ENSMUSG00000106384	2.90541	9.67189e-05	0	4.76827	10.1527	37.86	38.3574	40.7012
ENSMUSG00000105227	-4.28324	1.41558e-31	161.648	158.942	192.902	11.8989	10.291	4.17448
ENSMUSG00000106800	-4.22291	0.00152012	10.7765	14.3048	13.0535	1.08171	0	1.04362
ENSMUSG00000107318	-5.75458	0.000284325	10.7765	7.94711	11.6031	0	0	0
ENSMUSG00000040576	-3.858	1.31797e-55	1970.31	2441.35	2596.2	161.175	165.592	156.543
ENSMUSG00000008843	-5.2512	2.05495e-16	79.0278	106.491	85.5729	3.24514	1.87109	2.08724
ENSMUSG00000070473	-4.61259	1.72583e-137	1682.93	2120.29	2484.52	90.864	87.0058	79.3152
ENSMUSG00000054909	-4.76115	1.21714e-90	12579.8	16712.8	18634.6	577.636	605.299	584.428
ENSMUSG00000085026	-4.29253	1.16458e-08	39.5139	34.9673	44.962	2.16343	1.87109	2.08724
ENSMUSG00000004415	-3.76194	4.04093e-43	246.064	259.076	250.917	15.144	22.4531	17.7416
ENSMUSG00000037428	-2.60034	9.47048e-08	50.2904	54.0404	43.5116	5.40857	8.41992	10.4362
ENSMUSG00000037344	2.2919	4.94122e-16	30.5335	39.7356	27.5574	166.584	176.818	134.627
ENSMUSG00000089984	-2.54973	1.47412e-60	2949.17	2924.54	3076.27	550.593	502.389	475.891
ENSMUSG00000029722	2.05683	4.03519e-23	50.2904	42.9144	72.5194	250.958	217.982	227.509
ENSMUSG00000075599	-4.71001	0.00265337	10.7765	4.76827	13.0535	0	0	1.04362
ENSMUSG00000079156	-2.64738	3.48141e-06	39.5139	36.5567	26.107	3.24514	5.61328	7.30535
ENSMUSG00000075598	-3.50686	3.27844e-37	210.142	216.162	210.306	16.2257	14.9687	25.0469
ENSMUSG00000106127	-2.24157	2.62424e-08	68.2513	74.7029	79.7714	21.6343	10.291	15.6543
ENSMUSG00000050822	2.33612	4.78293e-06	3.59217	7.94711	11.6031	33.5332	46.7773	39.6576
ENSMUSG00000061898	2.0217	3.42988e-11	25.1452	36.5567	20.3054	135.214	111.33	85.5769
ENSMUSG00000029607	-2.06191	5.61781e-26	6135.43	6456.24	6198.96	1511.16	1534.3	1454.81
ENSMUSG00000070419	-2.70825	0.0045742	14.3687	17.4837	20.3054	1.08171	4.67773	2.08724
ENSMUSG00000105764	-3.00599	4.05535e-05	21.553	20.6625	30.4582	2.16343	4.67773	2.08724
ENSMUSG00000029640	-2.63653	1.61614e-82	3818.48	4943.11	5057.5	726.912	796.15	699.226
ENSMUSG00000104845	-2.17507	3.04458e-13	114.95	125.564	118.932	18.3891	36.4863	24.0033
ENSMUSG00000001687	-2.316	1.13814e-65	7015.51	8748.18	9240.42	1639.88	1719.53	1662.49
ENSMUSG00000085971	-2.16404	5.9668e-06	41.31	50.8615	34.8093	6.49029	12.1621	9.39259
ENSMUSG00000107164	-2.31347	5.41871e-17	2015.21	2150.49	1975.43	432.686	413.512	389.271
ENSMUSG00000106740	2.28988	2.95961e-11	26.9413	11.126	11.6031	76.8017	73.9082	85.5769
ENSMUSG00000107360	-4.44988	6.04038e-18	89.8043	116.028	84.1225	6.49029	2.80664	4.17448
ENSMUSG00000106734	2.77263	1.74454e-11	8.98043	3.17885	17.4047	59.4943	72.9726	74.0971
ENSMUSG00000107681	-3.07498	4.54088e-21	159.852	133.512	126.184	14.0623	18.7109	16.6979
ENSMUSG00000093570	-4.56151	7.97658e-12	422.08	441.86	504.735	18.3891	18.7109	20.8724
ENSMUSG00000107881	3.4243	2.54902e-15	8.98043	7.94711	7.25194	102.763	68.2949	87.6642
ENSMUSG00000029759	3.46269	7.86719e-14	5.38826	12.7154	5.80155	88.7006	86.0703	89.7514
ENSMUSG00000029755	-3.6485	2.90463e-25	118.542	149.406	114.581	8.65372	9.35547	12.5235
ENSMUSG00000061762	-3.53792	1.45549e-30	206.55	252.718	249.467	21.6343	18.7109	20.8724
ENSMUSG00000029752	-2.80336	4.31211e-87	3737.66	4068.92	4114.75	533.285	554.779	619.911
ENSMUSG00000107394	-3.07054	2.05038e-34	280.19	301.99	301.681	49.7589	29.0019	27.1341
ENSMUSG00000062995	-2.10235	1.52503e-14	4249.54	4647.47	4623.84	1016.81	1086.17	1045.71
ENSMUSG00000108249	-2.86362	6.60077e-11	93.3965	143.048	117.481	6.49029	14.9687	27.1341
ENSMUSG00000107847	-2.61221	4.80788e-06	34.1256	44.5038	40.6109	9.73543	2.80664	7.30535
ENSMUSG00000029632	2.06278	2.10485e-21	55.6787	39.7356	58.0155	214.179	226.402	200.375
ENSMUSG00000101894	-6.19656	3.93741e-141	1479.98	1786.51	2024.74	19.4709	22.4531	30.265
ENSMUSG00000042717	-2.57894	2.96749e-12	104.173	160.532	92.8249	14.0623	20.582	25.0469
ENSMUSG00000041390	2.05128	3.02976e-07	12.5726	9.53654	17.4047	44.3503	57.0683	63.6609
ENSMUSG00000108295	-3.28093	1.29403e-25	328.684	294.043	323.437	31.3697	35.5508	30.265
ENSMUSG00000009376	2.19762	4.12664e-11	19.757	25.4308	33.3589	130.887	108.523	125.235
ENSMUSG00000106858	-2.58871	9.94636e-07	104.173	69.9346	79.7714	16.2257	8.41992	17.7416
ENSMUSG00000000416	2.01077	0.00324271	3.59217	6.35769	5.80155	23.7977	19.6465	20.8724
ENSMUSG00000107217	-3.50811	1.75153e-09	55.6787	54.0404	62.3667	4.32686	7.48437	3.13086
ENSMUSG00000060882	4.72123	0.00074469	0	0	0	9.73543	8.41992	5.2181
ENSMUSG00000029697	2.41473	1.56503e-06	14.3687	7.94711	4.35116	44.3503	38.3574	55.3119
ENSMUSG00000051956	-5.03144	4.04754e-69	6846.68	8328.58	8889.43	241.222	263.824	230.64
ENSMUSG00000078179	-4.48967	7.30597e-20	1275.22	1467.04	1412.68	63.8212	62.6816	58.4428
ENSMUSG00000029685	-2.41557	3.10682e-76	1312.94	1304.92	1121.15	245.549	197.4	258.818
ENSMUSG00000029678	-2.36355	1.44069e-16	3642.46	3778.06	3435.97	699.869	707.273	702.357
ENSMUSG00000029707	-6.56204	6.51339e-150	6914.93	8571.76	10297.8	70.3115	101.975	100.188
ENSMUSG00000107130	2.91476	0.00277195	3.59217	1.58942	1.45039	11.8989	17.7754	18.7852
ENSMUSG00000029701	-3.10049	1.78295e-133	3602.95	4350.25	4391.78	459.729	479.935	499.894
ENSMUSG00000079652	-5.29202	2.88076e-125	14672.2	18814	21301.9	475.954	432.223	490.502
ENSMUSG00000039742	-3.54137	3.91957e-36	10526.9	11644.1	12181.8	974.625	1027.23	948.651
ENSMUSG00000090685	-4.68693	1.02275e-56	276.597	354.441	337.94	12.9806	9.35547	15.6543
ENSMUSG00000045709	-2.26674	5.14613e-27	2692.33	3201.1	3112.53	663.091	594.072	614.693
ENSMUSG00000084861	-3.15556	4.95365e-28	190.385	181.194	184.199	29.2063	14.9687	18.7852
ENSMUSG00000029788	-2.19383	1.94473e-20	3908.28	3944.95	3971.16	811.286	876.607	896.47
ENSMUSG00000039032	-2.08448	4.55002e-31	1593.13	1689.56	1564.97	374.273	404.156	364.224
ENSMUSG00000029766	-7.03993	6.49829e-31	4377.06	5666.29	6987.97	36.7783	28.0664	64.7045
ENSMUSG00000085616	-4.70098	2.40414e-24	163.444	144.637	137.787	1.08171	10.291	5.2181
ENSMUSG00000106873	-4.6233	2.16423e-27	145.483	162.121	143.588	9.73543	6.54883	2.08724
ENSMUSG00000053768	-2.07332	4.64908e-90	2765.97	3372.76	2989.25	703.115	755.922	709.662
ENSMUSG00000061758	2.34671	3.33316e-07	3.59217	9.53654	15.9543	36.7783	51.4551	64.7045
ENSMUSG00000084965	-2.35428	1.85468e-18	655.572	623.054	601.911	134.133	117.879	115.842
ENSMUSG00000107341	-2.92501	1.24464e-18	136.503	178.015	163.894	19.4709	19.6465	24.0033
ENSMUSG00000079598	3.50476	0.00685022	0	0	2.90078	16.2257	8.41992	11.4798
ENSMUSG00000100121	-2.50958	4.5266e-20	562.175	549.94	543.896	95.1909	95.4258	100.188
ENSMUSG00000029909	-5.14454	3.9113e-113	3994.5	4499.66	4529.56	113.58	139.396	114.798
ENSMUSG00000051936	-5.29369	9.04342e-185	2288.21	2903.88	3160.4	60.576	74.8437	77.228
ENSMUSG00000036938	-2.80608	3.47785e-21	109.561	125.564	131.985	14.0623	23.3887	14.6107
ENSMUSG00000029867	-2.49445	1.74271e-06	6392.27	6755.05	7021.33	1100.1	1189.08	1289.92
ENSMUSG00000029864	2.62855	1.34846e-08	7.18435	6.35769	13.0535	64.9029	61.7461	40.7012
ENSMUSG00000029861	-4.82513	4.02724e-70	508.292	626.233	722.293	17.3074	31.8086	15.6543
ENSMUSG00000029859	2.63822	0.000288264	0	9.53654	4.35116	18.3891	22.4531	48.0066
ENSMUSG00000090631	-4.433	0.00694463	5.38826	7.94711	10.1527	0	0	1.04362
ENSMUSG00000029851	3.83575	0.00130603	0	1.58942	1.45039	11.8989	16.8398	16.6979
ENSMUSG00000036667	2.48483	1.32339e-12	12.5726	14.3048	21.7558	103.845	96.3613	76.1843
ENSMUSG00000043605	-3.05067	1.48981e-09	68.2513	58.8086	43.5116	7.572	2.80664	10.4362
ENSMUSG00000107598	-2.23767	5.65244e-13	551.399	491.132	430.765	113.58	94.4902	104.362
ENSMUSG00000029797	-3.27421	1.08201e-29	170.628	209.804	210.306	25.9612	17.7754	17.7416
ENSMUSG00000107476	2.74894	1.3134e-08	5.38826	7.94711	8.70233	60.576	42.0996	48.0066
ENSMUSG00000108117	2.71113	0.00260892	0	1.58942	4.35116	12.9806	14.0332	14.6107
ENSMUSG00000108130	-3.30921	1.24455e-08	41.31	50.8615	49.3132	4.32686	2.80664	7.30535
ENSMUSG00000029810	2.97511	4.24704e-32	55.6787	79.4711	116.031	672.826	628.687	691.921
ENSMUSG00000023367	3.54548	5.52893e-35	35.9217	47.6827	56.5651	547.348	481.807	619.911
ENSMUSG00000029811	-3.33946	0.000277417	17.9609	33.3779	10.1527	1.08171	2.80664	2.08724
ENSMUSG00000108266	-2.32806	5.2752e-09	80.8239	90.5971	59.4659	12.9806	12.1621	20.8724
ENSMUSG00000029828	-5.92587	8.56696e-153	13975.3	17011.6	18859.4	261.775	262.889	295.345
ENSMUSG00000063568	-2.47811	1.2078e-96	1805.07	2005.85	2098.71	337.495	372.348	350.657
ENSMUSG00000004633	-4.16877	1.27825e-54	9253.44	10855.8	10933	541.939	582.846	601.126
ENSMUSG00000073067	-2.50839	4.04253e-18	141.891	136.69	171.146	24.8794	28.0664	26.0905
ENSMUSG00000108285	-2.55791	1.43773e-12	88.0082	101.723	79.7714	17.3074	15.9043	12.5235
ENSMUSG00000029781	2.00442	4.48014e-16	75.4356	112.849	95.7256	392.662	378.896	371.529
ENSMUSG00000093535	-3.0979	5.87305e-34	739.988	742.261	606.262	73.5566	68.2949	102.275
ENSMUSG00000037709	2.47006	6.91827e-06	3.59217	7.94711	5.80155	30.288	35.5508	31.3086
ENSMUSG00000108003	-3	1.28823e-22	402.323	435.502	377.101	50.8406	45.8418	55.3119
ENSMUSG00000107525	-2.26281	3.11769e-12	170.628	174.837	136.337	27.0429	36.4863	36.5267
ENSMUSG00000107695	-2.06219	0.00525167	21.553	20.6625	17.4047	5.40857	4.67773	4.17448
ENSMUSG00000108086	-4.2254	0.00214479	8.98043	14.3048	14.5039	1.08171	0.935547	0
ENSMUSG00000036402	2.13041	3.09752e-17	39.5139	47.6827	89.9241	250.958	278.793	256.731
ENSMUSG00000036390	2.14049	6.35342e-08	14.3687	11.126	10.1527	47.5954	51.4551	56.3555
ENSMUSG00000104819	-3.457	0.00314294	3.59217	33.3779	7.25194	1.08171	1.87109	1.04362
ENSMUSG00000094478	-5.15725	3.90358e-05	17.9609	34.9673	18.855	0	1.87109	0
ENSMUSG00000031668	2.03564	2.06571e-17	30.5335	46.0933	47.8628	187.137	158.107	171.154
ENSMUSG00000051896	-5.39742	2.5977e-134	4312.4	5310.26	5689.87	104.926	133.783	124.191
ENSMUSG00000053044	-2.08267	5.93539e-09	55.6787	74.7029	66.7179	15.144	17.7754	13.5671
ENSMUSG00000097133	-2.61403	8.80752e-22	195.773	171.658	172.596	37.86	18.7109	32.3523
ENSMUSG00000107441	-2.65842	5.19914e-07	50.2904	42.9144	47.8628	8.65372	8.41992	5.2181
ENSMUSG00000107830	-2.1084	3.5928e-06	48.4943	49.2721	37.7101	9.73543	14.0332	7.30535
ENSMUSG00000107412	-2.58984	5.11503e-13	89.8043	82.65	98.6264	21.6343	9.35547	14.6107
ENSMUSG00000108288	-2.91708	0.000228552	26.9413	25.4308	24.6566	3.24514	2.80664	4.17448
ENSMUSG00000087136	-3.22643	6.63006e-07	37.7178	22.2519	34.8093	1.08171	4.67773	4.17448
ENSMUSG00000030041	-2.02606	2.64896e-60	3646.06	4413.83	4747.12	988.687	1062.78	1093.71
ENSMUSG00000059430	-3.88483	7.98555e-20	8376.95	9212.3	10020.7	630.64	617.461	620.954
ENSMUSG00000014747	-2.37369	2.39348e-27	2527.09	2810.1	2874.67	511.651	580.039	492.589
ENSMUSG00000107682	-5.18796	0.000963528	10.7765	17.4837	11.6031	0	0	1.04362
ENSMUSG00000107536	-3.44736	0.00534474	8.98043	11.126	13.0535	1.08171	0.935547	1.04362
ENSMUSG00000047013	2.70697	3.28449e-13	16.1648	11.126	14.5039	88.7006	97.2968	85.5769
ENSMUSG00000079494	4.44802	0.000892209	0	1.58942	0	12.9806	11.2266	13.5671
ENSMUSG00000068299	-3.29779	7.32054e-56	1016.58	1223.86	1482.3	116.825	127.234	134.627
ENSMUSG00000029998	2.01665	3.8327e-17	46.6983	69.9346	72.5194	262.857	249.791	258.818
ENSMUSG00000051695	2.25364	1.62123e-54	869.306	974.316	983.363	4645.96	4445.72	4396.78
ENSMUSG00000108195	-3.92493	1.10153e-11	82.62	84.2394	49.3132	1.08171	4.67773	8.34897
ENSMUSG00000049409	-2.71792	1.42596e-15	86.2122	104.902	123.283	17.3074	12.1621	18.7852
ENSMUSG00000107593	-2.78202	4.9674e-23	174.22	203.446	245.116	33.5332	26.1953	31.3086
ENSMUSG00000107798	-3.12361	3.30035e-33	213.734	305.169	288.627	40.0234	27.1309	26.0905
ENSMUSG00000107776	-4.43121	3.11626e-09	52.0865	41.325	39.1605	3.24514	0.935547	2.08724
ENSMUSG00000048206	-5.48044	3.02406e-100	2721.07	3552.36	3920.4	74.6383	79.5215	74.0971
ENSMUSG00000107835	2.5069	0.000103369	1.79609	9.53654	4.35116	30.288	29.0019	31.3086
ENSMUSG00000107966	3.15326	0.00437425	0	3.17885	2.90078	14.0623	14.9687	27.1341
ENSMUSG00000107622	-2.37047	3.24343e-19	179.609	214.572	227.711	30.288	44.9062	44.8757
ENSMUSG00000049694	-3.24207	7.20423e-37	4991.32	5752.12	5952.39	526.795	595.943	641.827
ENSMUSG00000030087	2.9089	1.53719e-17	16.1648	20.6625	7.25194	91.9457	101.975	131.496
ENSMUSG00000089781	-3.12294	2.8029e-29	337.664	410.071	461.223	51.9223	52.3906	34.4395
ENSMUSG00000099662	-2.43253	6.09109e-24	188.589	198.678	210.306	36.7783	36.4863	37.5704
ENSMUSG00000107882	-3.5096	2.6819e-08	39.5139	50.8615	36.2597	3.24514	5.61328	2.08724
ENSMUSG00000034245	-3.08511	4.78792e-42	2047.54	2034.46	2208.94	271.51	240.435	229.597
ENSMUSG00000085624	-4.57143	0.00104372	26.9413	6.35769	15.9543	2.16343	0	0
ENSMUSG00000108804	-4.49664	0.00803929	10.7765	12.7154	1.45039	0	0.935547	0
ENSMUSG00000097462	2.36882	0.00637768	1.79609	4.76827	2.90078	8.65372	18.7109	21.916
ENSMUSG00000035158	2.16301	2.56797e-07	16.1648	9.53654	13.0535	64.9029	65.4883	41.7448
ENSMUSG00000107204	-2.86285	2.98694e-16	77.2317	144.637	145.039	12.9806	18.7109	18.7852
ENSMUSG00000107528	-4.56784	8.97431e-16	62.863	92.1865	85.5729	3.24514	2.80664	4.17448
ENSMUSG00000101553	-2.29423	2.66805e-29	256.84	327.421	327.788	62.7394	57.0683	66.7917
ENSMUSG00000030074	-2.14042	2.681e-24	402.323	389.409	288.627	80.0469	86.0703	78.2716
ENSMUSG00000107579	-5.14212	0.00264763	1.79609	3.17885	14.5039	0	0	0
ENSMUSG00000030077	-3.26944	1.25998e-14	22609.1	25627.9	26985.9	2601.52	2518.49	2681.06
ENSMUSG00000064293	-3.19127	9.37876e-05	32.3296	27.0202	14.5039	1.08171	4.67773	2.08724
ENSMUSG00000005364	-2.23378	0.000982792	21.553	17.4837	27.5574	2.16343	4.67773	7.30535
ENSMUSG00000034648	3.93988	1.05583e-10	5.38826	7.94711	0	87.6189	34.6152	76.1843
ENSMUSG00000034639	2.3179	0.00067501	5.38826	1.58942	4.35116	17.3074	18.7109	19.8288
ENSMUSG00000030103	2.26458	1.49401e-17	26.9413	41.325	14.5039	125.479	130.977	136.714
ENSMUSG00000057604	3.62577	9.01395e-07	3.59217	3.17885	1.45039	35.6966	29.0019	34.4395
ENSMUSG00000034387	-2.93189	8.80182e-07	21.553	36.5567	56.5651	3.24514	6.54883	5.2181
ENSMUSG00000049112	3.57772	1.70212e-20	5.38826	19.0731	11.6031	148.195	128.17	161.761
ENSMUSG00000097671	-6.12851	1.75449e-25	143.687	182.784	242.215	2.16343	0.935547	5.2181
ENSMUSG00000030317	-2.31296	8.00578e-14	129.318	95.3654	130.535	30.288	19.6465	21.916
ENSMUSG00000053251	-2.62202	5.34374e-08	70.0474	50.8615	72.5194	4.32686	10.291	16.6979
ENSMUSG00000108020	-5.67597	6.61372e-05	19.757	15.8942	20.3054	0	0	1.04362
ENSMUSG00000099869	-3.4791	1.12846e-25	314.315	265.434	316.185	27.0429	26.1953	27.1341
ENSMUSG00000082791	-6.49698	3.67075e-100	946.538	1123.72	1398.17	6.49029	17.7754	13.5671
ENSMUSG00000107933	-3.97015	1.78608e-08	23.3491	52.451	50.7636	2.16343	2.80664	3.13086
ENSMUSG00000107744	-4.48045	2.69238e-21	89.8043	116.028	111.68	6.49029	3.74219	4.17448
ENSMUSG00000051586	-3.24355	4.3727e-133	12319.4	14404.9	15964.4	1545.77	1517.46	1444.37
ENSMUSG00000097011	-2.23234	0.00412985	19.757	22.2519	20.3054	5.40857	3.74219	4.17448
ENSMUSG00000030137	-5.01243	1.39518e-98	5869.61	6718.49	6838.58	175.238	221.725	204.55
ENSMUSG00000086527	-3.7836	8.02654e-06	37.7178	25.4308	34.8093	3.24514	2.80664	1.04362
ENSMUSG00000108090	-4.8829	6.42221e-15	66.4552	92.1865	81.2217	2.16343	1.87109	4.17448
ENSMUSG00000093385	-5.45143	0.00181592	8.98043	14.3048	1.45039	0	0	0
ENSMUSG00000079346	-2.91836	3.96307e-21	1260.85	1447.96	1376.42	176.319	191.787	172.197
ENSMUSG00000107737	-3.82073	1.7168e-41	382.566	419.608	411.91	25.9612	35.5508	24.0033
ENSMUSG00000107988	-4.34915	7.67755e-30	156.26	150.995	166.795	3.24514	11.2266	8.34897
ENSMUSG00000038527	3.25256	5.15153e-10	8.98043	4.76827	4.35116	54.0857	48.6484	65.7481
ENSMUSG00000108129	-2.1487	5.19094e-14	325.092	274.97	252.368	72.4749	67.3594	52.181
ENSMUSG00000101191	-2.19577	0.000114633	41.31	42.9144	33.3589	7.572	4.67773	13.5671
ENSMUSG00000101162	-4.32037	1.82835e-32	192.181	267.023	232.062	14.0623	10.291	10.4362
ENSMUSG00000038115	-3.8226	7.46058e-31	170.628	178.015	155.192	14.0623	12.1621	9.39259
ENSMUSG00000110390	-2.81258	0.00198266	12.5726	7.94711	21.7558	1.08171	2.80664	2.08724
ENSMUSG00000107368	-2.31442	0.00125626	16.1648	25.4308	29.0078	7.572	4.67773	2.08724
ENSMUSG00000030344	-2.49831	1.43935e-31	35366.7	37567.6	37653.5	6462.16	6538.54	6571.68
ENSMUSG00000030345	-2.85826	1.40097e-38	1030.95	1039.48	1002.22	121.152	147.816	154.456
ENSMUSG00000000184	2.07116	1.93658e-22	57.4748	57.2192	76.8706	240.141	294.697	274.472
ENSMUSG00000081113	2.19292	6.82207e-05	5.38826	7.94711	5.80155	42.1869	28.0664	17.7416
ENSMUSG00000079304	-3.57515	5.12594e-64	853.141	815.374	1026.87	73.5566	80.457	72.0098
ENSMUSG00000079299	-4.42904	8.48409e-80	472.371	634.18	580.155	31.3697	24.3242	22.9597
ENSMUSG00000030157	2.02874	0.000303716	3.59217	9.53654	11.6031	27.0429	47.7129	28.1778
ENSMUSG00000030158	2.69919	0.00250756	0	4.76827	1.45039	11.8989	16.8398	12.5235
ENSMUSG00000030161	-2.50158	4.3477e-79	3135.97	3666.8	4039.33	603.597	666.109	644.958
ENSMUSG00000030200	-3.4131	1.22083e-15	11371	13677	15053.6	1198.54	1266.73	1299.31
ENSMUSG00000042770	5.66238	1.94602e-05	0	0	0	17.3074	13.0977	14.6107
ENSMUSG00000030206	-4.07263	6.08943e-22	45649.3	57230.4	65197.9	3303.56	3440.94	3244.62
ENSMUSG00000107396	-4.86395	1.79221e-08	43.1061	38.1462	37.7101	0	0	4.17448
ENSMUSG00000030209	-5.32421	3.55394e-79	526.253	532.457	643.972	8.65372	18.7109	14.6107
ENSMUSG00000045291	-2.61707	2.50732e-07	32.3296	55.6298	49.3132	6.49029	4.67773	11.4798
ENSMUSG00000030214	-3.54438	1.22294e-110	1278.81	1354.19	1277.79	125.479	118.814	90.795
ENSMUSG00000047515	-2.58865	1.04473e-94	4292.65	4798.47	4911.01	743.138	781.181	803.588
ENSMUSG00000008540	2.99576	6.51525e-27	50.2904	23.8413	36.2597	296.39	258.211	318.304
ENSMUSG00000107679	-2.12614	2.69542e-10	86.2122	96.9548	95.7256	23.7977	23.3887	16.6979
ENSMUSG00000030230	-2.64182	6.29808e-09	9600.08	10342.4	10780.7	1597.69	1598.85	1726.15
ENSMUSG00000041791	-3.28056	3.56587e-11	6090.53	6774.12	6911.1	650.11	685.756	699.226
ENSMUSG00000030246	2.32937	9.24801e-20	37.7178	47.6827	71.069	254.203	274.115	267.167
ENSMUSG00000107839	-3.95343	1.69773e-05	23.3491	22.2519	31.9085	1.08171	3.74219	0
ENSMUSG00000108094	-2.43885	0.00185307	19.757	20.6625	20.3054	5.40857	3.74219	2.08724
ENSMUSG00000084971	-4.8194	3.89193e-25	116.746	230.466	200.154	8.65372	3.74219	7.30535
ENSMUSG00000086887	-5.4364	0.000702254	7.18435	27.0202	13.0535	1.08171	0	0
ENSMUSG00000072677	-2.4268	8.23004e-15	96.9887	120.796	114.581	21.6343	22.4531	17.7416
ENSMUSG00000085785	-3.33086	1.74476e-29	551.399	519.741	571.453	54.0857	46.7773	62.6173
ENSMUSG00000086282	-4.63056	0.000622438	10.7765	22.2519	17.4047	0	0	2.08724
ENSMUSG00000030268	2.12759	1.04815e-08	23.3491	14.3048	15.9543	71.3932	87.9414	72.0098
ENSMUSG00000030255	2.40681	4.12897e-09	5.38826	14.3048	18.855	72.4749	61.7461	76.1843
ENSMUSG00000085238	-2.0619	5.21791e-15	310.723	341.726	368.399	95.1909	65.4883	84.5333
ENSMUSG00000072662	5.63971	2.91989e-05	0	0	0	11.8989	21.5176	10.4362
ENSMUSG00000030301	-4.33938	1.04352e-92	14745.9	18639.2	20750.7	883.761	831.701	959.088
ENSMUSG00000107793	-2.37513	5.60312e-13	361.013	327.421	384.353	55.1674	92.6191	58.4428
ENSMUSG00000086019	-2.0732	3.54938e-07	80.8239	52.451	59.4659	17.3074	17.7754	10.4362
ENSMUSG00000039985	2.14957	3.14648e-18	26.9413	58.8086	63.8171	230.405	224.531	219.16
ENSMUSG00000085355	2.26068	0.000110731	5.38826	12.7154	4.35116	32.4514	49.584	25.0469
ENSMUSG00000084083	-2.03374	0.00793458	19.757	11.126	23.2062	6.49029	4.67773	2.08724
ENSMUSG00000081126	-3.41164	9.54364e-39	450.818	343.315	458.323	40.0234	27.1309	51.1374
ENSMUSG00000118413	-2.0352	0.00255955	46.6983	34.9673	20.3054	9.73543	3.74219	11.4798
ENSMUSG00000053338	-2.29453	0.00772882	17.9609	23.8413	21.7558	2.16343	7.48437	3.13086
ENSMUSG00000108593	-3.31342	4.72617e-38	441.837	367.157	458.323	36.7783	49.584	40.7012
ENSMUSG00000108765	-6.32059	3.16679e-05	19.757	6.35769	18.855	0	0	0
ENSMUSG00000108505	-6.19258	5.68439e-36	224.511	349.673	310.383	1.08171	8.41992	2.08724
ENSMUSG00000095246	4.50894	7.91377e-05	1.79609	1.58942	0	21.6343	27.1309	24.0033
ENSMUSG00000008435	2.56608	9.31268e-12	14.3687	14.3048	17.4047	93.0275	105.717	75.1407
ENSMUSG00000085725	-2.74509	6.60877e-43	616.058	704.114	723.744	116.825	91.6836	97.0568
ENSMUSG00000109080	-2.54437	0.00380487	16.1648	23.8413	13.0535	1.08171	3.74219	4.17448
ENSMUSG00000002266	5.23141	0.000307774	0	0	0	10.8171	14.0332	8.34897
ENSMUSG00000063535	3.23875	0.000578952	1.79609	3.17885	1.45039	16.2257	25.2598	18.7852
ENSMUSG00000093826	-2.37961	0.00165972	19.757	11.126	17.4047	6.49029	0.935547	2.08724
ENSMUSG00000102084	-2.37004	0.00919832	10.7765	36.5567	20.3054	1.08171	4.67773	7.30535
ENSMUSG00000041117	2.06227	3.19635e-15	17.9609	42.9144	42.0613	161.175	130.041	147.151
ENSMUSG00000063305	-3.75771	0.00389815	14.3687	17.4837	10.1527	2.16343	0	1.04362
ENSMUSG00000030403	-2.98937	4.11274e-100	2187.63	2741.75	3095.13	358.048	346.152	306.825
ENSMUSG00000040714	-4.88318	2.47124e-119	946.538	1276.31	1267.64	37.86	50.5195	29.2214
ENSMUSG00000030399	-3.93753	4.41203e-05	26.9413	28.6096	23.2062	4.32686	0.935547	0
ENSMUSG00000040564	4.4253	5.61462e-13	1.79609	22.2519	7.25194	216.343	184.303	279.69
ENSMUSG00000062300	-2.00851	1.01692e-25	729.211	826.5	873.134	208.771	201.143	194.114
ENSMUSG00000087206	-5.83348	0.000633159	10.7765	11.126	10.1527	0	0	0
ENSMUSG00000055826	-2.78659	1.50673e-30	3538.29	4297.8	4364.22	568.982	604.363	594.864
ENSMUSG00000054342	-2.43105	2.56286e-08	57.4748	71.524	42.0613	12.9806	8.41992	10.4362
ENSMUSG00000062028	-3.2747	1.76732e-46	42781	52958	54579.6	5254.97	5142.7	5134.62
ENSMUSG00000117477	-5.11493	0	5988.15	6891.74	7019.88	205.526	181.496	187.852
ENSMUSG00000054169	-2.33005	0.00440999	21.553	9.53654	20.3054	4.32686	2.80664	3.13086
ENSMUSG00000011350	-6.79496	1.39586e-181	6636.54	8001.16	9073.63	67.0663	81.3926	64.7045
ENSMUSG00000003123	-4.60858	4.08834e-265	12538.5	14899.3	17644	605.76	651.14	590.689
ENSMUSG00000054385	-2.10397	9.07244e-27	1472.79	1435.25	1411.23	283.409	345.217	375.704
ENSMUSG00000060407	-7.75476	2.20339e-23	237.083	282.917	356.796	1.08171	0.935547	2.08724
ENSMUSG00000109143	-2.73831	1.00118e-09	98.7848	112.849	91.3745	9.73543	18.7109	16.6979
ENSMUSG00000097455	-2.80465	6.07169e-31	213.734	227.287	234.963	34.6149	27.1309	35.4831
ENSMUSG00000063047	-2.04491	4.24685e-47	698.678	735.903	777.408	183.891	156.236	197.244
ENSMUSG00000046750	-2.19307	7.93555e-32	7195.12	7832.68	7595.68	1551.18	1687.73	1708.41
ENSMUSG00000037469	2.51603	0.0017699	5.38826	1.58942	2.90078	22.716	15.9043	16.6979
ENSMUSG00000037463	-3.07143	3.46701e-19	111.357	117.617	169.695	15.144	19.6465	12.5235
ENSMUSG00000046958	-2.26495	1.48663e-20	2607.92	2640.03	2449.71	517.06	551.037	533.29
ENSMUSG00000047473	3.06522	7.93979e-05	0	4.76827	2.90078	28.1246	13.0977	26.0905
ENSMUSG00000011427	2.29265	4.90307e-11	8.98043	25.4308	13.0535	84.3737	67.3594	83.4897
ENSMUSG00000109049	-5.36216	3.33491e-14	95.1926	71.524	84.1225	3.24514	2.80664	0
ENSMUSG00000006311	-2.85985	2.51866e-21	125.726	146.227	131.985	19.4709	24.3242	11.4798
ENSMUSG00000049761	-3.1666	1.49339e-56	1887.69	2206.12	2208.94	236.896	217.047	248.382
ENSMUSG00000013083	-3.87398	3.56458e-34	213.734	309.937	277.024	24.8794	24.3242	5.2181
ENSMUSG00000066620	-3.31143	3.50784e-06	37.7178	19.0731	34.8093	2.16343	0.935547	6.26173
ENSMUSG00000061099	-4.16907	1.60574e-61	45954.7	57882	64806.3	3085.05	3219.22	3070.33
ENSMUSG00000060962	-2.64614	3.15999e-18	154.463	114.438	156.642	19.4709	24.3242	24.0033
ENSMUSG00000046826	-3.73187	2.265e-59	7721.38	9285.41	9585.62	662.009	644.592	695.052
ENSMUSG00000036570	2.68332	3.68001e-20	30.5335	27.0202	55.1148	259.612	222.66	250.469
ENSMUSG00000001249	-2.3936	0.000129082	26.9413	20.6625	37.7101	5.40857	4.67773	6.26173
ENSMUSG00000100985	-2.73536	4.07065e-05	37.7178	42.9144	20.3054	0	6.54883	8.34897
ENSMUSG00000036427	-3.49044	6.57028e-126	15888.2	19780.4	22349	1696.13	1777.54	1688.58
ENSMUSG00000098016	-3.94667	3.32004e-08	30.5335	38.1462	40.6109	3.24514	2.80664	1.04362
ENSMUSG00000021217	2.08119	3.03935e-07	16.1648	4.76827	18.855	53.004	65.4883	50.0938
ENSMUSG00000104420	2.53546	0.00608207	5.38826	1.58942	2.90078	17.3074	15.9043	22.9597
ENSMUSG00000108572	-4.57086	0.00252737	23.3491	9.53654	15.9543	0	0	2.08724
ENSMUSG00000054676	2.19691	7.49763e-07	5.38826	4.76827	21.7558	47.5954	53.3262	51.1374
ENSMUSG00000100112	2.18719	2.86527e-05	14.3687	25.4308	21.7558	80.0469	135.654	65.7481
ENSMUSG00000110135	-3.13278	3.36951e-10	41.31	96.9548	66.7179	8.65372	6.54883	8.34897
ENSMUSG00000101153	-2.67361	2.55989e-11	84.4161	101.723	94.2752	20.5526	11.2266	12.5235
ENSMUSG00000091401	-4.80132	1.24323e-49	258.636	330.6	314.734	9.73543	13.0977	9.39259
ENSMUSG00000074164	-5.20494	2.34191e-53	348.441	309.937	427.865	8.65372	9.35547	11.4798
ENSMUSG00000091004	-4.42389	2.10938e-12	70.0474	66.7558	59.4659	3.24514	3.74219	2.08724
ENSMUSG00000092193	-6.06938	0.000122001	19.757	9.53654	8.70233	0	0	0
ENSMUSG00000069727	2.94859	8.25684e-07	1.79609	1.58942	10.1527	41.1052	30.873	38.614
ENSMUSG00000091594	-4.6494	2.74653e-58	461.594	532.457	536.644	10.8171	16.8398	33.3959
ENSMUSG00000092554	-3.91664	0.00639471	10.7765	12.7154	7.25194	1.08171	0.935547	0
ENSMUSG00000092238	-5.29302	5.63505e-08	34.1256	44.5038	40.6109	0	0.935547	2.08724
ENSMUSG00000092225	-2.61564	5.9395e-07	30.5335	41.325	46.4124	7.572	4.67773	7.30535
ENSMUSG00000092191	-6.08874	5.97992e-05	12.5726	11.126	14.5039	0	0	0
ENSMUSG00000074887	2.47634	0.000184087	5.38826	3.17885	5.80155	18.3891	27.1309	34.4395
ENSMUSG00000108781	-3.29017	0.00172063	8.98043	27.0202	13.0535	1.08171	2.80664	1.04362
ENSMUSG00000108444	-2.70762	7.26345e-28	208.346	193.91	221.909	38.9417	32.7441	24.0033
ENSMUSG00000060161	-3.86478	3.80401e-23	308.927	379.872	326.337	22.716	29.0019	17.7416
ENSMUSG00000108323	-4.22605	0.00554324	5.38826	12.7154	18.855	0	1.87109	0
ENSMUSG00000063089	-7.26642	1.02807e-126	1519.49	1931.15	2029.09	10.8171	10.291	14.6107
ENSMUSG00000063133	-3.999	0.00693928	1.79609	11.126	4.35116	0	0	1.04362
ENSMUSG00000059042	-6.28319	4.10169e-63	459.798	640.537	723.744	7.572	4.67773	11.4798
ENSMUSG00000108794	-6.46803	6.7248e-06	17.9609	15.8942	15.9543	0	0	0
ENSMUSG00000053719	-7.07793	6.27554e-37	326.888	354.441	416.261	1.08171	1.87109	5.2181
ENSMUSG00000066516	4.04805	2.04461e-09	7.18435	0	2.90078	42.1869	40.2285	77.228
ENSMUSG00000060177	5.15658	9.16407e-05	0	0	0	14.0623	8.41992	9.39259
ENSMUSG00000063713	5.40064	1.15054e-06	0	3.17885	0	50.8406	31.8086	53.2247
ENSMUSG00000066515	-5.77335	1.35411e-16	73.6395	122.386	137.787	4.32686	0.935547	1.04362
ENSMUSG00000066513	-4.38185	6.80869e-05	14.3687	28.6096	20.3054	0	0.935547	2.08724
ENSMUSG00000066512	-4.25324	1.04549e-13	61.0669	89.0077	63.8171	3.24514	1.87109	6.26173
ENSMUSG00000063903	-2.14093	1.57174e-08	62.863	74.7029	102.978	14.0623	18.7109	21.916
ENSMUSG00000051113	-3.165	6.83401e-10	11083.7	14160.2	14189.1	1404.07	1442.61	1549.78
ENSMUSG00000070574	-4.62082	0.000496265	16.1648	20.6625	13.0535	0	0.935547	1.04362
ENSMUSG00000066500	-2.57633	9.19761e-05	2794.71	3309.18	3158.95	514.896	498.646	539.552
ENSMUSG00000059891	-3.0376	5.26595e-31	19097.8	22582.5	23847.3	2612.34	2823.48	2544.35
ENSMUSG00000095276	-2.0914	4.9627e-11	1722.45	1624.39	1589.63	355.884	408.834	393.445
ENSMUSG00000038300	-2.1316	1.59945e-32	470.575	446.628	420.613	91.9457	111.33	101.231
ENSMUSG00000030798	-3.06001	2.44362e-65	461.594	462.522	462.674	46.5137	61.7461	57.3992
ENSMUSG00000003873	2.06849	9.28962e-14	17.9609	34.9673	52.214	147.113	155.301	148.194
ENSMUSG00000011382	2.06899	1.67374e-15	25.1452	31.7885	34.8093	114.662	124.428	149.238
ENSMUSG00000023467	-2.05268	8.87063e-24	24927.9	26281.1	25890.9	6204.72	6254.13	6125.01
ENSMUSG00000030826	2.00764	4.36352e-17	43.1061	39.7356	44.962	192.545	176.818	145.063
ENSMUSG00000054161	-2.14724	1.08799e-06	2758.79	3143.88	2984.9	683.644	682.949	639.74
ENSMUSG00000062044	-2.0535	3.95695e-40	590.912	619.875	623.667	142.786	146.881	152.369
ENSMUSG00000030834	-2.65788	1.82124e-06	35.9217	42.9144	30.4582	6.49029	5.61328	5.2181
ENSMUSG00000056509	-3.62869	5.10091e-12	5152.97	6211.46	6826.98	473.791	522.035	474.848
ENSMUSG00000109634	-3.35956	0.00184025	12.5726	11.126	17.4047	1.08171	2.80664	0
ENSMUSG00000096719	-2.56683	0.00076639	28.7374	11.126	20.3054	2.16343	4.67773	3.13086
ENSMUSG00000050870	-2.09818	2.75299e-05	37.7178	73.1135	58.0155	8.65372	13.0977	17.7416
ENSMUSG00000109051	-3.82632	3.9469e-07	21.553	39.7356	53.6644	5.40857	2.80664	0
ENSMUSG00000085265	-2.59323	5.02853e-15	145.483	104.902	105.878	16.2257	20.582	21.916
ENSMUSG00000094445	-6.39887	5.22681e-119	1959.53	2657.52	2612.15	20.5526	38.3574	26.0905
ENSMUSG00000109526	-3.83541	0.00174812	17.9609	14.3048	11.6031	2.16343	0.935547	0
ENSMUSG00000055026	-2.11174	5.44909e-06	34.1256	38.1462	53.6644	8.65372	13.0977	7.30535
ENSMUSG00000086926	-2.24684	0.00223036	16.1648	25.4308	15.9543	1.08171	4.67773	6.26173
ENSMUSG00000033429	2.03227	0.000389649	0	6.35769	11.6031	30.288	21.5176	26.0905
ENSMUSG00000109114	-6.0901	9.58461e-11	70.0474	79.4711	58.0155	1.08171	1.87109	0
ENSMUSG00000097527	-2.17038	1.05488e-14	116.746	93.776	95.7256	16.2257	28.0664	22.9597
ENSMUSG00000109458	-6.80355	2.53756e-07	35.9217	38.1462	47.8628	0	0.935547	0
ENSMUSG00000108924	-3.4639	1.8916e-34	238.88	251.129	239.314	19.4709	20.582	26.0905
ENSMUSG00000108828	-4.59234	1.66559e-64	373.586	392.587	438.017	24.8794	13.0977	12.5235
ENSMUSG00000109298	-2.98149	0.00215288	39.5139	7.94711	17.4047	1.08171	1.87109	5.2181
ENSMUSG00000094854	-5.48066	6.23374e-105	860.325	1049.02	1113.9	16.2257	29.9375	20.8724
ENSMUSG00000098246	-2.97031	2.22967e-09	61.0669	50.8615	47.8628	6.49029	6.54883	7.30535
ENSMUSG00000109097	2.19184	0.00101202	3.59217	3.17885	5.80155	23.7977	14.0332	20.8724
ENSMUSG00000100005	2.08667	6.00333e-05	3.59217	12.7154	13.0535	54.0857	38.3574	35.4831
ENSMUSG00000109532	-4.25388	0.00777401	7.18435	7.94711	5.80155	0	0	1.04362
ENSMUSG00000099853	-3.58643	1.42405e-27	220.919	212.983	205.955	25.9612	12.1621	15.6543
ENSMUSG00000108978	-5.23015	0.00247717	10.7765	3.17885	7.25194	0	0	0
ENSMUSG00000108800	-2.72426	0.000474708	23.3491	17.4837	20.3054	6.49029	1.87109	1.04362
ENSMUSG00000108633	2.61839	0.0048761	3.59217	0	5.80155	19.4709	24.3242	14.6107
ENSMUSG00000108390	-2.94623	1.35099e-14	77.2317	81.0606	92.8249	14.0623	8.41992	10.4362
ENSMUSG00000039236	-2.28262	1.18248e-07	1745.8	1767.44	1724.51	368.865	351.766	355.875
ENSMUSG00000108387	-2.73811	6.77746e-17	95.1926	116.028	94.2752	16.2257	14.0332	15.6543
ENSMUSG00000108506	-2.57591	0.00175421	17.9609	7.94711	27.5574	1.08171	5.61328	2.08724
ENSMUSG00000039062	2.38349	5.39549e-14	16.1648	20.6625	36.2597	117.907	143.139	127.322
ENSMUSG00000108350	3.25365	0.00935461	0	3.17885	0	8.65372	9.35547	12.5235
ENSMUSG00000108321	-2.97159	3.13914e-12	77.2317	68.3452	78.321	12.9806	8.41992	7.30535
ENSMUSG00000061877	-4.0726	0.00462192	14.3687	12.7154	7.25194	1.08171	0.935547	0
ENSMUSG00000109383	-4.46792	3.56975e-46	238.88	300.401	311.833	11.8989	15.9043	10.4362
ENSMUSG00000057706	-3.74768	3.06318e-200	1893.08	2199.76	2236.5	141.705	155.301	174.285
ENSMUSG00000109506	-3.77244	8.99191e-14	86.2122	96.9548	97.176	5.40857	1.87109	13.5671
ENSMUSG00000046027	2.39098	5.11938e-14	16.1648	19.0731	26.107	103.845	111.33	110.624
ENSMUSG00000109290	-4.43987	5.32073e-28	192.181	311.527	245.116	11.8989	12.1621	10.4362
ENSMUSG00000108864	-2.78235	1.21906e-20	470.575	405.303	517.789	83.292	68.2949	51.1374
ENSMUSG00000109347	-2.23209	1.44082e-14	219.123	203.446	248.016	64.9029	45.8418	32.3523
ENSMUSG00000054498	-6.6783	2.21883e-06	19.757	17.4837	20.3054	0	0	0
ENSMUSG00000055571	-4.06977	0.00720371	1.79609	7.94711	23.2062	0	1.87109	0
ENSMUSG00000039608	-3.15129	3.38713e-13	84.4161	93.776	118.932	9.73543	11.2266	12.5235
ENSMUSG00000061549	-4.84731	3.44919e-06	35.9217	22.2519	30.4582	2.16343	0	1.04362
ENSMUSG00000030623	-4.61998	6.05955e-22	100.581	143.048	107.329	7.572	2.80664	4.17448
ENSMUSG00000098041	2.50801	8.94346e-07	5.38826	11.126	10.1527	45.432	44.9062	63.6609
ENSMUSG00000108994	-2.36256	0.000248992	50.2904	23.8413	26.107	3.24514	4.67773	11.4798
ENSMUSG00000109175	-3.52282	9.63886e-14	73.6395	82.65	65.2675	4.32686	7.48437	7.30535
ENSMUSG00000109315	-3.69344	0.000136042	12.5726	20.6625	18.855	0	1.87109	2.08724
ENSMUSG00000085751	-4.49945	1.79462e-35	176.016	228.877	194.352	10.8171	5.61328	10.4362
ENSMUSG00000051727	2.22878	1.83861e-05	8.98043	3.17885	7.25194	23.7977	35.5508	30.265
ENSMUSG00000108405	-2.3549	3.62668e-07	37.7178	76.2923	60.9163	9.73543	14.9687	9.39259
ENSMUSG00000086433	-3.23543	1.10515e-16	93.3965	116.028	131.985	9.73543	16.8398	9.39259
ENSMUSG00000035547	2.02461	2.01312e-06	19.757	12.7154	24.6566	98.436	66.4238	68.879
ENSMUSG00000049580	3.42569	2.35156e-19	8.98043	7.94711	17.4047	130.887	108.523	137.758
ENSMUSG00000108346	-4.30779	0.000170204	10.7765	19.0731	30.4582	0	0	3.13086
ENSMUSG00000096606	2.07709	0.00114157	5.38826	3.17885	5.80155	19.4709	24.3242	16.6979
ENSMUSG00000035165	-2.17869	6.11158e-06	3126.99	3139.11	2945.74	722.585	666.109	646.001
ENSMUSG00000097388	-2.71854	1.7904e-08	43.1061	46.0933	44.962	9.73543	5.61328	5.2181
ENSMUSG00000030688	-2.89036	2.64109e-13	18287.8	21733.8	23207.7	2724.84	3060.17	2742.64
ENSMUSG00000001829	-3.45679	2.76607e-128	25139.8	30418.4	33978.2	2743.23	2677.53	2734.29
ENSMUSG00000001827	4.78688	2.43316e-24	0	4.76827	13.0535	170.911	170.269	185.765
ENSMUSG00000064307	-2.14535	9.32338e-55	4964.38	5818.88	6056.82	1305.63	1254.57	1247.13
ENSMUSG00000030966	2.21473	5.62481e-05	7.18435	9.53654	4.35116	35.6966	29.9375	31.3086
ENSMUSG00000073940	4.16349	0.00433207	0	0	2.90078	7.572	33.6797	14.6107
ENSMUSG00000052305	2.79145	0.00806608	19.757	14.3048	58.0155	80.0469	425.674	133.583
ENSMUSG00000055643	-4.15615	9.15385e-136	2153.51	2249.03	2422.15	151.44	112.266	120.016
ENSMUSG00000051618	-3.12318	1.07326e-34	16475.5	17771.3	19435.2	2046.6	2054.46	2060.11
ENSMUSG00000051437	-6.91631	3.37227e-164	10706.5	13363.9	15168.2	106.008	89.8125	129.409
ENSMUSG00000056144	2.04605	0.000174399	8.98043	11.126	4.35116	41.1052	35.5508	22.9597
ENSMUSG00000066258	2.83545	2.06783e-08	1.79609	7.94711	8.70233	50.8406	43.0351	42.7885
ENSMUSG00000073925	-2.17805	0.000111252	25.1452	38.1462	40.6109	6.49029	13.0977	3.13086
ENSMUSG00000030894	2.0926	4.02776e-16	52.0865	34.9673	43.5116	159.012	207.691	186.808
ENSMUSG00000109107	-3.64262	1.61886e-06	43.1061	27.0202	31.9085	1.08171	1.87109	5.2181
ENSMUSG00000031026	-2.47094	1.68711e-60	2349.28	2479.5	2578.79	416.46	480.871	438.321
ENSMUSG00000030787	3.93412	0.00781839	1.79609	0	0	8.65372	9.35547	8.34897
ENSMUSG00000030772	2.51333	0.00228089	3.59217	1.58942	5.80155	14.0623	24.3242	25.0469
ENSMUSG00000038244	-3.20869	5.51015e-122	6311.45	6651.74	6747.21	712.85	684.82	734.709
ENSMUSG00000110207	-2.68813	4.34149e-30	380.77	378.283	346.643	54.0857	45.8418	72.0098
ENSMUSG00000108489	-4.09091	3.32318e-83	574.748	618.286	677.331	42.1869	36.4863	31.3086
ENSMUSG00000055159	-4.23617	2.73256e-24	116.746	154.174	133.436	9.73543	2.80664	9.39259
ENSMUSG00000109167	-2.66209	0.00953092	19.757	6.35769	13.0535	2.16343	0.935547	3.13086
ENSMUSG00000109404	-5.05253	5.47783e-24	138.299	123.975	176.947	2.16343	1.87109	9.39259
ENSMUSG00000030889	-2.61743	5.91347e-29	4080.71	4444.03	4425.13	690.134	725.049	695.052
ENSMUSG00000108627	-2.16613	1.52866e-11	141.891	178.015	140.688	34.6149	34.6152	33.3959
ENSMUSG00000053081	2.12761	0.00248613	5.38826	6.35769	1.45039	25.9612	15.9043	14.6107
ENSMUSG00000098160	-3.30405	0.000312948	12.5726	20.6625	17.4047	4.32686	0	1.04362
ENSMUSG00000085899	-2.19915	2.5815e-08	70.0474	71.524	55.1148	12.9806	13.0977	16.6979
ENSMUSG00000104236	-2.29837	1.69462e-17	468.779	486.363	482.979	102.763	91.6836	98.1004
ENSMUSG00000090457	-4.3304	3.70937e-26	21964.3	26665.7	30301.5	1327.26	1312.57	1283.65
ENSMUSG00000108420	-2.6038	1.62195e-30	323.296	343.315	456.872	61.6577	73.9082	49.0502
ENSMUSG00000030714	-2.38925	1.57717e-58	5813.93	6241.66	6400.56	1169.33	1122.66	1231.47
ENSMUSG00000097075	-2.54132	8.65385e-21	16055.2	18988.8	20224.2	2993.1	3275.35	3225.83
ENSMUSG00000108806	-2.54769	1.09081e-07	62.863	41.325	50.7636	10.8171	9.35547	6.26173
ENSMUSG00000078580	-2.38599	2.79938e-13	93.3965	76.2923	105.878	12.9806	17.7754	21.916
ENSMUSG00000062944	-2.22072	7.10473e-48	499.312	502.258	538.094	114.662	108.523	107.493
ENSMUSG00000108580	-4.23166	4.71112e-06	34.1256	33.3779	29.0078	1.08171	0	4.17448
ENSMUSG00000099422	-2.57631	1.30069e-25	2347.49	2183.87	2271.31	402.398	385.445	352.744
ENSMUSG00000006205	2.12862	4.23593e-14	37.7178	66.7558	55.1148	239.059	248.855	213.942
ENSMUSG00000013668	-6.1958	4.27382e-110	862.122	1206.37	1134.2	15.144	14.0332	14.6107
ENSMUSG00000100759	-6.73677	5.67828e-110	948.334	1295.38	1325.65	9.73543	13.0977	10.4362
ENSMUSG00000006204	-2.27994	6.90382e-06	57.4748	38.1462	49.3132	14.0623	5.61328	10.4362
ENSMUSG00000030858	-2.06871	0.000122963	1778.13	1921.61	1853.6	457.565	406.027	460.237
ENSMUSG00000062758	-2.15479	5.39714e-40	362.809	333.779	350.994	68.148	88.8769	77.228
ENSMUSG00000109014	-3.38085	7.04177e-05	23.3491	27.0202	24.6566	2.16343	0	5.2181
ENSMUSG00000109842	-2.50006	0.00523116	12.5726	22.2519	17.4047	6.49029	1.87109	1.04362
ENSMUSG00000030976	-2.00337	1.21219e-35	3592.17	3751.04	3541.85	857.8	947.709	908.994
ENSMUSG00000109608	-2.76136	2.5934e-08	61.0669	69.9346	49.3132	12.9806	7.48437	6.26173
ENSMUSG00000109722	-3.52012	1.57811e-15	75.4356	84.2394	85.5729	8.65372	5.61328	7.30535
ENSMUSG00000110090	-6.19611	3.14582e-05	7.18435	22.2519	11.6031	0	0	0
ENSMUSG00000110037	-4.35935	7.67248e-21	165.24	116.028	118.932	11.8989	3.74219	4.17448
ENSMUSG00000109802	-7.05789	1.34522e-06	7.18435	39.7356	27.5574	0	0	0
ENSMUSG00000060260	-4.25086	3.73607e-87	14832.1	17243.6	19343.8	852.391	939.289	908.994
ENSMUSG00000025475	-2.82856	0.00124964	16.1648	17.4837	10.1527	2.16343	0.935547	3.13086
ENSMUSG00000085354	4.37847	0.00378224	0	0	0	7.572	4.67773	6.26173
ENSMUSG00000025465	2.17946	1.54439e-17	57.4748	23.8413	39.1605	168.747	181.496	188.895
ENSMUSG00000025479	2.05801	0.000680986	10.7765	4.76827	4.35116	32.4514	24.3242	24.0033
ENSMUSG00000025482	-2.20707	3.52426e-05	5535.54	5904.71	5524.53	1201.78	1301.35	1170.94
ENSMUSG00000055629	-2.65733	8.71235e-34	450.818	476.827	477.178	74.6383	86.0703	61.5736
ENSMUSG00000054065	-3.22399	1.37839e-28	192.181	206.625	227.711	16.2257	19.6465	31.3086
ENSMUSG00000025494	-2.08839	1.04294e-08	70.0474	101.723	105.878	16.2257	29.0019	19.8288
ENSMUSG00000110275	-2.87813	1.13929e-24	481.351	513.384	543.896	51.9223	76.7148	80.3588
ENSMUSG00000025498	2.27454	9.93216e-08	7.18435	7.94711	24.6566	54.0857	58.9394	85.5769
ENSMUSG00000025497	2.7233	1.35234e-10	12.5726	14.3048	10.1527	90.864	56.1328	97.0568
ENSMUSG00000019082	2.47922	5.69268e-17	7.18435	17.4837	30.4582	101.681	101.975	115.842
ENSMUSG00000025515	-2.30888	1.37143e-06	59.2709	50.8615	47.8628	12.9806	5.61328	13.5671
ENSMUSG00000037974	-3.61394	1.41668e-07	44.9022	27.0202	40.6109	2.16343	1.87109	5.2181
ENSMUSG00000109936	2.25941	0.000133068	3.59217	6.35769	7.25194	32.4514	21.5176	30.265
ENSMUSG00000000031	2.35264	8.00283e-16	16.1648	30.199	30.4582	144.95	126.299	127.322
ENSMUSG00000048583	2.04456	1.69157e-05	12.5726	6.35769	13.0535	35.6966	43.9707	52.181
ENSMUSG00000073781	-2.26195	8.06072e-06	55.6787	47.6827	50.7636	7.572	16.8398	7.30535
ENSMUSG00000108952	-2.72925	1.26854e-06	44.9022	44.5038	39.1605	10.8171	6.54883	2.08724
ENSMUSG00000009248	2.57912	3.61799e-08	7.18435	9.53654	11.6031	58.4126	49.584	63.6609
ENSMUSG00000009246	-3.89885	4.96951e-11	52.0865	47.6827	66.7179	1.08171	2.80664	7.30535
ENSMUSG00000101062	-3.57751	1.10544e-05	25.1452	23.8413	23.2062	0	3.74219	2.08724
ENSMUSG00000037664	-2.45868	4.3032e-25	267.617	397.356	385.803	65.9846	58.9394	66.7917
ENSMUSG00000010760	3.63462	0.00922849	0	0	2.90078	10.8171	7.48437	20.8724
ENSMUSG00000010751	3.64668	0.00410825	0	3.17885	0	18.3891	9.35547	12.5235
ENSMUSG00000031085	-7.17963	9.12268e-57	3719.7	4580.72	5276.51	25.9612	28.0664	39.6576
ENSMUSG00000031074	4.36357	0.00637879	0	0	0	5.40857	6.54883	6.26173
ENSMUSG00000038587	-2.11187	4.32169e-44	122560	137301	149317	32306.5	31541	30815
ENSMUSG00000019763	-2.47008	1.79628e-30	4806.33	5235.56	5425.9	928.111	942.095	921.517
ENSMUSG00000064065	2.66675	0.00999073	1.79609	3.17885	1.45039	9.73543	12.1621	18.7852
ENSMUSG00000092190	-3.90801	0.00501798	12.5726	4.76827	13.0535	0	0.935547	1.04362
ENSMUSG00000111627	-2.1978	0.000327994	39.5139	27.0202	46.4124	9.73543	4.67773	10.4362
ENSMUSG00000039232	2.22728	0.00458826	3.59217	9.53654	0	20.5526	14.9687	25.0469
ENSMUSG00000019815	-4.17517	2.18954e-25	131.114	160.532	129.085	5.40857	10.291	7.30535
ENSMUSG00000015501	2.06859	2.33892e-12	39.5139	27.0202	58.0155	178.483	178.689	169.067
ENSMUSG00000112929	-2.09854	8.20751e-11	79.0278	74.7029	76.8706	16.2257	18.7109	18.7852
ENSMUSG00000039910	2.69327	3.2093e-21	14.3687	27.0202	21.7558	138.459	145.945	128.365
ENSMUSG00000110754	-2.18417	3.63682e-08	111.357	111.26	105.878	23.7977	36.4863	11.4798
ENSMUSG00000092051	-3.95978	8.23102e-32	186.793	176.426	160.993	7.572	6.54883	19.8288
ENSMUSG00000112654	-3.15128	5.8608e-27	621.446	754.976	657.026	88.7006	66.4238	74.0971
ENSMUSG00000019970	2.12841	1.42014e-12	12.5726	30.199	30.4582	101.681	128.17	96.0131
ENSMUSG00000010461	-4.60679	2.34591e-141	2586.36	3197.92	3517.19	112.498	139.396	129.409
ENSMUSG00000112868	-4.72465	3.39084e-06	21.553	31.7885	27.5574	2.16343	0	1.04362
ENSMUSG00000037455	2.14996	2.31864e-06	1.79609	9.53654	14.5039	37.86	41.1641	40.7012
ENSMUSG00000037440	3.99673	1.90277e-05	0	3.17885	1.45039	29.2063	20.582	27.1341
ENSMUSG00000020000	-4.89932	1.13658e-13	59.2709	85.8288	66.7179	2.16343	2.80664	2.08724
ENSMUSG00000086148	-3.38978	1.41945e-05	19.757	25.4308	29.0078	3.24514	2.80664	1.04362
ENSMUSG00000087400	-2.62976	0.000442899	19.757	22.2519	21.7558	7.572	0.935547	2.08724
ENSMUSG00000049420	-2.60781	2.09885e-47	359.217	356.031	349.544	56.2492	61.7461	56.3555
ENSMUSG00000112808	2.03887	6.3433e-10	17.9609	20.6625	17.4047	80.0469	72.0371	78.2716
ENSMUSG00000039031	2.87873	1.24757e-17	14.3687	14.3048	11.6031	89.7823	102.91	101.231
ENSMUSG00000111646	-2.08622	1.9781e-08	113.153	103.312	123.283	38.9417	19.6465	21.916
ENSMUSG00000039697	-2.65811	3.39626e-52	565.767	608.749	638.171	86.5372	112.266	87.6642
ENSMUSG00000019779	2.31048	0.00556582	3.59217	4.76827	0	17.3074	10.291	12.5235
ENSMUSG00000046922	-3.8365	0.00878792	3.59217	9.53654	15.9543	2.16343	0	0
ENSMUSG00000111576	-4.31516	8.36372e-05	23.3491	11.126	26.107	0	0.935547	2.08724
ENSMUSG00000111587	-4.20854	9.39694e-10	43.1061	44.5038	81.2217	1.08171	1.87109	6.26173
ENSMUSG00000044770	-2.26773	1.0609e-08	77.2317	60.3981	100.077	14.0623	21.5176	13.5671
ENSMUSG00000111293	-2.10127	0.000212454	43.1061	33.3779	40.6109	6.49029	11.2266	9.39259
ENSMUSG00000111575	-2.53256	0.000174819	21.553	33.3779	15.9543	5.40857	3.74219	3.13086
ENSMUSG00000111422	-2.15267	0.00522815	17.9609	15.8942	30.4582	9.73543	0.935547	4.17448
ENSMUSG00000111224	-4.35654	7.02916e-15	109.561	79.4711	60.9163	3.24514	5.61328	3.13086
ENSMUSG00000111078	-3.08152	1.62093e-31	181.405	214.572	216.108	27.0429	18.7109	27.1341
ENSMUSG00000111868	-2.88382	1.28831e-06	43.1061	30.199	63.8171	14.0623	1.87109	3.13086
ENSMUSG00000112337	-3.34073	5.91391e-23	116.746	125.564	139.237	14.0623	9.35547	14.6107
ENSMUSG00000112835	-2.18143	2.89396e-07	61.0669	52.451	62.3667	20.5526	12.1621	6.26173
ENSMUSG00000038594	-3.02335	7.79381e-127	11001	13297.1	14274.7	1585.79	1639.08	1519.51
ENSMUSG00000112709	-3.11121	2.37088e-07	635.815	764.512	835.424	88.7006	72.0371	98.1004
ENSMUSG00000112733	-4.75499	1.78184e-25	138.299	133.512	165.344	4.32686	7.48437	4.17448
ENSMUSG00000112809	-3.58223	1.28599e-10	57.4748	57.2192	81.2217	7.572	2.80664	6.26173
ENSMUSG00000019876	-3.31958	4.89053e-80	3831.05	4617.27	4528.11	376.437	477.129	445.626
ENSMUSG00000058537	-3.16143	3.05246e-17	107.765	119.207	105.878	7.572	20.582	8.34897
ENSMUSG00000057216	-3.14474	9.66115e-05	21.553	28.6096	21.7558	0	1.87109	6.26173
ENSMUSG00000075046	-2.81352	3.92584e-15	100.581	109.67	104.428	16.2257	14.0332	14.6107
ENSMUSG00000009647	-2.99897	2.33811e-74	872.898	934.581	934.05	102.763	103.846	136.714
ENSMUSG00000020108	2.37656	3.98216e-17	23.3491	20.6625	21.7558	103.845	107.588	129.409
ENSMUSG00000020100	-2.90515	4.66802e-52	1790.7	1673.66	1717.26	223.915	233.887	233.771
ENSMUSG00000037247	-2.39136	2.23317e-12	666.348	758.155	722.293	134.133	119.75	155.5
ENSMUSG00000020096	-2.16187	1.61205e-21	10120.9	10309	10239.7	2293.24	2333.25	2227.09
ENSMUSG00000020092	2.16186	5.29148e-14	17.9609	36.5567	42.0613	155.767	130.977	153.412
ENSMUSG00000112229	2.41209	0.00152523	5.38826	3.17885	2.90078	15.144	19.6465	25.0469
ENSMUSG00000046687	2.09515	6.06128e-07	10.7765	11.126	13.0535	42.1869	51.4551	56.3555
ENSMUSG00000037031	2.20753	9.17157e-14	26.9413	25.4308	14.5039	95.1909	97.2968	111.667
ENSMUSG00000020081	3.32817	9.06851e-06	3.59217	1.58942	2.90078	25.9612	25.2598	29.2214
ENSMUSG00000037012	-2.53098	3.17383e-113	62751.7	71260.2	81005.6	12633.3	12256.6	12313.7
ENSMUSG00000112347	-2.67773	5.2503e-21	131.114	125.564	133.436	17.3074	19.6465	24.0033
ENSMUSG00000036923	2.83058	6.59882e-32	34.1256	34.9673	30.4582	210.934	219.853	275.516
ENSMUSG00000112901	2.65177	1.81631e-08	7.18435	6.35769	10.1527	38.9417	45.8418	65.7481
ENSMUSG00000045391	-3.35421	2.74456e-28	150.871	179.605	168.245	18.3891	15.9043	14.6107
ENSMUSG00000036764	2.51818	1.16913e-09	16.1648	9.53654	8.70233	54.0857	85.1347	53.2247
ENSMUSG00000060843	-2.39703	2.12315e-78	3012.04	3444.28	3672.38	667.418	633.365	623.042
ENSMUSG00000100528	-3.24652	2.5218e-08	71.8435	54.0404	56.5651	2.16343	7.48437	9.39259
ENSMUSG00000112913	-2.4123	8.87145e-14	669.94	645.306	697.637	133.051	107.588	137.758
ENSMUSG00000112210	-3.29157	1.56325e-13	70.0474	81.0606	97.176	12.9806	9.35547	3.13086
ENSMUSG00000112247	2.17554	2.57408e-05	5.38826	7.94711	7.25194	31.3697	26.1953	36.5267
ENSMUSG00000037868	2.04845	6.45803e-05	16.1648	25.4308	5.80155	47.5954	70.166	76.1843
ENSMUSG00000112157	-3.68314	6.51171e-31	165.24	176.426	194.352	12.9806	10.291	18.7852
ENSMUSG00000047692	-3.16027	3.86657e-28	296.354	249.539	250.917	23.7977	34.6152	30.265
ENSMUSG00000090212	-5.97885	4.02819e-05	23.3491	25.4308	20.3054	0	0.935547	0
ENSMUSG00000003923	-4.57332	7.51582e-212	4371.67	5006.68	5217.05	204.444	201.143	207.681
ENSMUSG00000009093	-3.0552	1.2038e-07	8177.58	9426.87	9169.35	1036.28	1079.62	1105.19
ENSMUSG00000020226	-2.93324	1.63347e-53	359.217	432.323	388.704	55.1674	49.584	50.0938
ENSMUSG00000089711	-2.36553	2.42407e-09	75.4356	84.2394	118.932	10.8171	26.1953	16.6979
ENSMUSG00000101695	-3.84126	4.23797e-16	98.7848	108.081	69.6186	3.24514	7.48437	8.34897
ENSMUSG00000112818	-4.56821	9.41635e-09	25.1452	46.0933	71.069	0	3.74219	2.08724
ENSMUSG00000096573	-6.90387	2.29896e-198	3060.53	3668.39	4251.09	30.288	25.2598	36.5267
ENSMUSG00000112662	-3.51907	3.42988e-11	53.8826	87.4183	71.069	12.9806	1.87109	4.17448
ENSMUSG00000005054	2.76459	8.74032e-19	19.757	14.3048	17.4047	115.743	109.459	123.147
ENSMUSG00000112224	-5.1711	0.000703116	8.98043	14.3048	15.9543	0	0	1.04362
ENSMUSG00000020317	-2.05251	1.93673e-13	5722.33	6691.47	6811.02	1552.26	1567.98	1514.29
ENSMUSG00000020307	-2.62787	1.86333e-103	7464.54	9132.82	9446.38	1374.86	1376.19	1463.16
ENSMUSG00000020327	3.07529	8.34298e-05	5.38826	3.17885	1.45039	24.8794	35.5508	20.8724
ENSMUSG00000035595	2.02986	2.42691e-07	16.1648	9.53654	13.0535	42.1869	57.0683	57.3992
ENSMUSG00000020150	2.72992	4.71792e-16	12.5726	19.0731	17.4047	101.681	106.652	120.016
ENSMUSG00000035504	-4.08587	4.10042e-221	29843.8	37950.7	44599.4	2151.53	2263.09	2204.13
ENSMUSG00000048696	-4.0518	8.36307e-119	30488.6	38448.1	41703	2284.58	2264.96	2121.68
ENSMUSG00000045518	-3.40868	4.23261e-11	52.0865	69.9346	79.7714	2.16343	11.2266	5.2181
ENSMUSG00000047417	-3.12288	5.1497e-113	6661.69	7870.82	8725.54	856.718	858.832	954.913
ENSMUSG00000003345	-3.38493	1.06058e-110	25107.5	32498.9	35199.5	3007.17	3049.88	2827.17
ENSMUSG00000053603	-2.22863	0.000851959	21.553	20.6625	20.3054	5.40857	1.87109	6.26173
ENSMUSG00000085779	-2.82589	5.76992e-35	321.499	309.937	326.337	48.6772	47.7129	38.614
ENSMUSG00000004939	-2.57489	3.76532e-15	154.463	174.837	185.65	25.9612	41.1641	18.7852
ENSMUSG00000034958	-2.08395	9.2551e-22	231.695	246.361	204.505	48.6772	65.4883	45.9193
ENSMUSG00000085327	-3.36867	1.11736e-06	32.3296	22.2519	59.4659	0	4.67773	6.26173
ENSMUSG00000034771	3.35198	1.6626e-33	23.3491	15.8942	27.5574	231.487	216.111	237.946
ENSMUSG00000061371	2.11478	0.000805934	5.38826	0	17.4047	32.4514	30.873	38.614
ENSMUSG00000112922	2.11569	0.00082883	0	6.35769	11.6031	21.6343	32.7441	27.1341
ENSMUSG00000090200	-3.54441	3.81598e-11	44.9022	57.2192	62.3667	4.32686	7.48437	2.08724
ENSMUSG00000087651	2.08779	3.8482e-12	21.553	23.8413	24.6566	87.6189	108.523	102.275
ENSMUSG00000111435	-2.49032	2.38001e-15	323.296	198.678	237.864	47.5954	47.7129	39.6576
ENSMUSG00000112568	2.5191	0.00142373	1.79609	0	5.80155	14.0623	15.9043	15.6543
ENSMUSG00000112826	-2.51803	1.12896e-13	393.343	263.844	310.383	74.6383	49.584	44.8757
ENSMUSG00000020044	2.49934	1.3387e-14	17.9609	33.3779	33.3589	142.786	158.107	183.677
ENSMUSG00000112586	-2.30352	1.18571e-23	2246.9	2010.62	1971.08	402.398	393.865	465.455
ENSMUSG00000090816	-2.39645	2.13972e-12	822.608	607.16	683.133	175.238	129.105	97.0568
ENSMUSG00000112735	2.53795	0.00675503	0	0	7.25194	14.0623	5.61328	26.0905
ENSMUSG00000112078	4.11409	0.00447253	0	0	0	7.572	3.74219	4.17448
ENSMUSG00000089656	-3.7365	6.9763e-39	181.405	217.751	234.963	16.2257	18.7109	12.5235
ENSMUSG00000047129	-2.28314	2.6653e-94	4675.21	4583.9	4438.19	965.971	911.222	937.172
ENSMUSG00000020020	-2.41356	4.65419e-117	9395.33	10421.8	10759	2006.58	1904.77	1828.42
ENSMUSG00000112277	-2.90507	9.61965e-06	35.9217	20.6625	27.5574	4.32686	3.74219	3.13086
ENSMUSG00000100550	-2.45041	1.2873e-06	68.2513	66.7558	31.9085	7.572	11.2266	11.4798
ENSMUSG00000074781	-2.18328	6.7694e-65	14248.4	17706.2	18926.1	3674.58	3756.22	3772.69
ENSMUSG00000112749	-3.63895	0.00198009	10.7765	15.8942	11.6031	1.08171	0	2.08724
ENSMUSG00000112484	-2.03339	4.42057e-12	387.955	381.462	352.444	88.7006	95.4258	89.7514
ENSMUSG00000112896	-5.73704	1.20291e-06	32.3296	38.1462	37.7101	1.08171	0.935547	0
ENSMUSG00000019966	2.37964	3.31874e-28	43.1061	63.5769	58.0155	296.39	290.955	275.516
ENSMUSG00000056912	-2.06354	4.88013e-13	5618.16	5976.23	5878.42	1396.49	1362.16	1421.41
ENSMUSG00000044921	-2.37859	1.26339e-21	362.809	340.137	327.788	60.576	78.5859	58.4428
ENSMUSG00000112201	-2.0072	4.37657e-18	242.472	238.413	277.024	62.7394	53.3262	73.0535
ENSMUSG00000101801	-4.38226	2.29235e-93	1268.04	1335.12	1557.72	61.6577	59.875	78.2716
ENSMUSG00000088447	-3.4283	2.60885e-05	26.9413	20.6625	29.0078	1.08171	1.87109	4.17448
ENSMUSG00000112533	-2.14321	0.00101466	26.9413	17.4837	18.855	5.40857	4.67773	4.17448
ENSMUSG00000100314	-2.6678	5.13939e-28	508.292	505.436	462.674	74.6383	70.166	87.6642
ENSMUSG00000020140	-3.03907	1.27255e-31	271.209	308.348	313.284	41.1052	38.3574	29.2214
ENSMUSG00000112500	-2.01723	1.47977e-44	470.575	487.953	522.14	116.825	133.783	114.798
ENSMUSG00000074695	-3.74309	3.41574e-05	23.3491	17.4837	27.5574	3.24514	0.935547	1.04362
ENSMUSG00000112029	-2.86271	1.18975e-24	129.318	144.637	146.489	16.2257	19.6465	21.916
ENSMUSG00000034813	-3.12325	2.28039e-30	6898.77	8131.49	8090.27	880.516	868.187	904.819
ENSMUSG00000085418	-2.78151	4.85736e-24	592.709	634.18	715.041	106.008	87.0058	89.7514
ENSMUSG00000044544	-3.5445	2.94167e-51	303.539	343.315	314.734	33.5332	26.1953	22.9597
ENSMUSG00000047642	-2.64525	1.32379e-22	159.852	139.869	182.749	24.8794	26.1953	26.0905
ENSMUSG00000020121	-2.0546	3.81019e-55	962.702	1077.63	1118.25	257.448	221.725	282.821
ENSMUSG00000112130	-6.74803	5.31966e-06	23.3491	28.6096	8.70233	0	0	0
ENSMUSG00000112387	-3.88378	0.0003722	17.9609	14.3048	13.0535	2.16343	0.935547	0
ENSMUSG00000058396	2.14522	0.00171755	3.59217	7.94711	1.45039	19.4709	21.5176	15.6543
ENSMUSG00000040127	-2.99466	0.000119058	17.9609	15.8942	23.2062	3.24514	0	4.17448
ENSMUSG00000051346	2.5999	0.00333219	5.38826	1.58942	0	19.4709	6.54883	13.5671
ENSMUSG00000040033	2.01148	1.77517e-28	59.2709	79.4711	71.069	281.246	280.664	288.039
ENSMUSG00000049217	-2.30532	8.51818e-08	84.4161	54.0404	59.4659	11.8989	8.41992	19.8288
ENSMUSG00000040540	-2.45195	6.68841e-11	118.542	212.983	169.695	30.288	27.1309	34.4395
ENSMUSG00000040340	-2.4562	4.92554e-40	1580.56	1920.02	1839.09	331.005	331.183	310.999
ENSMUSG00000047264	2.87182	3.52167e-06	12.5726	0	2.90078	45.432	27.1309	34.4395
ENSMUSG00000044433	-3.02945	4.87261e-45	510.089	732.724	860.08	95.1909	78.5859	84.5333
ENSMUSG00000043192	-2.05182	0.00031881	17.9609	49.2721	37.7101	11.8989	8.41992	5.2181
ENSMUSG00000092092	-2.32241	4.33426e-06	34.1256	44.5038	47.8628	9.73543	9.35547	6.26173
ENSMUSG00000109260	-2.81717	7.17126e-34	256.84	203.446	234.963	34.6149	34.6152	29.2214
ENSMUSG00000109436	-2.18119	0.000116361	28.7374	38.1462	24.6566	6.49029	10.291	3.13086
ENSMUSG00000108912	-3.12183	8.74425e-05	28.7374	20.6625	30.4582	1.08171	1.87109	6.26173
ENSMUSG00000109346	-2.20605	0.000106443	32.3296	39.7356	30.4582	7.572	10.291	4.17448
ENSMUSG00000108848	-5.24425	1.03887e-28	188.589	190.731	197.253	2.16343	5.61328	7.30535
ENSMUSG00000086500	-5.63428	4.28477e-05	19.757	14.3048	20.3054	0	0.935547	0
ENSMUSG00000031512	-2.56897	5.89837e-66	3317.37	3385.47	3427.27	559.246	599.685	547.901
ENSMUSG00000109582	-3.10883	1.77092e-25	138.299	139.869	124.733	14.0623	18.7109	13.5671
ENSMUSG00000084780	-5.86678	7.58125e-30	199.366	212.983	181.299	2.16343	2.80664	5.2181
ENSMUSG00000038457	-2.50544	3.29563e-05	25.1452	22.2519	39.1605	4.32686	2.80664	8.34897
ENSMUSG00000031452	-4.26403	2.90734e-15	13704.1	16363.1	18392.4	882.679	840.121	799.414
ENSMUSG00000057116	-2.41436	1.20879e-20	3541.88	3886.14	4417.88	780.998	711.951	729.491
ENSMUSG00000102615	2.96109	0.00338743	5.38826	0	0	10.8171	11.2266	15.6543
ENSMUSG00000049008	-2.98132	2.14196e-12	8407.48	9584.22	10795.2	1302.38	1201.24	1141.72
ENSMUSG00000087363	-3.59985	2.14942e-50	362.809	368.746	391.605	34.6149	28.0664	30.265
ENSMUSG00000110056	-2.33238	4.90925e-07	59.2709	79.4711	50.7636	14.0623	13.0977	10.4362
ENSMUSG00000110530	-4.07653	6.46098e-12	52.0865	79.4711	55.1148	0	6.54883	4.17448
ENSMUSG00000110649	2.23828	0.00486407	3.59217	3.17885	2.90078	9.73543	19.6465	15.6543
ENSMUSG00000110699	-2.32839	9.21512e-11	190.385	139.869	139.237	24.8794	31.8086	36.5267
ENSMUSG00000074454	-6.73729	3.02608e-84	777.705	1025.18	1121.15	10.8171	10.291	6.26173
ENSMUSG00000045337	-3.52982	4.68442e-09	35.9217	60.3981	66.7179	3.24514	5.61328	5.2181
ENSMUSG00000110616	-2.09976	2.08119e-05	73.6395	49.2721	36.2597	12.9806	7.48437	16.6979
ENSMUSG00000044222	-4.26156	3.4712e-05	26.9413	27.0202	23.2062	1.08171	2.80664	0
ENSMUSG00000079112	-2.3782	4.28061e-08	62.863	79.4711	75.4202	14.0623	9.35547	18.7852
ENSMUSG00000017049	-3.28452	2.77783e-12	4499.2	4881.12	4969.03	533.285	459.353	480.066
ENSMUSG00000031545	-2.35512	7.95858e-57	24019.1	29183.4	31463.3	5429.13	5631.99	5487.36
ENSMUSG00000110172	-5.19	3.70938e-07	37.7178	30.199	43.5116	2.16343	0.935547	0
ENSMUSG00000110063	-2.73313	1.14209e-05	28.7374	23.8413	29.0078	7.572	2.80664	2.08724
ENSMUSG00000031574	2.73343	8.30056e-58	75.4356	89.0077	94.2752	605.76	538.875	585.471
ENSMUSG00000085437	-4.41216	6.62504e-49	240.676	292.454	266.871	11.8989	12.1621	13.5671
ENSMUSG00000109961	-4.0867	2.69446e-05	19.757	25.4308	24.6566	4.32686	0	0
ENSMUSG00000110222	-4.08962	0.00479209	3.59217	17.4837	13.0535	0	0.935547	1.04362
ENSMUSG00000110338	-5.364	4.91758e-15	82.62	74.7029	94.2752	3.24514	0.935547	2.08724
ENSMUSG00000085795	2.52535	1.40511e-15	23.3491	25.4308	14.5039	125.479	114.137	121.06
ENSMUSG00000110343	-3.08446	7.01237e-14	59.2709	71.524	66.7179	6.49029	9.35547	7.30535
ENSMUSG00000110372	-3.7307	1.28369e-15	84.4161	84.2394	85.5729	2.16343	10.291	6.26173
ENSMUSG00000109657	-4.62597	2.46678e-12	452.614	500.668	453.972	23.7977	19.6465	13.5671
ENSMUSG00000110322	-2.28744	4.18031e-09	89.8043	81.0606	78.321	22.716	15.9043	12.5235
ENSMUSG00000109750	-6.18537	5.68403e-33	2302.58	2940.43	3038.56	44.3503	40.2285	29.2214
ENSMUSG00000052906	-2.27839	2.79802e-137	1578.76	1624.39	1599.78	328.841	327.441	333.959
ENSMUSG00000054618	-4.41908	0.00660283	3.59217	7.94711	11.6031	1.08171	0	0
ENSMUSG00000100605	-4.83308	0.00224787	16.1648	9.53654	5.80155	0	0	1.04362
ENSMUSG00000109819	-2.00869	1.16608e-07	86.2122	81.0606	75.4202	27.0429	17.7754	15.6543
ENSMUSG00000109880	-2.81608	1.88517e-16	84.4161	111.26	105.878	18.3891	9.35547	15.6543
ENSMUSG00000031530	-2.10108	3.80893e-70	1695.51	2012.21	1998.64	468.382	424.738	438.321
ENSMUSG00000109717	-3.43403	6.25219e-37	316.111	276.56	329.238	29.2063	29.9375	26.0905
ENSMUSG00000110130	-2.89815	1.15419e-14	79.0278	74.7029	88.4737	12.9806	11.2266	8.34897
ENSMUSG00000109773	-3.32963	0.00124462	16.1648	15.8942	8.70233	1.08171	2.80664	0
ENSMUSG00000109607	-4.96237	8.03654e-09	53.8826	41.325	31.9085	0	1.87109	2.08724
ENSMUSG00000110321	-4.42459	4.37176e-27	141.891	203.446	159.543	10.8171	3.74219	9.39259
ENSMUSG00000110176	-3.03478	1.42737e-15	95.1926	96.9548	123.283	12.9806	14.0332	11.4798
ENSMUSG00000025044	-2.51899	5.80189e-41	400.527	319.474	390.154	57.3309	72.0371	63.6609
ENSMUSG00000071937	-2.16558	8.14986e-17	1470.99	1497.24	1437.33	341.822	311.537	328.741
ENSMUSG00000046282	-2.19675	1.15861e-13	2209.19	2193.4	2221.99	484.608	504.26	456.062
ENSMUSG00000054033	-2.55094	3.51827e-09	1490.75	1500.42	1466.34	267.184	226.402	267.167
ENSMUSG00000102046	-2.19618	2.60943e-06	44.9022	50.8615	43.5116	9.73543	12.1621	8.34897
ENSMUSG00000031651	-2.23603	1.25948e-90	2620.49	2328.5	2262.61	518.141	496.775	515.549
ENSMUSG00000079058	-2.07622	1.15355e-20	795.666	720.009	623.667	141.705	184.303	180.546
ENSMUSG00000110168	-2.91531	1.14977e-38	307.131	311.527	340.841	53.004	41.1641	33.3959
ENSMUSG00000097491	-3.31979	9.73553e-31	308.927	317.885	292.978	43.2686	24.3242	25.0469
ENSMUSG00000054764	-4.5457	1.4302e-15	86.2122	58.8086	92.8249	2.16343	1.87109	6.26173
ENSMUSG00000084954	-3.14841	1.1975e-09	53.8826	76.2923	65.2675	3.24514	12.1621	6.26173
ENSMUSG00000031633	2.17193	1.74011e-18	48.4943	31.7885	44.962	182.81	200.207	179.503
ENSMUSG00000018796	-3.48346	2.64398e-57	25003.3	30240.4	33399.5	2584.22	2701.86	2639.32
ENSMUSG00000110374	-3.71556	2.18631e-09	35.9217	42.9144	53.6644	3.24514	4.67773	2.08724
ENSMUSG00000110665	-2.91562	4.90697e-11	1291.39	1440.02	1363.37	174.156	188.98	179.503
ENSMUSG00000110464	-3.22547	6.16142e-13	1305.75	1509.95	1499.7	169.829	149.687	141.932
ENSMUSG00000031562	3.04378	1.99114e-09	12.5726	4.76827	4.35116	67.0663	49.584	56.3555
ENSMUSG00000031559	-2.47761	1.49711e-40	440.041	499.079	555.499	99.5177	87.0058	82.4461
ENSMUSG00000031519	-2.30329	1.3199e-16	129.318	144.637	158.092	34.6149	25.2598	28.1778
ENSMUSG00000031517	-2.16877	1.12519e-07	37.7178	54.0404	49.3132	12.9806	11.2266	7.30535
ENSMUSG00000046258	-2.3027	3.07931e-14	1393.76	1387.57	1388.02	275.837	275.986	293.257
ENSMUSG00000109899	-2.25742	7.88003e-17	260.433	263.844	207.406	46.5137	58.0039	48.0066
ENSMUSG00000110381	-4.06009	9.74203e-16	68.2513	84.2394	68.1683	5.40857	3.74219	4.17448
ENSMUSG00000110406	-2.69992	3.36711e-18	127.522	158.942	118.932	27.0429	14.9687	20.8724
ENSMUSG00000109966	-5.11778	1.2008e-45	237.083	295.633	278.475	9.73543	7.48437	6.26173
ENSMUSG00000031647	-3.03145	1.80486e-30	7902.78	8732.29	9559.51	978.952	1095.53	1129.2
ENSMUSG00000099419	-2.27737	8.03562e-06	32.3296	34.9673	36.2597	9.73543	6.54883	5.2181
ENSMUSG00000086866	-3.2952	3.15301e-11	64.6591	54.0404	52.214	8.65372	3.74219	5.2181
ENSMUSG00000110364	-2.71581	0.00029885	26.9413	19.0731	20.3054	2.16343	5.61328	2.08724
ENSMUSG00000109825	-2.1668	3.58888e-08	80.8239	77.8817	65.2675	16.2257	16.8398	16.6979
ENSMUSG00000037852	2.75852	1.11196e-58	95.1926	76.2923	104.428	628.476	613.719	628.26
ENSMUSG00000031604	2.24139	2.28433e-31	77.2317	69.9346	75.4202	347.23	330.248	374.66
ENSMUSG00000110533	-2.99074	0.00802414	7.18435	19.0731	13.0535	0	3.74219	1.04362
ENSMUSG00000053886	2.31196	0.000101901	1.79609	11.126	2.90078	29.2063	26.1953	24.0033
ENSMUSG00000085197	-5.17611	2.19854e-60	330.48	397.356	407.559	8.65372	13.0977	9.39259
ENSMUSG00000047654	-6.68191	6.43931e-175	13265.9	18952.3	21223.5	156.849	198.336	164.892
ENSMUSG00000056204	2.0023	1.70177e-12	26.9413	30.199	26.107	115.743	100.103	117.929
ENSMUSG00000110622	-3.30156	8.60481e-108	27557.4	29307.4	32926.7	3052.6	3041.46	3012.93
ENSMUSG00000031840	2.84972	1.276e-08	10.7765	6.35769	4.35116	38.9417	58.0039	53.2247
ENSMUSG00000035559	2.4408	9.7677e-11	14.3687	12.7154	17.4047	67.0663	90.748	84.5333
ENSMUSG00000074247	-2.34456	5.41651e-65	2607.92	3072.35	3412.76	560.328	625.881	604.257
ENSMUSG00000007610	2.0915	3.37934e-12	16.1648	27.0202	20.3054	94.1092	77.6504	101.231
ENSMUSG00000034845	3.47221	3.78154e-07	0	1.58942	7.25194	33.5332	30.873	41.7448
ENSMUSG00000079019	6.00541	1.65384e-236	143.687	179.605	208.856	11431.6	10513.7	12384.7
ENSMUSG00000031803	4.03133	8.71344e-08	0	1.58942	5.80155	60.576	37.4219	32.3523
ENSMUSG00000110685	-2.18103	9.375e-19	829.792	670.736	781.759	160.094	164.656	178.459
ENSMUSG00000110529	2.75509	0.00266261	5.38826	3.17885	0	16.2257	17.7754	20.8724
ENSMUSG00000019732	-4.38446	1.64151e-182	2589.96	3127.98	2967.49	139.541	149.687	126.278
ENSMUSG00000083922	-2.45187	0.00543081	12.5726	12.7154	18.855	1.08171	2.80664	4.17448
ENSMUSG00000110429	-3.14898	0.00320032	17.9609	11.126	7.25194	1.08171	1.87109	1.04362
ENSMUSG00000005413	2.23483	3.35601e-22	23.3491	39.7356	44.962	177.401	174.012	165.936
ENSMUSG00000031620	-2.40981	8.6145e-17	3223.98	3636.6	3612.92	684.725	636.172	650.176
ENSMUSG00000101431	-3.00697	5.77066e-06	35.9217	38.1462	33.3589	6.49029	1.87109	5.2181
ENSMUSG00000110655	-4.75209	0.000222165	21.553	15.8942	17.4047	1.08171	0.935547	0
ENSMUSG00000031617	-2.09388	7.09293e-34	1977.49	2128.24	2014.59	455.402	505.195	472.76
ENSMUSG00000110094	-5.21071	0.00508613	3.59217	14.3048	2.90078	0	0	0
ENSMUSG00000109583	-4.48177	0.000808229	16.1648	19.0731	10.1527	0	0.935547	1.04362
ENSMUSG00000031682	-2.37313	3.65813e-16	4490.22	5262.58	4771.78	954.072	899.996	949.695
ENSMUSG00000090732	-3.40806	5.93213e-26	219.123	319.474	327.788	29.2063	21.5176	31.3086
ENSMUSG00000110045	-3.20474	9.94916e-13	75.4356	82.65	82.6721	3.24514	14.0332	8.34897
ENSMUSG00000110448	-2.02557	5.04925e-21	264.025	230.466	258.169	61.6577	64.5527	58.4428
ENSMUSG00000110690	2.03576	0.00379199	1.79609	3.17885	8.70233	23.7977	14.9687	19.8288
ENSMUSG00000053560	2.32566	2.93605e-12	34.1256	74.7029	47.8628	228.242	300.31	259.862
ENSMUSG00000003824	-2.55609	1.93791e-51	3373.05	4445.62	4958.88	748.547	701.66	723.229
ENSMUSG00000118643	-2.11412	0.000152971	32.3296	46.0933	47.8628	6.49029	12.1621	10.4362
ENSMUSG00000031700	3.90836	1.10382e-54	28.7374	49.2721	36.2597	559.246	528.584	637.652
ENSMUSG00000074178	-2.18788	5.94496e-39	6810.76	8527.25	8944.54	1786.99	1892.61	1649.96
ENSMUSG00000098854	-2.87359	1.24437e-15	134.706	135.101	123.283	10.8171	20.582	21.916
ENSMUSG00000098684	-2.25103	1.82877e-07	43.1061	50.8615	36.2597	8.65372	13.0977	5.2181
ENSMUSG00000098391	-4.75301	5.66457e-07	32.3296	33.3779	43.5116	2.16343	1.87109	0
ENSMUSG00000098360	-3.42924	4.24806e-24	132.91	114.438	188.55	11.8989	14.9687	13.5671
ENSMUSG00000098295	-3.97809	2.54846e-22	104.173	101.723	129.085	5.40857	8.41992	7.30535
ENSMUSG00000069971	-2.54947	3.69459e-09	8728.98	9871.91	9938.06	1485.19	1725.15	1664.58
ENSMUSG00000109755	-4.03202	3.24132e-08	25.1452	57.2192	66.7179	3.24514	2.80664	3.13086
ENSMUSG00000109651	-2.30312	6.25925e-10	71.8435	74.7029	82.6721	9.73543	18.7109	17.7416
ENSMUSG00000071047	-2.34478	1.18843e-16	172.424	208.214	184.199	46.5137	32.7441	32.3523
ENSMUSG00000056973	4.17953	2.30033e-34	8.98043	15.8942	14.5039	240.141	212.369	271.341
ENSMUSG00000031760	2.76527	0.00686748	1.79609	0	2.90078	12.9806	10.291	9.39259
ENSMUSG00000031770	-3.41503	7.24044e-126	6647.32	8659.18	9900.35	797.224	776.504	790.021
ENSMUSG00000074151	-2.08216	1.1506e-21	256.84	305.169	292.978	50.8406	79.5215	70.9662
ENSMUSG00000031778	2.20772	2.15316e-10	10.7765	19.0731	24.6566	78.9652	87.0058	90.795
ENSMUSG00000110517	-2.27282	5.53828e-09	79.0278	79.4711	85.5729	16.2257	21.5176	12.5235
ENSMUSG00000090206	-4.37841	4.87729e-229	2385.2	2686.12	2893.52	123.315	144.074	114.798
ENSMUSG00000110577	-3.25502	6.86072e-22	111.357	163.711	178.398	17.3074	18.7109	11.4798
ENSMUSG00000098116	-3.44261	2.68102e-23	118.542	138.28	147.94	7.572	19.6465	9.39259
ENSMUSG00000089819	-2.32726	0.00558464	17.9609	20.6625	13.0535	5.40857	1.87109	3.13086
ENSMUSG00000031875	2.15793	2.77423e-15	19.757	33.3779	34.8093	144.95	117.879	135.671
ENSMUSG00000048371	2.35781	3.6207e-11	12.5726	20.6625	17.4047	82.2103	79.5215	100.188
ENSMUSG00000031880	2.24788	0.000750022	7.18435	4.76827	4.35116	35.6966	27.1309	13.5671
ENSMUSG00000091813	-2.68412	0.000278188	21.553	27.0202	17.4047	5.40857	1.87109	3.13086
ENSMUSG00000069922	-3.617	2.38125e-10	88.0082	79.4711	104.428	9.73543	11.2266	1.04362
ENSMUSG00000062181	-3.18914	0.00503917	8.98043	7.94711	27.5574	0	4.67773	0
ENSMUSG00000014837	-3.36707	5.54574e-178	2137.34	2242.68	2201.69	194.709	212.369	230.64
ENSMUSG00000110611	-4.21741	4.1597e-42	258.636	286.096	326.337	15.144	12.1621	19.8288
ENSMUSG00000084128	2.1098	3.93684e-06	14.3687	4.76827	7.25194	36.7783	35.5508	38.614
ENSMUSG00000086390	2.71967	0.00213811	0	1.58942	4.35116	16.2257	9.35547	16.6979
ENSMUSG00000000303	2.38754	1.22096e-05	3.59217	7.94711	10.1527	30.288	43.0351	42.7885
ENSMUSG00000031930	-3.04423	1.55291e-54	4646.48	5426.29	5901.63	631.721	675.465	629.303
ENSMUSG00000110613	-2.37886	2.08952e-07	35.9217	50.8615	60.9163	10.8171	7.48437	10.4362
ENSMUSG00000031727	-3.15607	2.91229e-33	24680	27355.6	29342.8	2985.53	3117.24	3026.5
ENSMUSG00000048827	-2.52305	3.15558e-52	4161.53	3697	3834.83	699.869	652.076	682.528
ENSMUSG00000012519	-3.53435	4.39111e-34	208.346	308.348	292.978	21.6343	25.2598	22.9597
ENSMUSG00000031767	2.84955	0.00468325	1.79609	1.58942	1.45039	14.0623	11.2266	9.39259
ENSMUSG00000031845	-2.06819	5.44465e-20	1343.47	1541.74	1669.4	356.966	352.701	376.747
ENSMUSG00000074063	-5.03239	0	7437.59	9112.16	9980.12	282.328	264.76	264.036
ENSMUSG00000031828	2.34789	3.62686e-07	3.59217	14.3048	7.25194	41.1052	43.9707	44.8757
ENSMUSG00000043687	-3.27584	1.487e-05	19.757	20.6625	37.7101	2.16343	2.80664	3.13086
ENSMUSG00000041515	3.01378	2.23844e-23	17.9609	17.4837	36.2597	212.016	187.109	190.983
ENSMUSG00000046714	2.18915	0.000812291	3.59217	7.94711	5.80155	27.0429	30.873	21.916
ENSMUSG00000097783	-5.60732	7.0808e-06	28.7374	39.7356	30.4582	1.08171	0.935547	0
ENSMUSG00000110631	3.49321	4.98065e-22	14.3687	7.94711	20.3054	168.747	152.494	163.848
ENSMUSG00000097812	-2.71325	7.92659e-08	59.2709	42.9144	37.7101	4.32686	9.35547	7.30535
ENSMUSG00000006517	2.25038	2.59712e-17	37.7178	36.5567	36.2597	181.728	166.527	177.416
ENSMUSG00000006585	2.06666	9.97956e-17	62.863	47.6827	89.9241	325.596	262.889	256.731
ENSMUSG00000097637	-2.19873	3.3169e-29	396.935	459.343	485.88	95.1909	97.2968	100.188
ENSMUSG00000085030	-3.12374	2.05182e-05	34.1256	28.6096	24.6566	0	6.54883	3.13086
ENSMUSG00000031971	-5.49692	1.49067e-99	2970.73	3720.84	3997.27	51.9223	95.4258	88.7078
ENSMUSG00000050751	4.34546	7.21871e-54	19.757	19.0731	20.3054	417.542	346.152	440.408
ENSMUSG00000031980	5.52978	3.34201e-127	98.7848	92.1865	162.443	5433.45	4966.82	6017.52
ENSMUSG00000110629	-4.54718	8.37055e-97	648.387	616.696	684.583	25.9612	25.2598	32.3523
ENSMUSG00000031853	2.86843	5.28542e-06	3.59217	7.94711	1.45039	33.5332	29.9375	30.265
ENSMUSG00000033998	5.95448	5.25922e-08	0	1.58942	1.45039	68.148	65.4883	64.7045
ENSMUSG00000078840	-2.02871	1.02308e-19	484.943	389.409	442.368	108.171	103.846	110.624
ENSMUSG00000025278	-2.12415	4.5276e-18	1830.21	1727.7	1939.17	426.196	387.316	447.713
ENSMUSG00000033885	-2.17294	2.84385e-66	2584.57	3018.31	3431.62	665.254	696.982	641.827
ENSMUSG00000085883	-4.00155	2.54971e-06	55.6787	20.6625	23.2062	2.16343	0	4.17448
ENSMUSG00000114421	-2.58205	3.50712e-07	48.4943	49.2721	36.2597	10.8171	9.35547	2.08724
ENSMUSG00000114390	-3.16095	1.84387e-17	109.561	81.0606	100.077	11.8989	13.0977	7.30535
ENSMUSG00000021779	2.39859	5.38713e-12	10.7765	7.94711	23.2062	73.5566	72.9726	80.3588
ENSMUSG00000093814	-5.5073	0.000132125	19.757	12.7154	17.4047	1.08171	0	0
ENSMUSG00000021809	2.12985	1.40236e-11	14.3687	19.0731	18.855	75.72	75.7793	79.3152
ENSMUSG00000021811	-2.26098	3.10948e-77	1866.13	2160.03	2017.49	378.6	420.996	461.28
ENSMUSG00000021768	-2.01112	8.66792e-14	5531.95	5370.66	5302.62	1409.47	1294.8	1316.01
ENSMUSG00000114352	-2.36849	3.4651e-16	138.299	106.491	133.436	24.8794	24.3242	24.0033
ENSMUSG00000039081	2.43025	2.50088e-09	19.757	6.35769	8.70233	60.576	58.0039	63.6609
ENSMUSG00000048628	-2.66218	1.62209e-23	237.083	227.287	258.169	29.2063	45.8418	38.614
ENSMUSG00000089887	-2.63472	3.616e-21	646.591	718.419	706.339	99.5177	105.717	128.365
ENSMUSG00000114922	-2.16436	8.52063e-05	21.553	58.8086	55.1148	6.49029	10.291	13.5671
ENSMUSG00000098609	-2.66893	1.13984e-25	413.1	360.799	330.689	72.4749	52.3906	49.0502
ENSMUSG00000021994	2.10452	2.05528e-10	25.1452	11.126	11.6031	69.2297	68.2949	62.6173
ENSMUSG00000015966	3.86667	3.34957e-20	0	12.7154	11.6031	124.397	116.943	130.453
ENSMUSG00000021957	2.34687	1.02677e-18	61.0669	61.9875	79.7714	306.125	333.055	396.576
ENSMUSG00000021948	-4.58594	1.0924e-224	6370.72	7330.42	8386.15	300.717	349.894	268.211
ENSMUSG00000115723	-3.02319	3.07755e-06	35.9217	28.6096	26.107	2.16343	5.61328	3.13086
ENSMUSG00000057606	-3.3147	1.38539e-13	104.173	58.8086	88.4737	5.40857	12.1621	7.30535
ENSMUSG00000021900	2.25192	6.53286e-09	7.18435	27.0202	18.855	86.5372	76.7148	93.9259
ENSMUSG00000115691	4.19654	0.0094666	0	0	0	5.40857	5.61328	5.2181
ENSMUSG00000021913	3.00099	1.655e-23	16.1648	47.6827	49.3132	312.616	295.633	313.086
ENSMUSG00000100241	-6.29382	6.83273e-15	77.2317	120.796	118.932	1.08171	2.80664	0
ENSMUSG00000041707	-5.31787	0.000612171	19.757	9.53654	14.5039	0	0.935547	0
ENSMUSG00000041673	-3.02636	2.34705e-30	18546.4	20578.3	22380.9	2557.17	2509.14	2482.77
ENSMUSG00000044519	-2.29148	9.80254e-06	26.9413	42.9144	62.3667	5.40857	12.1621	9.39259
ENSMUSG00000115726	-3.70732	3.75251e-64	894.451	745.439	777.408	68.148	63.6172	53.2247
ENSMUSG00000072624	-4.03761	4.44654e-121	1228.52	1271.54	1506.95	69.2297	74.8437	100.188
ENSMUSG00000047441	-2.39137	2.15316e-34	5337.97	5439.01	5686.97	1112	1005.71	1020.66
ENSMUSG00000071531	2.10415	7.78153e-05	7.18435	7.94711	10.1527	45.432	40.2285	24.0033
ENSMUSG00000041479	2.04375	4.30052e-05	8.98043	12.7154	4.35116	31.3697	44.9062	29.2214
ENSMUSG00000115124	3.81218	0.00844715	0	1.58942	0	7.572	10.291	6.26173
ENSMUSG00000041445	2.23101	3.19448e-08	8.98043	15.8942	23.2062	74.6383	68.2949	87.6642
ENSMUSG00000041068	-2.26561	2.90096e-96	1246.48	1268.36	1205.27	261.775	244.178	268.211
[truncated: 1,350 more rows]
