# Supplementary material for: Regulation of Miwi-mediated mRNA stabilization by Ck137956/Tssa is essential for male fertility
Source: BMC Biol. 2023 Apr 17;21:89. doi: 10.1186/s12915-023-01589-z (PMC10111675; doi:10.1186/s12915-023-01589-z)
Supplement: Supplementary file 5 — Additional file 5. Proteomic profiling of Ck137956+/- and Ck137956-/- round spermatids. [file 12915_2023_1589_MOESM5_ESM.xlsx]

## Sheet: Proteome
Proteomic profiling of Ck137956+/- and Ck137956-/- round spermatids.
Protein.ID	ENSEMBL	ENTREZID	Gene names	Hete-1	Hete-2	Hete-3	KO-1	KO-2	KO-3	FC(KO/Hete)	p Value
B1AXB9	ENSMUSG00000068113	236749	Gm4907	220.68	163.8	168.32	0	0	0	0.00180571	0.000541808
Q9DAE3	ENSMUSG00000027927	69332	Lelp1	5779.7	5738.9	6023.3	103.42	84.723	137.78	0.0186356	3.64543e-07
A0A571BEE2	ENSMUSG00000039555	74914	Cylc2	5922	6115.4	6261.5	109.52	156.08	158.48	0.0232285	4.67714e-07
D3Z5T8	ENSMUSG00000075524	328573	4930407I10Rik	1291.8	1329.4	1365.8	26.96	22.151	65.711	0.0290426	9.01211e-07
Q80Y72-2	ENSMUSG00000055177	228756	Cstl1	3873	3842.6	4008.6	159.14	158.01	196.08	0.0438568	2.34076e-07
P15265	ENSMUSG00000074435	17235	Smcp	4655.6	4611.1	4643.2	285.24	200.81	155.16	0.046166	4.15147e-08
H7BX21	ENSMUSG00000050612	213272	Txndc2	18359	17808	18131	964.37	806.72	918.14	0.0495447	5.26844e-08
Q80ZR9	ENSMUSG00000048573	69361	Cypt3	5298.8	5502.3	5387.5	348.67	280.52	248.63	0.054283	1.66432e-07
P32766	ENSMUSG00000027442	13012	Cst8	5127.8	5190.5	5058.2	329.81	293.16	293.88	0.0596879	2.86721e-08
P70190	ENSMUSG00000041791	12344	Capza3	7645.1	7541.5	7782.7	598.99	458.72	419.88	0.0643696	1.39853e-07
Q9D9Q6	ENSMUSG00000019732	73316	Calr3	40031	38792	40298	2434.7	2652.4	2594.7	0.0644952	1.5165e-07
P16563	ENSMUSG00000023930	22024	Crisp2	7719.6	7767.7	8235.6	422.15	567.92	547.95	0.0648721	1.70057e-06
A0A1W2P7J2	ENSMUSG00000056987	70897	Fam71d	1737.7	1714.5	1788.8	152.33	76.274	113.78	0.0655063	7.82012e-07
Q8VE91	ENSMUSG00000022270	66270	Fam134b	387.41	415.82	341.81	38.283	38.261	0	0.0676626	0.000142059
Q32MG2	ENSMUSG00000034913	67926	Spert	91873	92030	91597	7256.6	6852.1	6331.2	0.0741954	8.84301e-10
Q80ZN5	ENSMUSG00000036924	69294	Cst13	3309.6	3274.8	3257.3	366.27	191.81	177.59	0.0748443	1.08097e-06
Q9QYL0	ENSMUSG00000038994	54388	Hils1	15679	15400	15684	1469.7	1118.5	1029.7	0.0773865	1.01044e-07
A0A087WSD2	ENSMUSG00000099398	383435	Ms4a14	2236.9	2351.6	2375.7	158.09	207.33	180.01	0.0784514	1.18368e-06
Q91YE9	ENSMUSG00000020622	70881	Nt5c1b	36724	37068	37335	3281	2868.5	3020.1	0.0825229	9.42579e-09
Q60662-2	ENSMUSG00000050089	11643	Akap4	32789	33009	33224	3402.8	2356.7	2422.3	0.0826353	1.20901e-07
Q9DAR6	ENSMUSG00000027564	75439	Cypt12	8468.1	8273.1	8125.3	748.12	667.19	662.54	0.0835971	2.0324e-07
J3JS82	ENSMUSG00000078577	69469	Tmco2	9507.3	9568.3	9572.1	1046	750.32	664.38	0.0859271	1.96544e-07
L7MTX3	ENSMUSG00000059690	75509	1700020N15Rik;Gm6812	7393.8	7220.3	7120.3	784.2	536.29	613.93	0.0890446	4.35306e-07
Q9DAL3	ENSMUSG00000050685	69339	Ccdc54	13406	13486	13265	1412.2	1063.6	1138.1	0.0900169	6.46468e-08
Q497K7	ENSMUSG00000037689	78469	Tmem247	3871.6	3965.6	3944.2	309.1	355.86	395.81	0.0901149	7.59168e-08
Q925K9	ENSMUSG00000047654	83984	Tssk6	4630.5	4709.7	4739.7	509.67	363.31	397.65	0.0903089	1.63778e-07
P09041	ENSMUSG00000031233	18663	Pgk2	32964	32594	32811	3440.6	2785	2799.2	0.0917536	2.58836e-08
Q8CJI4	ENSMUSG00000048077	70069	H1fnt	26828	26315	26227	2965.2	2326.4	2314.1	0.0958373	1.21139e-07
E9Q8J5	ENSMUSG00000048411	210962	Gm597	981.9	1139.5	1126.8	103.09	101.03	107.88	0.0963314	4.20797e-05
Q9DAA4	ENSMUSG00000029909	67690	Prss37	6996.5	6931.5	7001.7	707.5	633.91	704.66	0.0978023	4.53513e-09
Q14B02-2	ENSMUSG00000051956	386611	Rnf133	1693.8	1709.9	1653.2	213.56	161.65	133.13	0.100702	7.9701e-07
Q8C5W0-4	ENSMUSG00000021097	94040	Clmn	26823	27264	27143	3030.5	2625.2	2679.9	0.102628	1.92271e-08
A2A6C4-2	ENSMUSG00000049506	237958	Sppl2c	7610.3	7698.7	7735	802.68	783.1	806.91	0.10387	5.42508e-09
O09035	ENSMUSG00000038057	13168	Dbil5	13327	12783	12491	1695.4	1173.5	1196	0.105329	2.69518e-06
Q9JJB1	ENSMUSG00000055692	224019	Tmem191c	11262	11810	11747	1399.9	1182.6	1088	0.105442	7.63327e-07
Q9ERZ0	ENSMUSG00000028332	93966	Hemgn	11955	12139	12399	1378	1227.8	1244.6	0.105535	1.51873e-07
Q8BHW6	ENSMUSG00000045004	329972	Spata21	664.69	601.96	585.5	79.893	57.699	58.518	0.106365	2.56849e-05
A0A0R4J198	ENSMUSG00000076438	353371	Oxct2a;Oxct2b	57992	59557	60252	6862.3	6105.7	6051.2	0.106974	2.0268e-07
A0A087WSG3	ENSMUSG00000101818	100043180	Gm28269	20794	20849	21105	2503.7	2095.2	2116.7	0.107039	3.53916e-08
Q9CQ70	ENSMUSG00000062651	68231	H2afb1	7867.5	8056.8	7767.2	1001.1	794.68	741.59	0.107138	4.39824e-07
A0A1L1STB7	ENSMUSG00000036244	74286	Tbc1d21	18400	18373	18493	2253.4	1899.6	1771.8	0.107221	3.99105e-08
A0A1L1SQQ1	ENSMUSG00000031991	75469	Spata19	738.99	732.86	791.49	96.537	77.67	68.457	0.107609	4.97755e-06
O54887	ENSMUSG00000059891	22116	Tsks	66948	70113	68028	7910.9	7259.5	7367.5	0.109898	3.56617e-07
Q9DAL0	ENSMUSG00000020270	69351	Smim23	3544.9	3547.7	3579.9	466.81	329.43	393.29	0.111541	1.73783e-07
Q3TTY0	ENSMUSG00000029134	665270	Plb1	24982	25471	25335	3232.6	2726.4	2709.6	0.114391	6.14693e-08
A0A0J9YV03	ENSMUSG00000046826	76415	Fam187b	6518.9	6621.2	6483.5	997.59	650.23	602.27	0.114708	1.57596e-06
Q80ZQ0	ENSMUSG00000070563	69363	Spaca4	279.87	285.76	265.34	57.987	14.21	23.016	0.115645	7.52406e-05
Q5STT6	ENSMUSG00000020401	432552	Fam71b	27258	28236	27285	3628.3	2971.3	3021.5	0.116237	3.71015e-07
Q6P8W9	ENSMUSG00000048686	69317	Hmgb4	21827	21574	22170	2947.2	2357.6	2412.3	0.117704	1.84205e-07
Q8BXF8	ENSMUSG00000037737	76652	Actrt3	13796	14137	14503	1884.8	1506.6	1615.8	0.118015	7.28466e-07
Q6P925	ENSMUSG00000047995	235067	Cypt4	13833	14304	14214	1625.1	1649.1	1759.3	0.118873	1.27266e-07
O54794	ENSMUSG00000028427	11832	Aqp7	3336	3507.3	3360.6	422.37	350.69	441.04	0.11907	9.71286e-07
A0A3Q4EGK1	ENSMUSG00000117477		Gm50092	1385.5	1468.1	1494.2	193.06	174.77	151.75	0.119707	3.33013e-06
Q0P5Y3	ENSMUSG00000008813	219038	Tppp2	4057.5	4182.6	4200.1	595.44	447.69	473.78	0.122007	5.69607e-07
Q9D8L5	ENSMUSG00000030301	67015	Ccdc91	39602	39649	40125	5625.3	4515.1	4513.3	0.12276	1.10019e-07
O54863	ENSMUSG00000045521	22115	Tssk2	4305.8	4251.2	4214.7	632.2	493.28	446.3	0.123136	4.48814e-07
Q9D9B7	ENSMUSG00000042888	76627	Prr30	1209.5	1270.5	1274.4	202.05	139.45	122	0.123689	4.38955e-06
Q8C0N1	ENSMUSG00000046755	73470	Kif2b	2371.2	2413	2382.7	315.76	299.7	275.51	0.12444	2.67471e-08
F6TGL6	ENSMUSG00000079022	69700	Col22a1	1125.4	1210	1205	112.95	166.02	163.05	0.125097	5.74781e-06
Q80Y39	ENSMUSG00000090369	66765	4933411K16Rik	11416	11594	11453	1603.4	1340.6	1384.5	0.125624	5.36811e-08
A0A1Y7VN40	ENSMUSG00000114073	102632152	Gm30302	4841.2	4900	4829.7	745.48	566.05	521.95	0.125892	4.88103e-07
Q9CYT6	ENSMUSG00000021373	67252	Cap2	862.14	863.48	885.99	138.01	108.48	84.702	0.127149	1.586e-06
Q9D2R9	ENSMUSG00000060726	78478	Tmsb15a	2319	2302	2472.1	280.37	345.1	279.29	0.127678	3.80865e-06
Q9D5U0	ENSMUSG00000033794	70902	Lpcat2b	3610.2	3710.5	3744.5	555.21	417.58	440.22	0.127777	6.61342e-07
F8VQ03	ENSMUSG00000031553	11497	Adam3	20290	20101	20433	3019.6	2523.1	2366.8	0.130053	1.42513e-07
Q9WV27	ENSMUSG00000007107	27222	Atp1a4	31116	30818	32067	4805	3792.1	3633.6	0.130122	8.28849e-07
A0A3F2YNM7	ENSMUSG00000024223	67645	Armc12	4608.5	4691	4576	683.87	576.69	547.09	0.130339	1.92189e-07
Q8C633	ENSMUSG00000007907	70977	Cabs1	9573	9455.7	9385.7	1327.9	1222.5	1162.5	0.1307	3.69627e-08
E9Q3A0	ENSMUSG00000033949	28105	Trim36	51597	51987	52253	7134.9	6544	6714.7	0.130871	6.50343e-09
Q9DAN1	ENSMUSG00000030968	71830	Pdilt	58099	56388	57041	8601.1	6975.9	6902.3	0.131058	3.03836e-07
E9QAF1	ENSMUSG00000074849	238683	Spata31d1c	9648.4	9978.3	9599.7	1399.5	1255.5	1214.4	0.132424	3.50885e-07
Q60813	ENSMUSG00000072647	280668	Adam1a	4694.6	4680.8	4666	685.48	609.44	573.13	0.1331	2.99663e-08
D3YVJ1	ENSMUSG00000078611	100503879	Gm5901	3700.6	3624.4	3593.6	544.49	480.74	431.53	0.133499	2.62108e-07
Q3V157	ENSMUSG00000062939	20849	Stat4	18562	18438	19039	2862	2413.3	2219.5	0.133758	4.2522e-07
E9QA35	ENSMUSG00000050876	72219	Spata31d1a	281.87	300.73	325.91	41.973	43.421	36.387	0.134997	3.4954e-05
A0A0R4J1W9	ENSMUSG00000027355	67356	Tmco5;Tmco5a	4356.4	4423.1	4463	653.88	641	504.03	0.135909	3.01816e-07
P58019	ENSMUSG00000068686	333883	Cd59b	2881.8	2759.3	2945	425.57	408.12	335.01	0.136216	2.23772e-06
G3XA12	ENSMUSG00000050526	240755	4933406M09Rik	11132	11681	11329	1854.6	1398	1424	0.137	1.46246e-06
B7XG49	ENSMUSG00000091017	619288	Fam71a	32167	32883	32790	5424	4347.5	3970.3	0.140461	5.59491e-07
Q9DA60	ENSMUSG00000036574	71863	Tex44	7105.6	7253.6	7292.4	1118	1022.3	925.32	0.141628	1.63165e-07
Q9D976	ENSMUSG00000017720	73603	Trp53tg5	5077.9	5183.5	5140.9	906.16	644.29	638.5	0.142174	1.21218e-06
Q6P924	ENSMUSG00000090132	245566	Cypt2	5424	5600.9	5292.1	877.02	787.07	659.61	0.142462	1.81271e-06
Q9D9J2	ENSMUSG00000062154	73376	Tex33	32652	33172	33053	5541.1	4401.9	4180.7	0.14285	3.85116e-07
A6ZI47	ENSMUSG00000063129	79459	Aldoart2	11539	11562	11603	1813	1719.5	1524.1	0.145731	3.62585e-08
Q8CGF5	ENSMUSG00000028132	99887	Tmem56	3168.7	3253	3365.9	533.99	450.51	460.09	0.147681	1.56691e-06
Q9D9M0	ENSMUSG00000021966	73382	Prss52	2134.7	2200.6	2273.9	395.82	271.9	307.95	0.147752	4.23391e-06
Q9QY84	ENSMUSG00000070979	11470	Actl7a	16449	16581	16578	2809.9	2276.8	2291.4	0.148745	1.62514e-07
G3X906	ENSMUSG00000031452	66501	1700029H14Rik	32414	32258	32883	5217.1	4651.7	4766.6	0.150031	4.34656e-08
E9PWP9	ENSMUSG00000073722	210940	4931408C20Rik	3615.8	3743.2	3575.9	731.75	546.38	441.95	0.157379	6.33224e-06
B1AZS9	ENSMUSG00000025289	53381	Prdx4	433.26	509.03	446.01	61.107	93.082	65.007	0.158494	0.000106864
A0A5F8MP96	ENSMUSG00000020486	18952	Septin4	5995.5	6488.8	6454	1196.3	932.99	893.9	0.159678	8.83126e-06
Q9CQX0	ENSMUSG00000021203	68149	Otub2	5043.2	5136.8	5366.2	900.46	795.09	791.75	0.160048	1.82878e-06
A0A1B0GT45	ENSMUSG00000109737	105243794	Gm39566	4083.5	4361.9	4195.9	832.54	576.64	628.22	0.161236	6.10385e-06
Q3V061	ENSMUSG00000070332	432613	Trim80	1043.6	1188.4	1238.5	178	196.75	189.14	0.162722	7.88372e-05
A0A1D5RMD1	ENSMUSG00000110622	637079	Iqcn	34513	35171	35437	6474.8	5640.5	5427.7	0.166892	2.59968e-07
Q8BFW7	ENSMUSG00000033306	210126	Lpp	2294	2307.8	2409.3	470.92	332.83	368.17	0.167271	3.83477e-06
P16627	ENSMUSG00000007033	15482	Hspa1l	24137	24367	25056	4360.6	4129.7	3840.8	0.167645	3.37291e-07
B2RSY5	ENSMUSG00000043945	238406	Adam6a	21484	22248	21610	4240.1	3598.2	3256.4	0.169807	1.08223e-06
O08715-2	ENSMUSG00000018428	11640	Akap1	7750.2	8206.9	8231.8	1569.4	1365.6	1230.4	0.172237	3.52116e-06
Q80VP2	ENSMUSG00000021007	104871	Spata7	3613.7	3805.6	3703.8	652.89	721.14	588	0.176466	1.42391e-06
Q9D5Y0	ENSMUSG00000029828	70821	4921507P07Rik	6055.4	6011.1	6108.5	1207.7	1047.3	1030	0.180788	1.57464e-07
A0A3Q4EGR0	ENSMUSG00000008482	67504	Rnf151	1733.9	1794.9	1724.7	351.48	283.69	314.07	0.180843	1.06756e-06
Q9DA04	ENSMUSG00000025652	69384	Tmem89	601.23	615.95	652.06	138.17	96.555	103.83	0.181557	1.35151e-05
Q8CDE2	ENSMUSG00000070999	442829	Ccin	29929	30058	30434	5898.6	5256	5323.4	0.182245	6.76301e-08
Q3TTE0	ENSMUSG00000031554	11499	Adam5	18260	18319	18643	3728.4	3367.1	3025.6	0.183295	3.59223e-07
Q3U1U6	ENSMUSG00000029723	78829	Tsc22d4	16523	15571	16852	3318.4	2994.1	2775.9	0.185699	5.68427e-06
A0A1W2P6U8	ENSMUSG00000044581	102635990	4932415D10Rik	55694	57420	57628	12024	10236	9618.1	0.186708	1.0466e-06
Q9D9L5	ENSMUSG00000051276	73353	Actrt2	21662	21465	22244	4492.2	3889.9	3837.4	0.186938	5.9334e-07
A2APA5	ENSMUSG00000027505	76426	Fam209	15120	15363	14753	3070.4	2798.9	2598.9	0.187218	6.66095e-07
Q9D9G7	ENSMUSG00000029883	73481	1700074P13Rik	7085.7	7447.2	7650.9	1480	1335.7	1406.2	0.190351	3.91851e-06
Q8BVR0	ENSMUSG00000037307	403171	Banf2	7344.1	7721.3	7577	1626.7	1398.8	1309.8	0.191504	1.89721e-06
Q9D5V1	ENSMUSG00000066368	67722	Actl11	6065.4	6393	6144	1282.2	1136.5	1178.2	0.1934	1.29187e-06
Q9CQ94	ENSMUSG00000027606	66326	Dnajc5b	2198.3	2089.3	2013.3	472.13	373.93	372.48	0.193519	1.13745e-05
B2RUD9	ENSMUSG00000072974	214321	Gm4787	26196	26242	26054	5454.6	4740.4	5006.4	0.193678	6.58131e-08
A0A0R4J0X7	ENSMUSG00000061099	14447	Gapdhs	5111.5	5049.8	5213.9	1095.3	1018.2	906.19	0.196452	5.85491e-07
Q9D2H8	ENSMUSG00000018844	78919	Fndc8	15216	15643	15755	3337.1	2898.4	2945.2	0.196969	5.29837e-07
Q7TSG5	ENSMUSG00000073758	66938	Sh3d21	35914	36872	37210	7656.3	7099.1	7105.6	0.198751	2.74516e-07
Q8CGQ2	ENSMUSG00000072972	11498	Adam4	20814	20852	21032	4439.2	4113.1	3919.9	0.198938	5.76498e-08
H3BL26	ENSMUSG00000067377	56496	Tspan6	4710.6	4467.7	4998.3	1024.7	951.44	890.12	0.202239	1.83902e-05
Q64521	ENSMUSG00000026827	14571	Gpd2	41584	42088	42132	9105.6	8426.1	8055.3	0.203394	7.58016e-08
Q8R422	ENSMUSG00000046186	235505	Cd109	13576	13864	13980	3026	2735.8	2679.6	0.203819	2.76149e-07
G3X9B5	ENSMUSG00000046258	244486	Adam29	5822.1	6180.5	6330.1	1310.1	1239.9	1188.3	0.203958	6.10971e-06
Q04735	ENSMUSG00000031065	18555	Cdk16	5593.6	5871.2	5776.7	1289.5	1139.6	1129.4	0.206438	1.20021e-06
Q80X59	ENSMUSG00000041255	75275	Tmco5b	11676	11670	12196	2620.4	2500.6	2388.4	0.211305	9.55061e-07
A6H656	ENSMUSG00000061923	18285	Odf1	18240	18852	18013	4238.3	3955.6	3628.2	0.214552	1.21604e-06
Q64442	ENSMUSG00000027227	20322	Sord	25697	25697	25418	5962	5394.1	5147	0.214861	1.64044e-07
A0A2I3BPM7	ENSMUSG00000021838	74480	Samd4a	5271	5235.6	5132.2	1171.9	1050.3	1138.7	0.214958	1.98805e-07
Q3ULB1	ENSMUSG00000029552	21753	Tes	37243	38053	38282	8836	8183.6	7412.2	0.215117	5.54324e-07
Q7M6Z4	ENSMUSG00000060176	75050	Kif27	40816	41355	41226	9522	8572.9	8573.2	0.216123	8.87081e-08
Q9JJZ4	ENSMUSG00000028277	56228	Ube2j1	5073.7	5168.7	5314.3	1173.5	1176.1	1064	0.21948	8.73638e-07
Q3ULL6	ENSMUSG00000036572	68134	Upf3b	4815.4	4867.3	4662.6	1224.7	895.32	1069.4	0.222386	5.12956e-06
Q8C5Y2	ENSMUSG00000056509	629141	Gm9999	6306	6017.2	6241.7	1519	1357.4	1346.2	0.227492	1.33056e-06
Q7M6Y6	ENSMUSG00000022155	223825	Mroh2b	7017.1	6995.1	7061.5	1671.1	1543.1	1582.2	0.227638	2.28116e-08
P51125-5	ENSMUSG00000021585	12380	Cast	4890.6	4896	5108	1201.3	1182.9	1010.9	0.227994	2.14394e-06
A0A0A6YXC8	ENSMUSG00000022995	13800	Enah	16367	16783	16733	4054.5	3811.8	3654.4	0.23097	2.1174e-07
A0A286YDZ4	ENSMUSG00000057246	407788	BC051142	2403.8	2659.9	2663.4	636.33	549.76	600.57	0.231319	2.47588e-05
Q9JJZ2	ENSMUSG00000030137	53857	Tuba8	3652.3	3544.3	3657.4	843.35	797.18	875.29	0.231858	3.52579e-07
Q8C552	ENSMUSG00000050592	241303	Fam78a	2486.2	2473.2	2501.9	661.69	569.31	505.97	0.2329	2.01306e-06
E9Q591	ENSMUSG00000002240	73779	Prr27	467.09	541.97	466.34	108.19	116.95	117.93	0.233047	0.000117145
B9EJ80	ENSMUSG00000074746	107368	Pdzd8	18637	18874	18971	4725.5	4232.4	4285.1	0.234478	1.63191e-07
A0A0G2JFD8	ENSMUSG00000039103	68810	Nexn	5614.8	5843.2	5769.3	1387.1	1346.8	1313.5	0.234985	3.9882e-07
Q80YT5	ENSMUSG00000020867	217116	Spata20	41035	42810	42547	10819	9413.8	9481.5	0.235102	1.47193e-06
O70169	ENSMUSG00000026125	21755	Prss39	3326.7	3467.2	3544.1	817.96	768.94	860.63	0.236825	2.81907e-06
Q8BHN0	ENSMUSG00000027784	242083	Ppm1l	3614.9	3503.6	3380.8	909.33	789.13	787.58	0.236854	4.50023e-06
E9QAS1	ENSMUSG00000079583	631784	Gm7073	329.59	280.81	310.21	51.376	90.218	76.337	0.237553	0.000208916
P50289	ENSMUSG00000032110	11451	Acrv1	14672	14925	14999	3943.1	3417.6	3295.1	0.238958	8.88037e-07
Q5SS91	ENSMUSG00000040985	194974	Sun3	10885	11148	11476	2863.3	2615	2561.8	0.239961	1.64953e-06
Q9R0Y5	ENSMUSG00000026817	11636	Ak1	12255	11882	11772	3043.2	2930.7	2682.3	0.24108	9.41272e-07
Q8QZT2	ENSMUSG00000031971	73420	Ccsap	3458.8	3530.5	3587.9	902.47	846.52	824.98	0.243422	4.39484e-07
Q61241	ENSMUSG00000041566	22114	Tssk1b	13066	13530	13385	3333.5	3290.8	3166.6	0.244908	2.64756e-07
Q14BX2	ENSMUSG00000034623	71037	Prss55	693.37	799.24	737.41	200.96	173.69	174.4	0.246546	6.23844e-05
Q9DA11	ENSMUSG00000020945	69444	Lyzl6	6665.2	6520.3	6424.2	1750.8	1565.2	1533.5	0.247339	9.21503e-07
Q61024	ENSMUSG00000029752	27053	Asns	4630.3	4542.7	4628.2	1282.9	1025.5	1127.7	0.249026	1.73568e-06
Q3V0F0	ENSMUSG00000071636	239731	Rimbp3	50903	52494	52330	13898	12846	12392	0.251316	5.41471e-07
Q9WTK2-2	ENSMUSG00000059288	12593	Cdyl	5663.7	5769.8	6013	1493.4	1398.3	1492.4	0.251331	2.26962e-06
O88987	ENSMUSG00000030344	11642	Akap3	9298.7	9812.3	9594.3	2553.5	2303.3	2393	0.252586	1.72885e-06
E9QA57	ENSMUSG00000091311	238662	Spata31d1b	4383.9	4299.7	4284.6	1156.7	1046	1075.1	0.252814	2.31794e-07
Q149T7	ENSMUSG00000002228	71887	Ppm1j	3936.1	3883.7	3901.3	1072.2	958.72	964.47	0.255619	2.141e-07
E9Q4M2	ENSMUSG00000003123	16890	Lipe	4032.2	4417.6	4387.7	1175.9	1055.3	1072.4	0.257398	1.63074e-05
Q9CPZ3-2	ENSMUSG00000060491	67646	4930522H14Rik	934.74	884.81	866.02	263.2	215.5	212.17	0.257529	1.45554e-05
Q9JHX6	ENSMUSG00000020636	94041	Allc	20389	20808	20900	5867.3	5034.1	5108.5	0.257833	9.81754e-07
Q91V09	ENSMUSG00000031166	73447	Wdr13	925.22	921.53	1027.4	285.45	208.07	247.73	0.25816	6.65691e-05
D6RH51	ENSMUSG00000020096	65971	Tbata	475.44	558.45	579	151.4	134.04	131.72	0.259101	0.000246593
D3Z2Z1	ENSMUSG00000049550	56430	Clip1	22195	22946	23375	6590.3	5741.6	5427.9	0.259217	4.17575e-06
Q8BIL5	ENSMUSG00000028572	77963	Hook1	34815	35438	35455	9579.8	9056	8843.7	0.259964	1.10176e-07
Q810N5	ENSMUSG00000047515	320135	BC049715	1498.6	1624.6	1606.8	439.7	431.29	358.23	0.260034	1.57642e-05
A2RSG8	ENSMUSG00000079058	384814	Adam34	3144.4	3491.9	3255.2	895.43	841.92	836.13	0.260246	1.97436e-05
L7N480	ENSMUSG00000092518	243822	Fam71e2	2824.7	2793.9	2621.9	822.63	690.11	635.53	0.260786	1.74207e-05
E9QAF0	ENSMUSG00000056223	78124	Spata31	9513.5	9804.4	10026	2841.4	2411.9	2442.4	0.262284	3.73027e-06
Q7M6Y5	ENSMUSG00000039977	234964	Ccdc67	13682	14159	14018	3855.7	3680.7	3463.5	0.262802	5.78357e-07
Q9WTX7	ENSMUSG00000028259	57756	Fhl5	5463.7	6090.7	5795.6	1587.3	1565.6	1433.3	0.264377	2.22891e-05
Q8BVM2	ENSMUSG00000047441	239029	Antxrl	1354.2	1439.1	1454	450.57	364.21	317.57	0.266777	3.1369e-05
B1AWG4	ENSMUSG00000078632	237954	Lrrc37a	49869	50124	49990	14195	13160	12728	0.267255	1.26384e-07
P09470	ENSMUSG00000020681	11421	Ace	45492	45812	44737	12932	11814	11634	0.267425	3.49061e-07
E9Q5W2	ENSMUSG00000043986	238663	Spata31d1d	25780	25796	26534	7366.7	6701.4	6940.3	0.268969	4.53729e-07
Q6IMH7	ENSMUSG00000051804	238405	Adam6b	2243.1	2557.4	2322.4	684.43	631.84	604.63	0.269782	5.80948e-05
Q9JMC3	ENSMUSG00000032285	58233	Dnaja4	24318	24623	25381	7221.7	6629.1	6235.6	0.270272	1.85363e-06
G3X970	ENSMUSG00000042554	22789	Zp3r	12602	12535	12434	3607.4	3327.4	3285	0.272032	1.38039e-07
A0A0R4J160	ENSMUSG00000071937	23793	Adam25	6514.1	6750.3	6807	1910.3	1841	1769.4	0.275089	1.01704e-06
A0A0A6YX73	ENSMUSG00000032601	19087	Prkar2a	6238.7	6405.1	6152.6	1821	1649.8	1699.4	0.275102	9.17646e-07
Q8K0M3	ENSMUSG00000022091	20410	Sorbs3	6350.8	6338.9	6487.5	1927.9	1722.6	1653.6	0.276621	1.07366e-06
F7CB97	ENSMUSG00000049550	56430	Clip1	5162.4	5151.6	5124.5	1465.8	1498.4	1350.7	0.279536	1.4442e-07
D3Z720	ENSMUSG00000062028	210145	Irgc1;Irgc	21566	22075	22235	6554.2	6131.6	5868.1	0.28166	6.28393e-07
A0A6Q6PKH4	ENSMUSG00000020286	67358	1700093K21Rik	1715.5	1872.7	1788.5	568.22	466.88	480.33	0.281985	2.03874e-05
Q8R550-6	ENSMUSG00000040990	58194	Sh3kbp1	2106.9	2140.9	2185.1	530.19	664.1	619.17	0.282016	4.50613e-06
Q8BHC7	ENSMUSG00000026142	76867	Rhbdd1	947.11	1190.8	1169.7	311.62	347.7	280.34	0.284307	0.000601935
Q9D548	ENSMUSG00000031330	75064	Zcchc13	814.12	897.26	927.97	294.09	233.7	222.56	0.284565	0.000101125
Q8CDC8	ENSMUSG00000050035	14202	Fhl4	9816.5	10565	10630	3117.7	2925.8	2825.4	0.28601	1.1412e-05
Q80X35	ENSMUSG00000015222	17756	Map2	3471.9	3591.3	3356.9	1083	957.99	939.95	0.286144	6.86793e-06
Q7TPM5	ENSMUSG00000026809	69987	Spaca9	3773.2	3908.7	3781.9	1127.4	1125.3	1040.1	0.287297	8.19134e-07
Q8C5R5	ENSMUSG00000049008	434285	BB014433	4640.8	4693.6	4845.6	1375.1	1343.7	1365.6	0.28809	6.93714e-07
A3KGG8	ENSMUSG00000027331	51944	Knstrn	4306.3	4354.6	4503.1	1318.5	1282	1203.2	0.289001	1.37278e-06
Q9D9J7	ENSMUSG00000064158	73456	Izumo1	29925	28888	29510	8837.8	8378.4	8327.1	0.289211	4.28728e-07
E9Q2P5	ENSMUSG00000040936	209012	Ulk4	9029.1	9112.7	9173.5	2798.4	2522	2600.8	0.290017	2.48473e-07
A2AUQ7	ENSMUSG00000026882	75859	Ggta1l1	1533.9	1646.2	1667.5	499.48	431.03	475.36	0.29016	1.53901e-05
Q9D3T1	ENSMUSG00000025288	66780	4933436I01Rik	465.15	433.13	489.91	143.02	124.35	135.24	0.290536	4.5343e-05
P70277	ENSMUSG00000057286	20446	St6galnac2	1305.3	1418.3	1480.6	424.18	398.17	408.75	0.292994	4.41755e-05
A0A1B0GSQ4	ENSMUSG00000022562	75475	Oplah	212.39	177.85	186.17	58.222	36.189	73.912	0.293246	0.000840839
A2A9H6	ENSMUSG00000034239	380730	Gm884	18601	18865	19079	5761.4	5578.4	5312.6	0.294511	2.49539e-07
Q80VT5	ENSMUSG00000049916	70458	2610318N02Rik	4857.6	5254.5	5227.5	1534.1	1486.3	1496.8	0.294526	9.68455e-06
Q9D529	ENSMUSG00000022455	74716	Wbp2nl	3181.1	3194	3276	1074.4	930.49	839.62	0.294807	6.93632e-06
H7BXA9	ENSMUSG00000004633	69993	Chn2	1402.6	1386.1	1394.2	433.39	458.84	350.91	0.297364	7.58589e-06
Q8VC66	ENSMUSG00000036825	99167	Ssx2ip	13175	13529	13723	4481.2	3879.8	3897.5	0.303243	3.22312e-06
Q8K389	ENSMUSG00000039298	214444	Cdk5rap2	15076	15121	15121	5022.6	4388.2	4347.6	0.303612	1.12493e-06
Q9DBH0	ENSMUSG00000031930	66894	Wwp2	3451.9	3615.6	3524.9	1110.8	1037.6	1105.7	0.307276	1.30854e-06
Q9D9V2	ENSMUSG00000028575	67753	Eqtn	1122.4	1106.8	1117	374.72	356.52	310.83	0.311625	2.50627e-06
F8WIV1	ENSMUSG00000034151	213234	Zbbx	2294.2	2475.7	2619.8	793.38	831.78	700.05	0.314748	7.80448e-05
Q8BVP6	ENSMUSG00000062732	232973	Lypd4	12907	12936	13005	4197.7	4077.2	4028.8	0.316731	1.1091e-08
A2CG24	ENSMUSG00000057246	407788	BC051142	6765.3	6815.1	6904.8	2267.2	2159.6	2072.3	0.317292	2.97446e-07
G5E8A8	ENSMUSG00000039179	70426	Tekt5	18666	19966	19609	6629.5	6005.6	6005.2	0.320066	7.35612e-06
G3X8S9	ENSMUSG00000015242	73398	Nipsnap3a	1294.1	1282	1238.6	392.24	428.47	411.91	0.323301	1.68745e-06
A0A1D5RLM0	ENSMUSG00000031788	16582	Kifc3	6375.2	6350	6634	2253.6	2117.7	1911.5	0.324573	5.4273e-06
Q6PIX9	ENSMUSG00000041623	276852	D11Wsu47e	11087	11640	11296	3952.7	3638.4	3521.8	0.326649	3.17831e-06
Q9DAG9-2	ENSMUSG00000021902	71838	Phf7	895.61	899.84	902.05	300.88	282.11	298.37	0.326982	6.50764e-08
Q9D2E9	ENSMUSG00000013091	78052	Tmem190	9775.8	9660.3	9615.7	3335	3149	3113.6	0.330385	1.65621e-07
A2A4N8	ENSMUSG00000017119	17966	Nbr1	7773.3	8017.2	8159.8	2747.1	2589.8	2644.2	0.333264	1.64465e-06
Q5SPX1-2	ENSMUSG00000051427	216516	Ccdc157	4219.3	4545.8	4606.8	1575.3	1505	1399.9	0.335096	2.23605e-05
Q6PD10	ENSMUSG00000032594	27399	Ip6k1	3160.3	3273.7	3249.7	1065.7	1059.7	1120.3	0.33524	6.88743e-07
Q9DA48	ENSMUSG00000028264	67652	Spaca1	9372.5	9567.2	9732.1	3426.4	3139.7	3051.3	0.335454	2.04856e-06
A6H690	ENSMUSG00000038199	231045	Iqca1l	3248.5	3503.7	3437.7	1155	1118.2	1165	0.337478	8.49642e-06
Q9CWD0	ENSMUSG00000070708	68236	Gtsf1l	3071.6	3104.5	3063.9	1032.7	1048.5	1043.9	0.338286	1.08889e-08
D3Z796	ENSMUSG00000024233	67328	Lyzl1	1585.9	1516.9	1683.9	518.68	550.18	551.21	0.338591	2.88568e-05
D3YZF6	ENSMUSG00000078721	433698	Gm12429	18483	18706	19169	6770.7	6363.7	6081.1	0.340966	1.6644e-06
Q8BPC6	ENSMUSG00000084234	243996	4933405O20Rik	17510	17289	18153	6209.9	5911.4	5948.5	0.341261	1.88784e-06
Q9R160	ENSMUSG00000046723	13526	Adam24	12126	12630	13099	4535.6	4338.1	4089.7	0.342466	1.14565e-05
A2A8L1	ENSMUSG00000005045	269610	Chd5	6567.6	7093.5	6963.1	2430.1	2341.4	2292.6	0.342547	1.00977e-05
Q9JKK7	ENSMUSG00000032186	50876	Tmod2	2292.5	2541.7	2501.8	899.57	862.74	791	0.348141	4.45423e-05
Q91W40	ENSMUSG00000040714	232943	Klc3	6279.9	6510.3	6383.4	2306	2255.1	2147.1	0.3499	8.83472e-07
Q9D9Q3	ENSMUSG00000074619	73297	1700034I23Rik	9133.5	9151.7	9223.4	3384.7	3212	3087.4	0.352063	3.21891e-07
Q9JJF2	ENSMUSG00000038180	245865	Spag4	9221.2	9829.7	9721.9	3527.8	3336.6	3304	0.353426	6.45133e-06
A2ALC6	ENSMUSG00000090102	245376	Gm4985	10233	10599	10540	3935.5	3594.3	3583.7	0.35427	1.97626e-06
E9QLR3	ENSMUSG00000020585	17775	Laptm4a	5956.1	6084	6171.5	2331	2114.9	2034.4	0.355869	3.52666e-06
Q8CG27	ENSMUSG00000092519	69481	Actl9	2330	2393.6	2450.9	860.66	883.52	818.19	0.357239	2.68803e-06
A0A1D5RLT3	ENSMUSG00000035785	75502	Cmtm2b	3349.3	3506.3	3383.9	1199.7	1190	1276.9	0.358147	2.37123e-06
Q9DA32	ENSMUSG00000027480	76407	Sun5	6479.8	6159.3	6417.4	2299.8	2361	2181.1	0.359066	3.34725e-06
Q5FWA2	ENSMUSG00000062859	21463	Tcp11	9711	9712.3	9432.9	3545.2	3492.6	3388.7	0.361348	4.85709e-07
Q8K010	ENSMUSG00000022562	75475	Oplah	7296.5	8599.9	7727.9	2996.8	2727.4	2828.6	0.362061	0.000212227
Q69ZM6	ENSMUSG00000033276	269209	Stk36	11910	11961	12209	4463.8	4488.3	4212.3	0.364885	4.67817e-07
Q6ZPJ0	ENSMUSG00000040548	21763	Tex2	23643	24164	24295	9195.6	8447.3	8703.3	0.365411	8.53851e-07
G3X9J2	ENSMUSG00000036368	381110	4921513D11Rik	1131.4	1170.2	1211.5	423.67	428.05	448.99	0.370425	7.15068e-06
Q8R2H9	ENSMUSG00000050860	237928	Phospho1	2559.8	2759.6	2818.7	1061.8	1005.4	949.15	0.370723	3.59494e-05
A0A087WQF1	ENSMUSG00000064302	76707	Clasp1	3709.4	3592.2	3778.5	1449.7	1306.1	1354.2	0.370992	4.59434e-06
Q3UJT0	ENSMUSG00000039033	75812	Tasp1	3852.6	4112.8	4028.2	1512.7	1456.1	1539.5	0.375944	6.44839e-06
Q5DTT3	ENSMUSG00000033799	105203	Fam208b	34439	35468	35288	13562	13356	12792	0.377495	6.22487e-07
A0A1W2P7U1	ENSMUSG00000020307	216150	Cdc34;Cdc34-ps	2215.6	2430.5	2417.3	981.74	851.5	840.36	0.378603	6.09098e-05
Q9DAD6	ENSMUSG00000044444	75477	Pfn3	3776.8	4234.4	3809.5	1562	1451.9	1483.5	0.380521	8.55955e-05
Q9ESG2	ENSMUSG00000022832	76378	Ropn1	4355.9	4505	4251.1	1833.3	1677.9	1483.5	0.380973	2.70838e-05
D3Z6W7	ENSMUSG00000036197	223827	Gxylt1	4923	5081.1	5105.9	2049.4	1886	1834.9	0.381927	3.54183e-06
Q8CF27	ENSMUSG00000030859	68223	Fam24a	4422.1	4579.9	4459	1769.2	1664.6	1728.5	0.383546	1.04493e-06
H7BX26	ENSMUSG00000057335	545389	Cep170	11178	11483	11521	4721.8	4279.1	4118.6	0.383831	4.82109e-06
Q65CL1	ENSMUSG00000060843	216033	Ctnna3	10608	11245	11387	4471.2	4260	4061.5	0.384877	1.40176e-05
Q69AB2	ENSMUSG00000038709	67402	Txndc8	1599.4	1640.7	1516.1	636.83	597.31	604.38	0.386681	1.47496e-05
A0A1D5RLI2	ENSMUSG00000074127	73381	Cmtm2a	1229.7	1428.3	1280.2	509.12	487.44	530.78	0.387982	0.000190448
Q9D9W0	ENSMUSG00000009115	76573	Spatc1l	1780.6	1982.8	1811.8	690.5	781.23	698.59	0.389391	8.09599e-05
Q9JKS5	ENSMUSG00000021476	56541	Habp4	5343.5	5420.5	5731.7	2171.2	2218.6	2094	0.393097	1.13667e-05
D0G895	ENSMUSG00000101605	217246	Ace3	4157	4140.3	4087.6	1669.5	1638.9	1569.3	0.393891	2.64737e-07
B1AVH5	ENSMUSG00000028337	107684	Coro2a	6660.1	6867.2	7093.2	2900.6	2635.6	2589.1	0.394069	1.23945e-05
O88870	ENSMUSG00000037418	24115	Best1	2406.8	2267.5	2462	937.92	959.02	917.54	0.394474	1.68019e-05
B1AYM9	ENSMUSG00000028813	635169	CK137956	3830.6	3767.9	4169.1	1667.2	1496.1	1499.9	0.396326	6.53145e-05
A0A0R4J0R3	ENSMUSG00000048039	229504	Isg20l2	3273.2	3491	3578.6	1375	1320.2	1410.6	0.39703	2.52883e-05
Q7TSY8	ENSMUSG00000026039	68549	Sgol2	4849.7	5340	5330.9	2225.7	2107.4	1871.6	0.399811	8.63806e-05
Q9D9R3	ENSMUSG00000021590	75571	Spata9	7668.7	7834.6	8002.6	3334.4	3173.5	2945.7	0.402205	5.99549e-06
H3BJX8	ENSMUSG00000028059	16800	Arhgef2	16533	17064	17472	7215.7	6817	6532.8	0.402712	7.13156e-06
A0A668KLB5	ENSMUSG00000028360	242259	Slc44a5	1343.4	1402.6	1416.9	602.62	559.86	514.76	0.403045	1.66397e-05
Q7M763	ENSMUSG00000046282	384806	Adam20;Adam39	2360.1	2550.2	2481.2	1038.1	941.69	1004.1	0.403773	1.91941e-05
Q812F3	ENSMUSG00000029678	74468	Hyal5	7328.8	7658.4	7529.4	3250.4	2988.3	2935.5	0.407468	5.31531e-06
A6PWC3	ENSMUSG00000053510	230598	Nrd1	4753.3	4780.4	4904.5	2008.7	1967.9	1910.8	0.407807	8.01332e-07
Q80V26	ENSMUSG00000066324	242291	Impad1	4341.9	4314.2	4468	1882.6	1723.9	1748.8	0.408096	2.89429e-06
Q62158	ENSMUSG00000021326	19720	Trim27	7061.1	7078.1	7532.8	3013.5	2922.6	2918.1	0.408582	1.09997e-05
Q9D5V2	ENSMUSG00000001558	66720	Klhl10	6853.9	7118.3	6976	2922.1	2942.3	2715.4	0.4096	2.54464e-06
A0A1L1SUU4	ENSMUSG00000040188	24044	Scamp2	13965	14426	14435	6102.5	5722.4	5745.2	0.410281	1.83167e-06
Q91ZT8	ENSMUSG00000031384	69299	Asb9	8873.7	9123.2	9781.7	3825.3	3843.5	3733.8	0.410503	3.68944e-05
E9QMU3	ENSMUSG00000019996	17761	Map7	17509	17364	17891	7455.9	7277.5	6940.6	0.410784	1.17168e-06
Q9DCV3	ENSMUSG00000030747	67800	Dgat2	318.48	363.74	328.67	147.86	152.42	116.08	0.412456	0.000374215
A0A1B0GRZ1	ENSMUSG00000010435	78634	Spaca7	1159.9	1199.3	1116.7	462.69	478.25	495.8	0.413512	1.21439e-05
Q9D8N0	ENSMUSG00000071644	67160	Eef1g	39390	38224	38096	16213	16010	16051	0.417203	7.04214e-07
Q9QYI8	ENSMUSG00000047108	57755	Dnajb7	1745.4	1967.2	1821.1	832.79	763.12	713.47	0.417435	0.000128753
G3UW41	ENSMUSG00000028716	67182	Pdzk1ip1	680.41	747.95	692.78	336.13	241.39	313.61	0.420392	0.000314753
Q5I0V9	ENSMUSG00000030385	73090	2900092C05Rik	2036.3	2302.7	2330.9	1000.1	924.7	883.92	0.421191	0.000208752
Q80Y37	ENSMUSG00000045336	71066	Hsfy2	3518.5	3358.7	3289.3	1516.3	1385.2	1380.3	0.421224	1.73926e-05
Q3TT92	ENSMUSG00000024501	22240	Dpysl3	16617	16986	16473	7228.8	6974	6894.6	0.421319	7.7153e-07
Q810M5	ENSMUSG00000052363	245308	Zdhhc19	3937.6	4406.8	4264.1	1867.8	1780.4	1731.8	0.426742	7.56902e-05
Q9R0X4	ENSMUSG00000025287	56360	Acot9;Acot10	36417	36312	37001	16433	15572	15072	0.429031	1.3074e-06
E9QA61	ENSMUSG00000038594	100038725	Cep85l	7689.9	8163.8	7854.2	3555.5	3248.7	3427.6	0.431602	1.0819e-05
A0A494BB82	ENSMUSG00000025069	68214	Gsto2	7435.8	7498.2	7665.8	3357.8	3148.7	3263.2	0.432317	1.25278e-06
Q6PER3	ENSMUSG00000029166	100732	Mapre3	6690.7	6923.3	6629.7	3033.9	2960	2793.1	0.434089	4.79295e-06
P13675	ENSMUSG00000095267	20611	Ssty1;Gm21310;Gm20737;Gm20795;Gm20873;Gm20807;Gm20773;Gm21778;Gm21854;Gm21874	3925	4148.3	4038.4	1869.8	1722	1691.9	0.436294	1.1414e-05
Q9CQV4	ENSMUSG00000017802	67998	Fam134c	954	1012.5	1006.2	430.89	445.02	423.73	0.437381	9.01675e-06
Q9D4P7	ENSMUSG00000009093	75886	Gstt4	1881.2	1939.5	2283.5	922.23	830.73	917.52	0.437575	0.000891125
P58544	ENSMUSG00000025103	83962	Btbd1;Btbd2	903.6	890.92	998.52	410.92	403.22	408.59	0.437979	0.000104205
A0A1W2P737	ENSMUSG00000001151	18541	Pcnt	7114.5	7111.4	7174.1	3200.3	3104.3	3100.4	0.439512	5.16397e-08
Q9QY83	ENSMUSG00000070980	11471	Actl7b	15520	15011	15339	6817.7	6934.8	6413.6	0.439648	2.46103e-06
E9PWQ7	ENSMUSG00000079173	22635	Zan	38478	40041	40169	18480	17183	16665	0.440892	8.56297e-06
Q9DAA5	ENSMUSG00000031509	76413	1700016D06Rik	8648.9	8276.9	8283.9	3846.5	3706.2	3583.6	0.441769	5.35736e-06
Q8K3K7	ENSMUSG00000026922	67512	Agpat2	4181.3	4721.5	4422.5	1999.8	1937.6	1955.5	0.442276	9.5011e-05
Q7TQC5-3	ENSMUSG00000028411	66408	Aptx	7552.4	7459.4	7546.1	3426.9	3255.5	3296.3	0.442384	2.47386e-07
F8WIN2	ENSMUSG00000004661	56380	Arid3b	3108.2	3033	3136.1	1496.7	1352.6	1256.6	0.442635	2.26902e-05
Q9D0M5	ENSMUSG00000020483	68097	Dynll2	3811.2	3551	3687.1	1688.6	1733.7	1520.8	0.447418	3.33288e-05
A6PWD2	ENSMUSG00000051435	329977	Fhad1	1287.6	1334.6	1388.7	636.07	585.77	600.03	0.454366	2.42312e-05
Q8K409	ENSMUSG00000031536	18970	Polb	20230	20429	20364	9365.9	9400.8	8961.6	0.4544	2.14391e-07
Q9Z1K5	ENSMUSG00000025234	23806	Arih1	6552.2	6145.8	6509.4	2886.8	3010.7	2831	0.454463	1.50748e-05
Q4VAA2	ENSMUSG00000032803	321022	Cdv3	2258.2	2268.6	2273.5	1099.2	981.45	1009.9	0.454553	4.17182e-06
J9JI72	ENSMUSG00000073130	382221	Gm1141	12602	12958	12959	5883.6	5959.5	5665.9	0.454569	1.18871e-06
P06745	ENSMUSG00000036427	14751	Gpi	28183	28287	27823	13153	12834	12378	0.455145	5.39267e-07
E0CXJ2	ENSMUSG00000071657	14705	Bscl2	10987	11094	11209	5315.1	4972.9	4898.5	0.456204	1.90618e-06
G3UWB9	ENSMUSG00000017832	75482	Hspb9	2423.2	2704.9	2728.6	1275.8	1154.8	1216.7	0.464296	0.000175459
F6Z9E6	ENSMUSG00000030465	234353	Psd3	1426.2	1323	1349.7	634.79	640.17	634.77	0.466043	1.92546e-05
S4R173	ENSMUSG00000031809	76405	1700018B08Rik	6243.6	6342.7	6206.4	2901.1	2831.4	3030.2	0.466311	1.21907e-06
Q64327	ENSMUSG00000002768	17256	Mea1	4312.9	4336.5	4296.3	2047.8	2041.8	1947.1	0.46635	3.06484e-07
Q9D9S4	ENSMUSG00000031181	70062	Ctag2	824.99	869.62	869.59	392.2	418.69	390.17	0.468603	1.30142e-05
A0A0R4J1E2	ENSMUSG00000055762	66656	Eef1d	16333	16956	17065	8093.3	7881.4	7670.1	0.469582	4.25214e-06
A0A1L1SSA8	ENSMUSG00000040883	235043	Tmem205	8529.5	9441.9	8642.8	4368.5	4152	4002.7	0.470566	0.000105263
F8VPX1	ENSMUSG00000022710	252870	Usp7	58585	59424	59195	28454	27925	27260	0.471996	2.09811e-07
P97401	ENSMUSG00000027004	20378	Frzb	2817	3304.5	3066.2	1482.1	1471.2	1383.8	0.472112	0.00035967
A0A0R4J0V4	ENSMUSG00000021690	57748	Jmy	7367.1	7514.3	7443.9	3649.5	3617.5	3360.6	0.476057	2.67111e-06
Q8BKC5	ENSMUSG00000030662	70572	Ipo5	32014	31992	32255	16176	15418	14629	0.480189	3.29132e-06
Q9D9X8-2	ENSMUSG00000053184	75622	Spaca3	2084.8	2191.9	2204.5	1094.4	1063.8	953.96	0.480263	3.94118e-05
Q8K2F0	ENSMUSG00000026918	67382	Brd3	12464	13005	12647	6222	6063	6040.2	0.480788	2.56385e-06
Q9DAH2	ENSMUSG00000044526	20834	Znrf4	2709.4	2744	2908.8	1293.1	1302.8	1425.8	0.481	4.23076e-05
P62983	ENSMUSG00000020460	78294	Rps27a	2367.4	2544.6	2663.2	1215	1223.5	1207.9	0.481429	0.000108768
P49443	ENSMUSG00000021096	19042	Ppm1a	8092.2	7822.7	8304.3	3905.3	3838.5	3916.7	0.481478	7.76697e-06
A0A0J9YUS5	ENSMUSG00000045983	208643	Eif4g1	11206	11436	11642	5773.7	5484.9	5335.3	0.484028	5.18116e-06
A0A0G2JE32	ENSMUSG00000078578	66105	Ube2d3	7786.5	8077	7876.8	3961.6	3736.1	3851.9	0.486519	2.95051e-06
E9QKQ3	ENSMUSG00000030980	66356	Knop1	1485	1629	1600.2	778.95	765.9	748.21	0.486524	5.6244e-05
Q9D2A5-2	ENSMUSG00000027938	78284	Creb3l4	6001	6399.5	6225.1	3049.9	3005	3054.9	0.489128	1.07917e-05
Q9JJL0	ENSMUSG00000035522	100502723	Tsga8	5574	5594.7	5580	2852	2696.6	2676.6	0.491125	8.88795e-07
A0A1L1SV59	ENSMUSG00000032530	69032	Lyzl4	3718.2	3993.8	3870.2	1918.8	1818.9	1952.8	0.491358	2.52511e-05
Q0VF52	ENSMUSG00000003341	67331	Atp8b3	1809.6	1741.5	1873.9	973.37	902.72	797.39	0.492901	0.00013639
P48774	ENSMUSG00000004032	14866	Gstm5	17927	18085	18441	9294.3	8837.1	8732.6	0.493352	2.33359e-06
Q9CQT2	ENSMUSG00000042396	67010	Rbm7	3506.2	3583.1	3663	1796.5	1788.7	1737.8	0.495104	3.17369e-06
A0A494B946	ENSMUSG00000062202	224671	Btbd9	694.56	754.91	777.84	387.25	383.69	332.07	0.495447	0.000254376
Q9DA77	ENSMUSG00000031512	75528	Tex29	6300.7	6381.4	6522.6	3221.6	3132.4	3168.7	0.495879	1.31067e-06
Q9CQ46	ENSMUSG00000026495	68226	Efcab2	4299	4363.7	4456	2159	2204.8	2153.3	0.496818	1.39771e-06
Q9DA16	ENSMUSG00000066500	75510	Izumo2	6477.9	6892.7	6719.9	3448.1	3369.5	3207.4	0.499017	1.7785e-05
Q3UE17	ENSMUSG00000048696	237400	Mex3d	2939	3273.2	3089	1629.2	1520	1504	0.500333	0.000119787
O70252	ENSMUSG00000004070	15369	Hmox2	30359	30821	29542	15638	14965	14961	0.502243	4.21518e-06
D3Z3Y2	ENSMUSG00000078439	72273	Smim24	1551.1	1639.5	1637	892.71	724.61	817.68	0.504494	0.000147649
Q80YW5-2	ENSMUSG00000028392	192120	Bspry	20220	20397	19943	10503	10212	10010	0.507356	8.80132e-07
A2AS33	ENSMUSG00000068205	72899	Macrod2	591.3	616.42	661.08	277.37	357.49	313.92	0.507958	0.000576193
Q8BMJ3	ENSMUSG00000067194	66235	Eif1ax	1080.7	1061.1	1037	551.8	574.74	492.67	0.509532	4.62536e-05
Q9CRA8	ENSMUSG00000061286	27998	Exosc5	3389.6	3553.1	3363.9	1798.5	1817.1	1640.2	0.509993	3.26158e-05
B1AQF4	ENSMUSG00000003518	72349	Dusp3	2487.3	2679.1	2855.8	1351.4	1369.4	1392.4	0.512788	0.000261626
Q9EPK2-3	ENSMUSG00000060090	19889	Rp2	5070	5435.9	5119.9	2770.5	2724.2	2539.2	0.514174	4.71235e-05
Q61475	ENSMUSG00000026399	13136	Cd55	9088.7	9207.7	9121.6	4790.1	4691.7	4627.5	0.514618	1.88943e-07
Q4FZF2	ENSMUSG00000042800	76925	Spata46	1260.3	1206.8	1244.8	673.79	672.74	564.92	0.515083	0.000108958
Q8K3Y3	ENSMUSG00000050966	83557	Lin28a	1637.2	1430.4	1512.1	776.75	790.09	792.35	0.515247	0.000253513
Q9R158	ENSMUSG00000048516	13525	Adam26a;Adam26b	2288.2	2645.4	2533.4	1304.8	1315.1	1230	0.515653	0.000377574
O70325-2	ENSMUSG00000075706	625249	Gpx4	67965	78267	69283	36985	37278	37291	0.517618	0.000432077
Q8C635	ENSMUSG00000053624	14625	Gykl1	22803	23404	23170	12326	12028	11601	0.518262	2.17377e-06
Q8VBW5-3	ENSMUSG00000022641	70508	Bbx	3134.2	3368.8	3487.9	1767.6	1726.2	1694.6	0.519361	0.000112177
Q9DBG7	ENSMUSG00000032042	67398	Srpr	20983	21241	21228	11249	11135	10651	0.520637	9.35504e-07
Q9JL15	ENSMUSG00000057554	56048	Lgals8	5008.3	5229.5	5246	2725.7	2691.3	2670.7	0.522364	6.06175e-06
A0A140LIN9	ENSMUSG00000052273	381917	Dnah3	5747.9	5985.4	6042.2	3168.5	3093.1	3030.1	0.522752	8.80156e-06
O70250	ENSMUSG00000020475	56012	Pgam2	13907	14203	14041	7341	7435.1	7258.2	0.522758	2.92455e-07
P63166	ENSMUSG00000026021	22218	Sumo1	7915	8048.3	8284	4418.8	4205.8	4070.1	0.523571	1.30013e-05
Q3UC82	ENSMUSG00000020697	16882	Lig3	59337	60612	60892	32355	31781	30643	0.524104	2.05089e-06
G5E8N7	ENSMUSG00000002963	59047	Pnkp	14885	14842	14869	7873.1	7986.9	7535.9	0.524629	8.20858e-07
Q9CQL7	ENSMUSG00000055302	67568	Mrfap1	2115.5	2146.7	2121.9	1179.1	1081.7	1088.6	0.524722	6.57864e-06
Q60596	ENSMUSG00000051768	22594	Xrcc1	25251	25492	25725	13663	13413	13196	0.526658	3.85476e-07
E9Q6L8	ENSMUSG00000038187	68815	Btbd10	1042.8	1137.6	1094.7	539.87	620.66	567.06	0.527637	0.00014172
Q7TPD2	ENSMUSG00000047221	330050	Fam185a	789.73	757.22	729.09	408.01	381.87	411.3	0.527957	5.52862e-05
Q67E05-2	ENSMUSG00000052922	329547	Bpi	3273.5	3560.1	3537.9	1936.8	1834.3	1706.3	0.528166	0.000136944
Q9CYA0	ENSMUSG00000023272	76737	Creld2	31383	31974	32052	17324	16722	16424	0.528991	1.56169e-06
Q07243	ENSMUSG00000028890	17764	Mtf1	4818.5	5426.3	5209.3	2778.8	2656.2	2761.6	0.530414	0.000184824
Q8BX22	ENSMUSG00000027547	99377	Sall4	2901.4	2986.7	3045	1590.9	1554.2	1597.6	0.530966	5.77638e-06
G3X959	ENSMUSG00000036167	223828	Pphln1	17608	17952	18373	9863.2	9606.7	9218.4	0.531933	8.38954e-06
P46061	ENSMUSG00000022391	19387	Rangap1	14956	15019	15051	8151.6	8088.5	7728.3	0.532334	8.13373e-07
Q9D3V1	ENSMUSG00000029601	75732	Iqcd	19958	20491	20537	11221	11079	10218	0.533212	1.29068e-05
Q9JLB9	ENSMUSG00000022656	58998	Pvrl3	1571.3	1484.8	1659.5	850.06	859.11	815.2	0.535422	0.000151084
Q9CR86	ENSMUSG00000008393	52502	Carhsp1	2265.2	2186.5	2162.3	1222.3	1185.7	1135.9	0.535888	1.37218e-05
Q9D9U4	ENSMUSG00000012211	75671	Tex22	1362.7	1435.9	1434	789.38	748.35	735.19	0.537113	2.33091e-05
Q5SSW2	ENSMUSG00000040850	103554	Psme4	14724	15091	15070	8149.6	8039.8	7920.3	0.537154	8.94652e-07
Q6TCG2	ENSMUSG00000064225	75552	Paqr9	1928.8	1910.4	1983.6	1054.9	1028.7	1048.6	0.537999	2.74872e-06
Q9CRY7	ENSMUSG00000061666	66569	Gdpd1	6759.4	6548.9	6438.2	3679.4	3547.1	3486.2	0.542534	1.06352e-05
Q60848	ENSMUSG00000025001	15201	Hells	10140	10352	10519	5760.5	5522.3	5585.5	0.54396	3.53481e-06
D3Z3A0	ENSMUSG00000047714	66849	Ppp1r2	4316.9	4230.9	4270.6	2363.8	2246.7	2367.3	0.544394	1.99182e-06
Q8CES1	ENSMUSG00000049761	74927	Pmis2	2488.9	2733	2663.2	1522.2	1393.3	1387.5	0.54577	0.00014807
Q80ZS7	ENSMUSG00000064063	408058	BC048507	6109.5	6632.5	6465.9	3649.2	3464.9	3375.7	0.546143	7.53244e-05
Q99ML6	ENSMUSG00000050304	83885	Slc25a2	3083.3	3104.4	3218.8	1693.1	1702.6	1741.6	0.546192	5.76759e-06
B1AR50	ENSMUSG00000018567	56486	Gabarap	1463.9	1432	1387.2	775.48	802.14	762.72	0.546519	1.33945e-05
D0VYV6	ENSMUSG00000024044	13823	Epb4.1l3;Epb41l3	4240.4	4553.6	4526.7	2505.9	2494.5	2280.4	0.546612	8.47011e-05
Q569E4	ENSMUSG00000068860	229588	MENT	5294.1	5528	5617.8	3159	3038.8	2872.3	0.55174	4.25659e-05
Q80Y74	ENSMUSG00000053508	223927	BC048502	2686.4	2726.3	2755.4	1528.3	1527.1	1454	0.552129	2.71973e-06
A0A0R4J242	ENSMUSG00000025512	68038	Chid1	13113	13272	13434	7364.2	7423.1	7320.6	0.555221	4.42057e-07
P70296	ENSMUSG00000032959	23980	Pebp1	7753.5	7464.5	7573.9	4177.6	4425.7	4064.4	0.555818	1.56294e-05
A0A0N5E9G7	ENSMUSG00000029191	19687	Rfc1	15692	15800	16482	9046.3	8823.5	8821.5	0.556379	1.04542e-05
Q08EE8	ENSMUSG00000024209	78625	1700061G19Rik	1934.3	1888.4	1931	1064.4	1014.6	1124.7	0.556884	1.72411e-05
Q9D5A0	ENSMUSG00000046846	66712	Spesp1	10586	10777	10724	6161.5	5993.4	5742.1	0.557779	3.9021e-06
O70551	ENSMUSG00000004865	20815	Srpk1	14168	14019	14581	8193.6	7966.3	7759.7	0.559298	7.38557e-06
O70146	ENSMUSG00000028458	21754	Tesk1	4762	4826.4	4920.6	2809	2666.4	2686.2	0.56255	5.02692e-06
E9PY31	ENSMUSG00000009628	104271	Tex15	2117.2	2123.3	2204.9	1293	1260.9	1081.6	0.564113	0.000197055
Q91VC9	ENSMUSG00000041028	66092	Ghitm	10328	10826	10571	6133.1	5780	6024.4	0.56542	1.32738e-05
A2AJ88-2	ENSMUSG00000036833	241274	Pnpla7	15938	16508	16694	9329.5	9064	9397.5	0.565556	8.94197e-06
Q9DB94	ENSMUSG00000022787	68980	Wdr53	1890.1	1846.5	1923.8	1117.1	1048.9	1048	0.567881	1.40929e-05
Q5RJG1	ENSMUSG00000061458	217431	Nol10	828.93	820.64	930.64	514.64	496.85	459.67	0.570337	0.000684106
Q80W32	ENSMUSG00000035578	69707	Iqcg	25482	25472	25991	14777	14917	14265	0.57131	1.92637e-06
P97434-4	ENSMUSG00000005417	26936	Mprip	17821	18980	19100	10916	10600	10433	0.571536	5.0301e-05
F8WGY3	ENSMUSG00000025529	245595	Zfp711;Znf711	612.29	601.64	627.12	369.8	352.04	331.98	0.572634	3.76448e-05
Q3UKC1	ENSMUSG00000004535	52440	Tax1bp1	31223	32071	32570	19199	18243	17817	0.576436	1.82702e-05
Q6PHU5	ENSMUSG00000068747	20661	Sort1	3071.7	3447	3464.6	1972.4	1849.8	1933.5	0.576575	0.000450922
Q8BJ05-4	ENSMUSG00000021012	75553	Zc3h14	2654.8	2798.1	2781.2	1626.8	1633.8	1503.4	0.578621	4.84335e-05
F6TCF9	ENSMUSG00000028416	12017	Bag1	3708.3	3839.4	3849.9	2200.6	2271.1	2155.8	0.581519	9.5381e-06
Q91W59	ENSMUSG00000026970	56878	Rbms1;Rbms3	7091.6	7151	6867	4218.2	4063.8	4011.5	0.582385	1.02366e-05
Q8CDI6	ENSMUSG00000050050	320696	Ccdc158	1623.1	1661.8	1776.7	992.57	980.1	979.79	0.583388	0.00010981
P27046	ENSMUSG00000024085	17158	Man2a1	21761	22394	22683	13026	13076	12956	0.584374	4.60471e-06
A0A0R4J074	ENSMUSG00000026646	64707	Suv39h2	10363	10716	11127	6438.8	6170.6	6267.5	0.586143	4.55301e-05
Q9CRA5	ENSMUSG00000022200	66629	Golph3	4890.7	5031.4	5217.5	3003.1	3014.9	2879.6	0.587731	3.69254e-05
Q9CWW6	ENSMUSG00000079480	69713	Pin4	3800	3908.9	4084.1	2284	2390.3	2275.6	0.589359	5.83231e-05
Q05D44	ENSMUSG00000026083	226982	Eif5b	16897	17313	17021	10223	10084	9945.1	0.590512	1.17161e-06
Q91WN1	ENSMUSG00000021811	108671	Dnajc9	2814.1	2768.9	2946.7	1744.5	1581	1713	0.590749	9.13836e-05
A0A087WSP0	ENSMUSG00000026131	13518	Dst	13771	14351	14377	8672.4	8350	8168.7	0.592755	1.97943e-05
Q8BUI3	ENSMUSG00000029703	71735	LRWD1	4091.6	4186.6	4257.7	2477.7	2548.1	2409.9	0.593185	1.08647e-05
P97311	ENSMUSG00000026355	17219	Mcm6	22457	25507	23991	14470	14329	13911	0.593571	0.000405688
Q0GGX2-2	ENSMUSG00000078796	666528	Znf541	34653	35923	36068	21408	21008	20951	0.594196	6.8215e-06
Q9Z1Q9	ENSMUSG00000007029	22321	Vars	35749	36882	37089	22096	21721	21409	0.594481	5.58415e-06
Q99J79	ENSMUSG00000002109	107986	Ddb2	3664.6	3817.3	3808.7	2287.8	2254.6	2173.2	0.594832	1.43253e-05
Q9R112	ENSMUSG00000005803	59010	Sqrdl	21195	22064	22079	13195	12959	12769	0.595724	1.00082e-05
F6VCV9	ENSMUSG00000029769	232664	Ccdc136	39923	40472	40578	24294	23846	23974	0.59612	2.95953e-07
Q9JIB0	ENSMUSG00000032892	57785	Rangrf	1090.3	1015.4	1014.2	638.06	600.24	624.17	0.597094	0.000107844
P17710-4	ENSMUSG00000037012	15275	Hk1	62758	64454	64359	38790	38433	37250	0.597551	3.68984e-06
Q921K2	ENSMUSG00000026496	11545	Parp1	56997	56477	56959	34879	33793	33288	0.598243	1.35902e-06
P00342	ENSMUSG00000030851	16833	Ldhc	72896	81772	73875	45843	46136	44809	0.598524	0.000420626
P97329	ENSMUSG00000003779	19348	Kif20a	7277.5	7500.1	7382.2	4508.8	4531.5	4224.4	0.598611	1.4833e-05
Q9R269	ENSMUSG00000039457	19041	Ppl	762.21	815.37	858.67	511.49	473.08	474.3	0.598982	0.000441256
Q99MX0	ENSMUSG00000031397	83553	Tktl1	5545.6	5723.1	5997.4	3502.7	3484.2	3370.4	0.599886	7.50572e-05
Q9JIH2	ENSMUSG00000016619	18141	Nup50	11692	12897	12022	7454.1	7279.1	7255	0.600601	0.000181715
P97868	ENSMUSG00000030779	19647	Rbbp6	47410	47970	48520	28952	28972	28544	0.600892	6.6476e-07
E9Q6S0	ENSMUSG00000039789	71063	Zfp597	3722.3	4140.6	4071.6	2501.9	2326.6	2346.3	0.601215	0.000353846
Q8CHP8	ENSMUSG00000043445	67078	Pgp	22203	22673	22484	13745	13572	13217	0.601758	1.71262e-06
D2DFA9	ENSMUSG00000008734	64297	Gprc5b	766.89	728.59	674.52	452.38	412.67	448.41	0.605463	0.000647851
Q80WJ7	ENSMUSG00000022255	67154	Mtdh	7742.9	8284.9	8144.6	4967.1	4928.9	4747	0.60579	5.5456e-05
Q4FZC9	ENSMUSG00000054150	212073	Syne3	4007	3895.1	3913.4	2500.5	2408.8	2248.1	0.605797	4.47166e-05
E9Q8D0	ENSMUSG00000044224	78244	Dnajc21	1145.8	1272.1	1245.1	751.12	731.8	739.47	0.60682	0.000245163
Q9DB96	ENSMUSG00000022204	68966	Ngdn	4895.3	4825.4	4977.4	3029	2841.6	3052.7	0.607132	1.76266e-05
O54879	ENSMUSG00000015217	15354	Hmgb3	5610.7	5545.7	5733.3	3421	3566.5	3271	0.607405	2.63057e-05
D3YWG7	ENSMUSG00000048787	233805	Dcun1d3	2254.3	2264.4	2224.8	1409.8	1359	1351.6	0.611076	2.31361e-06
F7D3N3	ENSMUSG00000037747	319646	Phyhipl	4503.5	4595.4	4209.7	2741.1	2687.1	2709.6	0.611498	0.0001251
E9Q0G1	ENSMUSG00000023106	68184	Denr	8764.1	8707.8	9002.8	5508.1	5229.4	5455.1	0.61164	1.03254e-05
Q9D517	ENSMUSG00000001211	28169	Agpat3	23639	23554	24235	14604	14526	14648	0.612902	1.84344e-06
Q6NY15-2	ENSMUSG00000060771	211484	Tsga10	15717	15807	15688	9774.8	9673	9525.8	0.6137	1.85781e-07
Q62252	ENSMUSG00000001948	20686	Spa17	10908	10951	11109	6873.2	6814.5	6545.5	0.613734	3.55785e-06
Q8CD15	ENSMUSG00000022724	67014	Mina	823.39	908.63	818.48	530.26	538.84	497.29	0.614301	0.000503655
Q8K2T4	ENSMUSG00000071654	107197	Uqcc3	6657.1	7024.8	6815.6	4195.8	4095.8	4316.4	0.615118	2.93338e-05
Q8K190	ENSMUSG00000045107	67509	Saysd1	13522	15075	14291	8995.1	8532.1	8883.1	0.615806	0.00030533
Q80ZM5	ENSMUSG00000044927	243529	H1fx	38644	38793	39761	23901	23916	24452	0.616643	2.86871e-06
Q9QXD6	ENSMUSG00000069805	14121	Fbp1	12101	11984	11574	7403	7299.9	7302.1	0.617106	9.87225e-06
A0A2I3BQJ1	ENSMUSG00000014496	105522	Ankrd28	1465.7	1610.9	1553.8	1003.4	932.97	930.02	0.619119	0.000267007
Q9CSH3	ENSMUSG00000033166	72662	Dis3	15840	16175	15151	10397	9358.9	9454.8	0.619325	0.000181269
Q99PL6	ENSMUSG00000019578	66530	Ubxn6	5959.6	6157.3	5831.3	3732.9	3775.6	3621.2	0.620122	2.73545e-05
A2AED8	ENSMUSG00000034401	67946	Spata6	12156	12844	13193	8108.8	7673.5	7923.9	0.620705	0.00012646
Q8BJ37	ENSMUSG00000021177	104884	Tdp1	7876.2	8232.3	7864.9	5094.1	5030	4767.1	0.621171	4.23247e-05
E9PX53	ENSMUSG00000061950	70351	Ppp4r1	2908.5	2945.5	2813.3	1836.8	1865.7	1691	0.622325	8.25869e-05
P56873	ENSMUSG00000118125	56390	Sssca1	3991.5	4103.9	3915.1	2489	2602.1	2389.2	0.622845	5.21378e-05
Q9D9Y8	ENSMUSG00000029784	75647	Ssmem1	4960.6	5272	5223.7	3401.2	2984.9	3258.3	0.624003	0.00024059
P49717	ENSMUSG00000022673	17217	Mcm4	19129	19440	19404	12029	12412	11744	0.624176	4.75562e-06
P27786	ENSMUSG00000003555	13074	Cyp17a1	11488	11654	11875	7611.5	7342.7	6905	0.624256	4.80452e-05
O88508	ENSMUSG00000020661	13435	Dnmt3a	7380.6	7383	7523.4	4685.5	4643.4	4597.7	0.624892	8.17994e-07
P07903	ENSMUSG00000003549	13870	Ercc1	6075.7	6202.7	6138.3	3828.9	3821.6	3874.9	0.625833	5.66135e-07
D3Z750	ENSMUSG00000079429	100040766	Mroh2a	11641	12061	11866	7594.2	7326.7	7383.8	0.627111	7.10064e-06
Q3UF95	ENSMUSG00000024392	224727	Bag6	10006	10149	10186	6348.5	6592.8	6119.7	0.628238	1.39548e-05
A0A0R4J034	ENSMUSG00000022680	94184	Pdxdc1	6206.7	6183.5	6085.9	4133.5	3757.9	3719	0.628421	7.57795e-05
Q80Y75	ENSMUSG00000030708	69387	Dnajb13	10207	10397	10549	6884.1	6357.3	6377.1	0.629759	4.2101e-05
Q9JKX4-2	ENSMUSG00000018697	56321	Aatf	2254.5	2153.1	2298.4	1384.2	1490	1352.6	0.630356	0.000159036
Q9D023	ENSMUSG00000026568	70456	Mpc2	4295.4	4307.5	4562.3	2815.4	2770.9	2719.4	0.630911	5.93809e-05
P13864	ENSMUSG00000004099	13433	Dnmt1	30040	31171	31278	19581	19342	19441	0.631041	9.28776e-06
Q3TD99	ENSMUSG00000024958	107173	Gpr137	372.65	363.37	368.61	243.04	225.32	228.55	0.631233	2.36371e-05
Q9JJY4	ENSMUSG00000027905	53975	Ddx20	5842.6	5795.4	5887.5	3621.3	3767.3	3677.6	0.631455	1.75862e-06
H7BWX9	ENSMUSG00000020738	170930	Sumo2	4370.4	4347.1	4047	2720.1	2676.4	2667.2	0.631757	0.000119235
G3X9P7	ENSMUSG00000031576	16532	Kcnu1	1287.3	1132.5	1192.3	775.74	779.51	729.33	0.632581	0.000761434
Q80ZX0	ENSMUSG00000001052	99683	Sec24b	7128.5	7394.3	7633.8	4745.2	4727.3	4543.6	0.632609	7.00432e-05
O54833	ENSMUSG00000046707	13000	Csnk2a2	4757.6	4881.1	4859.5	2982.3	3254.3	2943.4	0.633207	7.20138e-05
G3X963	ENSMUSG00000022360	70472	Atad2	10362	10708	10697	6729.5	6686.1	6732.3	0.634251	4.56059e-06
Q9JJV2-3	ENSMUSG00000027805	18645	Pfn2	5605.9	5985.6	5967.4	3709.8	3837.9	3599.2	0.63485	0.000112218
Q9Z1Z0	ENSMUSG00000029407	56041	Uso1	32391	32092	33489	20841	21095	20277	0.635012	1.67611e-05
A2APB8	ENSMUSG00000027469	72119	Tpx2	11747	12039	11997	7652.5	7357.5	7717.1	0.635147	7.01813e-06
E0CXA2	ENSMUSG00000031876	100504164	Cmtm1	3769.9	4031.3	4027.1	2648.6	2447.1	2417.7	0.635236	0.000218436
A2A6Q8	ENSMUSG00000061086	17896	Myl4	3562.6	3784.6	3713.7	2294.9	2315.8	2419.8	0.63565	6.01881e-05
P48794	ENSMUSG00000029682	20690	Spam1	8395.9	8129.1	8419.6	5456.7	5142.3	5296.8	0.637259	2.04791e-05
P97310	ENSMUSG00000002870	17216	Mcm2	15264	16043	15341	10111	9978.7	9644.8	0.637431	3.79948e-05
Q78PG9	ENSMUSG00000022035	67179	Ccdc25	1638.1	1558.8	1585.9	1010.9	1036.3	1002	0.63761	2.2246e-05
E9Q3V2	ENSMUSG00000027957	229782	Slc35a3	2332.6	2349.2	2225.9	1471.6	1452.4	1485.3	0.638369	3.08046e-05
B1AXI9	ENSMUSG00000039781	12009	Cep131	18996	19790	19542	12659	12551	12085	0.639407	1.81625e-05
Q8BG37	ENSMUSG00000050114	320769	Prdx6b	3297.4	3503.9	3578.1	2217.3	2266	2162.3	0.640303	0.000152755
E9Q3Y7	ENSMUSG00000036377	320827	C530008M17Rik;Kiaa1211	8692.8	9045.3	9201	5672.6	5833.7	5742.7	0.640309	3.32995e-05
A0A0R4J1G3	ENSMUSG00000043541	320662	Casc1	3753.3	4030.7	4058.3	2663.5	2499.4	2441.4	0.642161	0.000278393
A0A1L1SS02	ENSMUSG00000078451	73075	Ppil6	987.72	1025.7	1069.5	635.74	692.18	652.8	0.642598	0.000221757
G3UZW3	ENSMUSG00000038518	16468	Jarid2	3675.2	3678.4	3747.8	2434.6	2392.8	2306.5	0.642645	7.65826e-06
M0QWG6	ENSMUSG00000026239	18582	Pde6d	2905.7	2977.4	2907.2	1860.7	1955.5	1837.6	0.643227	1.71904e-05
A0A1Y7VNZ6	ENSMUSG00000007411	17169	Mark3	3123	3192.2	3362.9	2152.9	2057.4	2015.3	0.643304	0.00015022
A2AU72	ENSMUSG00000037683	70882	Armc3	24994	25435	25508	16431	16782	15661	0.643617	1.64213e-05
Q99KJ8	ENSMUSG00000025410	69654	Dctn2	19656	19990	19934	12880	12760	12707	0.643628	4.212e-07
Q80WR5	ENSMUSG00000047613	97159	A430005L14Rik	9736	9552.4	9636.2	6400.5	6328	5890.7	0.643727	3.36586e-05
Q9JI78	ENSMUSG00000021785	59007	Ngly1	21587	21872	21892	14030	14102	13948	0.643913	2.25861e-07
Q8BTI8	ENSMUSG00000039218	75956	Srrm2	64167	68048	65712	43422	41823	42291	0.644361	4.36175e-05
E9QAT4-2	ENSMUSG00000026924	227648	Sec16a	20946	20800	21471	13561	13447	13753	0.644785	4.65212e-06
Q9WUK4	ENSMUSG00000023104	19718	Rfc2	5282.1	5342.8	5215.8	3498.4	3439.9	3286.9	0.645524	1.36974e-05
Q7TT23	ENSMUSG00000027309	228602	4930402H24Rik	267.23	277.62	284.41	174.49	189.65	170.88	0.645605	0.000209767
Q9D2J7	ENSMUSG00000074771	319196	Ankef1	2849.5	3087.8	2906.5	1910.4	1920	1883.3	0.646108	0.000136807
Q80U93	ENSMUSG00000001855	227720	Nup214	18017	18592	18531	12446	11283	11958	0.647214	7.15988e-05
A0A0R4J1X6	ENSMUSG00000046947	57869	Adck2	2764.8	2740.1	2775.6	1780.8	1858.3	1722.2	0.647503	1.83135e-05
Q0VAY3	ENSMUSG00000046826	76415	Fam187b	17727	17908	18052	11505	11709	11550	0.647538	6.07082e-07
Q61584-3	ENSMUSG00000027680	14359	Fxr1	22423	22539	22610	14660	14596	14500	0.647552	3.97665e-08
Q922H2	ENSMUSG00000035232	236900	Pdk3	26575	27218	27126	17776	17416	17287	0.648542	2.81656e-06
A0A0R4J0P2	ENSMUSG00000050107	14841	Gsg2	9874.9	10427	10461	6920.6	6558.5	6472	0.648556	0.000104478
A0A0U1RNU4	ENSMUSG00000047371	233890	Znf768	4068	4473.9	4041.5	2864.3	2671	2628	0.648764	0.000730226
A2ASR6	ENSMUSG00000026739	12151	Bmi1	1416.7	1558.1	1614.3	975.56	1005.6	997.38	0.649123	0.000833665
A0A140LHH1	ENSMUSG00000074093	75744	Svip	2724.2	2646.8	2657.6	1708.8	1804.3	1700	0.64936	2.20945e-05
Q6NS46	ENSMUSG00000025047	18572	Pdcd11	8994.6	9322.3	9091.4	6002	5902.4	5897.1	0.649506	6.38211e-06
Q9D2H5	ENSMUSG00000032451	78911	Trim42	13939	13789	13607	8970.1	9115.1	8776.6	0.649865	3.90509e-06
A6ZI44	ENSMUSG00000030695	11674	Aldoa;Aldoart1	26549	26078	26997	17258	17211	17304	0.650223	4.06272e-06
Q8R4R6	ENSMUSG00000026999	69482	Nup35	9694.7	9905.3	9870.6	6524.5	6479	6180.9	0.650979	1.08234e-05
Q8VCY6	ENSMUSG00000035575	216987	Utp6	3934.5	4033.1	3988.6	2713.9	2519.8	2550.2	0.651064	3.12192e-05
Q3UVG3	ENSMUSG00000037119	210998	Fam91a1	4928	5004.8	4992.1	3221.6	3285.9	3216.1	0.651525	7.54138e-07
Q922G2-2	ENSMUSG00000028878	230789	Fam76a	7516.9	7433.8	7667.2	4983.7	4977.5	4778.3	0.65169	1.06186e-05
Q63811	ENSMUSG00000028310	19059	Ppp3r2	1696.7	1719.4	1787.9	1148	1031.3	1219.6	0.653199	0.000605491
Q5XG73-2	ENSMUSG00000026781	74159	Acbd5	5243.4	5480.8	5214.5	3527.5	3563.8	3320	0.653231	8.42911e-05
A0A0G2JFT8	ENSMUSG00000029291	52822	Rufy3	9481.8	9777	9864.1	6356.3	6350.5	6319.2	0.653312	8.4738e-06
A2ACP1-2	ENSMUSG00000028555	230603	Ttc39a	2153.2	2442.2	2257.9	1526.7	1463.1	1487.5	0.653356	0.000789241
L7N236	ENSMUSG00000096834	434866	Gm15127;Gm10439;Ott;Luzp4;Gm15097;Gm15107;Gm15091;Gm15093;Gm15080;Gm15128;Gm15114	6119.2	6167.6	6106.9	4059.9	3995.5	3972.5	0.653933	3.11929e-07
Q5S003	ENSMUSG00000027867	74362	Spag17	51170	51954	53160	34512	34547	33248	0.654625	1.51724e-05
Q8BG40	ENSMUSG00000031787	74187	Katnb1	7763	8034.9	8112.4	5385.3	5069.5	5198.3	0.654674	3.95907e-05
Q8VDC1	ENSMUSG00000025241	17281	Fyco1	41184	41474	41577	27486	27164	26758	0.655277	4.88469e-07
Q921T2-2	ENSMUSG00000026466	208263	Tor1aip1	20868	21373	21206	14336	13705	13583	0.656049	1.2424e-05
P47757-4	ENSMUSG00000028745	12345	Capzb	13752	13548	13767	9032.3	9038.6	8917.1	0.657178	5.29404e-07
Q8K224	ENSMUSG00000027185	98956	Nat10	13823	14510	14499	9645.2	9257.7	9247.8	0.657243	4.84933e-05
P56546	ENSMUSG00000030970	13017	Ctbp2	10570	10420	11076	7145.3	7151	6788.6	0.657558	9.40285e-05
F7A9G8	ENSMUSG00000039738	52864	Slx4	3707.4	3932.4	3919	2550.8	2512.9	2536.6	0.657563	5.72109e-05
Q8C0M9	ENSMUSG00000024654	66514	Asrgl1	28495	28204	29605	19045	19477	18394	0.659487	5.05557e-05
E0CYI9	ENSMUSG00000038039	70297	Gcc2	8744.7	9080.9	8903.9	5895.4	5723.4	6045.3	0.660859	2.32065e-05
P56812	ENSMUSG00000030417	56330	Pdcd5	14094	14021	13917	9240.2	9498	9056.7	0.661288	4.25512e-06
B0R0S4	ENSMUSG00000070953	227746	Rabepk	1730.5	1768.4	1781.9	1075.4	1177	1240.3	0.66146	0.000293404
P70441	ENSMUSG00000020733	26941	Slc9a3r1	10607	11181	11113	7206.9	7361.3	7215.5	0.662109	3.89634e-05
Q91YJ3	ENSMUSG00000035443	77862	Thyn1	12405	12494	12106	8289.9	8260.4	7965.6	0.662511	1.18685e-05
Q00547-2	ENSMUSG00000020330	15366	Hmmr	1934.7	2085.5	2088.9	1289.6	1408.4	1357.4	0.663884	0.000368125
Q80X90	ENSMUSG00000025278	286940	Flnb	23331	24293	24301	16221	15986	15661	0.665531	2.42127e-05
A0A0R4J0C2	ENSMUSG00000074141	100328588	Il4i1	5687	5854	5771.1	3873.7	3871.5	3784.8	0.666027	4.37485e-06
A0A0J9YV90	ENSMUSG00000027630	81004	Tbl1xr1	4107.1	4358.9	4239	2896.8	2737.2	2828.8	0.666126	8.07377e-05
Q4FZG7	ENSMUSG00000071229	223262	Timm8a2	7267.1	7256	7281.4	4874.3	4757.4	4899.8	0.66646	6.76622e-07
Q91Y44	ENSMUSG00000029279	114642	Brdt	10375	10710	11239	7145.6	7264.2	7140.3	0.666701	0.000146914
Q8CBH7	ENSMUSG00000022269	211147	Marchf11	4084.4	4248.7	4075.7	2780.8	2766.1	2725.8	0.666707	1.93817e-05
Q8R2X8	ENSMUSG00000026577	66352	Blzf1	7149.4	7260.1	7098.1	4837.1	4864.3	4664.6	0.667965	7.11787e-06
D3Z442	ENSMUSG00000035642	66273	Aamdc	8134.8	8091.6	8090.5	5539	5565.6	5152.8	0.668577	3.67288e-05
Q9D593	ENSMUSG00000053375	74915	Atp6v1e2	8550	9045.2	8971.7	6060.7	5897.9	5805.6	0.668672	6.82335e-05
Q8CGN5-2	ENSMUSG00000030546	103968	Plin1	2141	2341.8	2199.2	1507.5	1457.2	1510.8	0.669834	0.000291291
O08716	ENSMUSG00000027528	21884	Fabp9;Gm37389	15985	16924	16289	11462	10835	10711	0.670928	0.000117037
Q9QY05	ENSMUSG00000050957	27356	Insl6	9960.3	10274	10340	6941.8	6799.9	6774.3	0.671032	1.26975e-05
Q6PDM1-2	ENSMUSG00000052915	74026	Msl1	5189.8	5264.1	5191.2	3600.4	3406.5	3503.8	0.671842	9.67416e-06
O35215	ENSMUSG00000001666	13202	Ddt	5366.8	5574.8	5665.8	3724.7	3692	3753.4	0.672617	3.62856e-05
Q9ERU9	ENSMUSG00000003226	19386	Ranbp2	94887	97770	96502	65859	64814	64019	0.673305	5.82081e-06
Q9DBE9	ENSMUSG00000020706	56095	Ftsj3	2105.2	2076	2264.6	1454.8	1523.6	1365.1	0.6739	0.000709589
Q60862	ENSMUSG00000026037	18393	Orc2	5007.8	5332.5	5300.1	3662	3510.9	3383.9	0.674991	0.000205141
Q9JJR2	ENSMUSG00000067764	27084	Xlr5c;Xlr5b;Xlr5a	1689.2	1780.1	1759.3	1210.2	1214.9	1104	0.675023	0.000238602
Q91WM3	ENSMUSG00000041506	27966	Rrp9	12780	13539	13261	9008.2	8994.1	8722	0.675205	5.82695e-05
Q8CI03	ENSMUSG00000040097	224613	Flywch1	10333	10402	10500	7116.9	7007.3	6979.5	0.675653	7.76044e-07
E9Q2Z1-2	ENSMUSG00000071226	330409	Cecr2	1587.9	1629	1654.9	1153	1050.6	1088.7	0.675854	0.000122826
Q9D0F6	ENSMUSG00000029363	72151	Rfc5	3575.7	4003.4	3907.8	2587	2531.1	2645.2	0.675868	0.000749491
A0A0R4J124	ENSMUSG00000062604	20817	Srpk2	4962.1	4888.8	5282.2	3344.1	3513.1	3375.2	0.676182	0.000241245
Q9DC29	ENSMUSG00000026198	74104	Abcb6	8602.9	8136.5	8336.7	5740.1	5709.1	5508.9	0.676278	6.04883e-05
Q3UFK1	ENSMUSG00000059554	215814	Ccdc28a	2622.4	2759.3	2803.1	1897.2	1791.7	1846.7	0.676366	0.000144459
A0A0R4IZY0	ENSMUSG00000004929	50492	Thop1	26121	26513	26983	17902	18080	17870	0.676392	4.82705e-06
P61963	ENSMUSG00000049354	71833	Dcaf7	4844.4	4736	4781.7	3321.6	3238.3	3156.7	0.676567	1.09457e-05
E9Q586	ENSMUSG00000031865	13191	Dctn1	48626	49260	50321	33650	33654	33006	0.676826	7.75272e-06
Q02525	ENSMUSG00000037001	22698	Zfp39	2543.1	2607.6	2776.3	1873.3	1774.2	1718.3	0.676942	0.00050361
A0A1W2P7K6	ENSMUSG00000064181	216363	Rab3ip	1107.5	1037.6	1072.5	780.91	693.47	704.21	0.677186	0.000531276
P63087-2	ENSMUSG00000004455	434233	Ppp1cc	14842	15007	15551	10534	10234	10010	0.677937	4.95416e-05
A0A140LIJ0	ENSMUSG00000109293	329702	Dcst2	5547.1	5961.1	5934.1	4023.8	4086.3	3715.4	0.677997	0.000443553
G3X992	ENSMUSG00000047669	73390	Msl3l2	3460.2	3389	3524	2342.3	2459	2238.1	0.678645	0.000119361
Q99020	ENSMUSG00000020358	15384	Hnrnpab	32475	32717	32781	22095	22334	22114	0.679201	1.05566e-07
Q8R2E9	ENSMUSG00000057069	67475	Ero1lb	21628	21617	21538	14799	14750	14473	0.679535	3.22043e-07
Q3V0C5-2	ENSMUSG00000043411	170707	Usp48	16219	16531	16667	11483	11207	10938	0.680501	1.38768e-05
Q059Y8	ENSMUSG00000042672	77772	Dcst1	1821.3	1924.3	1789.3	1249.2	1351	1171	0.681407	0.000885038
E9QA46	ENSMUSG00000019809	56535	Pex3	3349.2	3543.2	3599.8	2465.3	2384.5	2307	0.682137	0.000231856
Q6P1D7	ENSMUSG00000039738	52864	Slx4	8362.6	9172.9	9303.6	6318.6	6129.7	5872.5	0.682628	0.000906723
Q8BVY0	ENSMUSG00000005846	66409	Rsl1d1	9780.2	10364	9939.7	6833.8	7090.3	6624.8	0.683064	0.000133823
A6H611	ENSMUSG00000021993	70478	Mipep	15653	16093	15920	11021	10929	10609	0.683072	9.45619e-06
G3UYD0	ENSMUSG00000060261	14886	Gtf2i	19010	19421	19390	13305	13332	12882	0.683477	6.43962e-06
Q99LB2	ENSMUSG00000022210	28200	Dhrs4	20268	20602	20925	14211	14281	13751	0.683604	1.33218e-05
Q8K0T0	ENSMUSG00000021087	104001	Rtn1	11881	11967	11545	7968.8	8240.9	8001.6	0.684079	1.76015e-05
P25206	ENSMUSG00000041859	17215	Mcm3	19870	20136	20859	13854	13958	13848	0.684471	2.76364e-05
Q3KR45	ENSMUSG00000027478	13436	Dnmt3b	2571.6	2516.8	2728.1	1868.8	1744.5	1745	0.685552	0.000411491
Q58A65	ENSMUSG00000020859	70834	Spag9	3793.1	3867.5	3941.1	2682.9	2657.8	2630.5	0.687099	1.16963e-05
Q60865	ENSMUSG00000027184	53872	Caprin1	13496	13237	13283	9234.9	8988.9	9272.3	0.687135	4.00403e-06
A2A8E2	ENSMUSG00000028608	74098	0610037L13Rik	10420	10389	10705	7302.8	7270.7	7082.4	0.687193	1.12283e-05
Q9CYA6	ENSMUSG00000029427	70650	Zcchc8	2448.7	2504	2395.4	1587.6	1759	1708.1	0.687935	0.000214554
Q6IR42	ENSMUSG00000037108	381678	Zcwpw1	4915.6	4890.7	4936.3	3481.8	3423.3	3242	0.688305	3.11176e-05
Q8BYU6	ENSMUSG00000050565	240832	Tor1aip2	5893.6	6058.1	6391	4394.9	4145.3	4087.2	0.688433	0.000396234
P30681	ENSMUSG00000054717	97165	Hmgb2	32609	32608	33238	22615	22922	22263	0.688643	3.52845e-06
Q8CCP0	ENSMUSG00000020982	66244	Nemf	18189	18971	18806	12983	12911	12655	0.688799	2.30797e-05
Q9JJ59	ENSMUSG00000029408	56325	Abcb9	2361.9	2496.2	2657.6	1695.8	1747.7	1734.7	0.689026	0.000855763
A2ADE0	ENSMUSG00000028917	69582	Plekhm2	6692.4	6684.3	6565.1	4546.8	4481.9	4714.1	0.689161	1.36711e-05
G3UWS7	ENSMUSG00000040312	240084	Cchcr1	8189.8	8425.3	8936.5	6038.1	5905.2	5690.9	0.690153	0.000404641
A0A0G2JDM0	ENSMUSG00000027708	114893	Dcun1d1	2438.6	2318.9	2500.1	1740.5	1693.7	1583.4	0.691401	0.000454853
Q80V31	ENSMUSG00000039523	230967	Cep104	1317.5	1419.9	1319.5	920.94	940.43	944.02	0.691587	0.000270043
Q8BJ05	ENSMUSG00000021012	75553	Zc3h14	18387	18859	18774	13308	12976	12465	0.691705	3.54421e-05
Z4YJV4	ENSMUSG00000020456	18293	Ogdh	28977	29892	29586	20456	20799	19957	0.692016	1.52278e-05
Q99LB0	ENSMUSG00000017299	76233	Dnttip1	14451	14784	14751	10347	10361	9747.3	0.692393	3.87472e-05
A0A1W2P7V0	ENSMUSG00000019861	94221	Gopc	20944	21558	21696	15273	14965	14214	0.692425	7.24707e-05
Q6XZL8	ENSMUSG00000061589	208266	Dot1l	37404	36813	37691	25787	26102	25611	0.692536	2.639e-06
A0A0R4J079	ENSMUSG00000026499	170760	Acbd3	7080.4	7284.4	7143.4	4996.1	4949.9	4949.1	0.692546	3.80189e-06
E9PXY1	ENSMUSG00000031095	72584	Cul4b	3024.1	3311.3	3186.9	2263.5	2096.9	2235.5	0.692712	0.000567965
Q8BGD5	ENSMUSG00000007783	78070	Cpt1c	5839.8	5851.3	6039.7	4118.5	4073.1	4091.1	0.69275	1.04588e-05
G3UY19	ENSMUSG00000038943	233406	Prc1	4087.1	4131.5	4066.9	2789	2980.3	2741.9	0.692809	7.5395e-05
Q921C3-2	ENSMUSG00000022914	93871	Brwd1	7982	8321.1	8412.3	5721.6	5806	5598.2	0.692933	6.18883e-05
P70458	ENSMUSG00000041550	268591	Serpina5	3852.8	3707.6	3977.6	2672.9	2630.4	2697.1	0.693422	0.000125837
P48722	ENSMUSG00000025757	18415	Hspa4l	99124	105130	100340	70319	71189	69791	0.693708	7.78955e-05
Q9JK30	ENSMUSG00000040044	50793	Orc3	5289.1	5610	5599.4	3830.2	3716.4	3917.5	0.694876	0.000153043
A0A3Q4EGN8	ENSMUSG00000024430	71132	Cabyr	2027.6	2013.1	2039.7	1479.9	1414.7	1330.8	0.694972	0.000146584
B8JJE7	ENSMUSG00000031922	74360	Cep57	4741.4	4903.1	5031.8	3401	3479.9	3324.9	0.695414	9.72229e-05
Q80TR8-4	ENSMUSG00000040325	321006	Vprbp	2233.4	2372.5	2357.9	1617.1	1625	1603.2	0.695828	9.29218e-05
E9Q2U6	ENSMUSG00000024576	93687	Csnk1a1	21713	22801	22313	15748	15391	15368	0.695936	3.65209e-05
Q3UM45	ENSMUSG00000026275	66385	Ppp1r7	16770	16708	17223	11874	11738	11703	0.696541	7.2744e-06
Q91YK2	ENSMUSG00000058392	72462	Rrp1b	2187.2	2219.7	2215.2	1575.9	1530	1509	0.696939	7.24023e-06
Q9D4J7	ENSMUSG00000025626	70998	Phf6	7531.9	7745.1	7906.8	5388.4	5458.4	5311.4	0.696974	3.6232e-05
Q99NF7	ENSMUSG00000061130	19043	Ppm1b	3948.4	3854.7	3917.6	2660.6	2677.5	2843	0.69803	5.21833e-05
Q9CZU3	ENSMUSG00000016018	72198	Skiv2l2	33290	33138	33876	23393	23503	23141	0.69825	2.22419e-06
Q9D3X5	ENSMUSG00000029089	70592	Pacrgl	2935.7	2956	3088	2234	2058.9	1978.2	0.698398	0.000539291
Q78Y63	ENSMUSG00000029235	79455	Pdcl2	10451	10385	10612	7231.7	7442.3	7294.3	0.698569	4.26627e-06
O08601-2	ENSMUSG00000028158	17777	Mttp	8233.5	8606.4	8930.5	6100.6	6046	5879.6	0.699504	0.000261359
Q9R0U9	ENSMUSG00000021056	80384	Tex21	19562	19930	20518	14216	13895	13883	0.699788	3.62679e-05
Q9CQM9	ENSMUSG00000031068	30926	Glrx3	4592.7	4473.7	4746.8	3253.1	3207.4	3207.3	0.699917	6.76136e-05
Q9JLV5	ENSMUSG00000004364	26554	Cul3	22778	22441	23139	16206	16070	15605	0.700449	1.48666e-05
Q5IR70	ENSMUSG00000044566	71213	Cage1	7821.7	7825.9	7990.1	5434.9	5634.1	5501.8	0.701045	8.16853e-06
A0A1S6GWJ4	ENSMUSG00000021494	72935	Ddx41	16926	16745	17183	11961	12031	11671	0.701288	7.25148e-06
P70696	ENSMUSG00000050799	319177	Hist1h2ba	30667	31609	30494	21415	21939	21799	0.70231	1.72634e-05
Q6X786	ENSMUSG00000017195	69376	Zpbp2	7773.8	8089.6	7755.8	5537.2	5584.6	5467.7	0.702386	3.26112e-05
Q9CR89	ENSMUSG00000030304	67456	Ergic2	7454.5	7432.1	7567.8	5195.4	5269.7	5313.8	0.702722	2.13234e-06
A0A087WQC7	ENSMUSG00000095606	100861839	Gm20736;Gm21858;Gm29564;Gm29866;Gm21294;Gm21497;Gm20814;Sly;Gm21488;Gm28102;Gm20820;Gm20911;Gm28576;Gm21095;Gm20843;Gm28870;Gm28961;Gm21865;Gm20824;Gm21650;Gm21117;Gm28510;Gm28919;Gm21739;Gm21209;Gm29554;Gm21996;Gm20837;Gm29276;Gm28490	7037.3	6830.4	7174.9	4983.7	4938	4895.6	0.704171	3.62432e-05
B1ASP8	ENSMUSG00000028610	56296	Dmrtb1	1866.7	1906.8	1801.4	1318.9	1352.5	1256	0.704532	0.00019298
Q9DC28	ENSMUSG00000025162	104318	Csnk1d;Csnk1e	7822	7630.7	8044.5	5747.8	5445.6	5361.6	0.704565	0.000159014
E9Q1S3	ENSMUSG00000020986	20334	Sec23a	17322	18189	17617	12681	12504	12309	0.705735	4.6501e-05
P60521	ENSMUSG00000031950	93739	Gabarapl2	1596.5	1611	1539.2	1113.4	1106	1132	0.70611	3.68169e-05
Q61845	ENSMUSG00000026650	104362	Meig1	8215.4	8125.1	8048.8	5757.7	5674.5	5794.1	0.706318	2.3447e-06
Q8CGB9	ENSMUSG00000056999	15925	Ide	9185.9	9783.6	9781.6	7078.6	6832.3	6397.3	0.706355	0.000562397
Q9ESK9	ENSMUSG00000025907	12421	Rb1cc1	13074	13640	14048	9966.7	9703.8	9128.5	0.706523	0.000445165
Q2VPR5	ENSMUSG00000045835	15192	Hdgfl1	20279	20388	21035	14712	14676	14296	0.707988	2.44939e-05
Q9Z0Y1	ENSMUSG00000028447	53598	Dctn3	7839.2	7996.5	7726.6	5455.2	5667.1	5562	0.708105	2.08843e-05
A0A140LIA8	ENSMUSG00000059891	22116	Tsks	1063.7	1056.7	1030	764.81	747.84	718.1	0.708177	5.66617e-05
H7BWZ1	ENSMUSG00000027746	67890	Ufm1	1455.3	1472.5	1440.6	1086.2	1053.7	953.6	0.708221	0.000486913
Q91V57-3	ENSMUSG00000056486	108699	Chn1	1440.3	1538.6	1451	1083.7	1018.1	1035.6	0.708299	0.000304371
A0A1Y7VJB9	ENSMUSG00000033102	218294	Cdc14b	1716.9	1788.1	1864.7	1277.2	1237	1290.4	0.708585	0.000332979
Q9QZB7	ENSMUSG00000021076	56444	Actr10	6876.1	6775.1	6967.9	4871.4	4905.5	4833.7	0.70861	4.61923e-06
Q8C4B4	ENSMUSG00000046562	106840	Unc119b	2097.3	2112.9	2199	1512.4	1510.4	1527.6	0.710025	4.23841e-05
Q62511	ENSMUSG00000024695	109910	Zfp91	6895.3	7041.7	6794.6	5079.7	4934.3	4710.3	0.710249	0.000101119
A0A494B9Y9	ENSMUSG00000024792	81909	Zfpl1	3262.7	3351.2	3560.9	2466.6	2283.9	2476.1	0.710273	0.000817772
Q9D338	ENSMUSG00000030045	56284	Mrpl19	9017.9	9404	9824.4	6538	6713.5	6823.8	0.710733	0.000386353
D3Z041	ENSMUSG00000018796	14081	Acsl1	29317	29942	31044	21468	21711	21099	0.711807	8.4807e-05
F7D432	ENSMUSG00000019795	18537	Pcmt1	13656	13648	12904	9603.7	9672.1	9362.7	0.712266	0.000132411
Q8CBY8-2	ENSMUSG00000024603	67665	Dctn4	6271.7	6642.5	6256.2	4539.3	4565.4	4576	0.713652	0.000133732
P49718	ENSMUSG00000005410	17218	Mcm5	20767	21320	21442	15396	15178	14810	0.714387	2.31751e-05
A0A087WQS2	ENSMUSG00000051223	66882	Bzw1	13537	13804	13674	9911.4	9757.6	9632.2	0.714409	3.98619e-06
O88892	ENSMUSG00000021643	20365	Serf1	12194	12275	12422	8804.4	8813.5	8752.2	0.714819	9.18287e-07
F7CD45	ENSMUSG00000079374	666864	Gm8334	6971.9	7211.7	7081.1	5153.1	5055.1	5002.1	0.715297	1.63527e-05
D3Z780	ENSMUSG00000029145	13667	Eif2b4	7153.9	7410.3	7100.6	5295.2	5103.9	5101.3	0.715478	5.79666e-05
Q9CQE7	ENSMUSG00000005881	66366	Ergic3	19691	19826	20290	14382	14299	14151	0.716175	8.15463e-06
Q80TY5	ENSMUSG00000037646	666173	Vps13b	2393.2	2526.4	2461.1	1804.9	1701.3	1783.4	0.716718	0.000150566
Q9D2M8	ENSMUSG00000022674	70620	Ube2v2	8482.4	8614.6	8997.1	6504.7	6073.8	6129.3	0.716947	0.000276883
G3UZA0	ENSMUSG00000063334	52705	Krr1	7865.5	8004.8	8037	5750	5772.4	5626.7	0.717328	5.3818e-06
Q9D6T9	ENSMUSG00000061474	66128	Mrps36	1081.2	1053.6	1139.5	756.11	831.84	762.05	0.717797	0.000929179
Q3TWW8	ENSMUSG00000016921	67996	Srsf6	13030	12964	13409	9506.6	9487	9341.4	0.719115	1.54216e-05
Q9D1J3	ENSMUSG00000078427	66118	Sarnp	18355	18280	18487	13553	13402	12687	0.719173	4.67183e-05
E9QJT5	ENSMUSG00000008822	66204	Acyp1	29916	28455	29396	20779	21640	20709	0.719271	9.52769e-05
P23578	ENSMUSG00000022622	11434	Acr	8880.1	9220.7	9535.6	6550.7	6667.4	6664.6	0.719449	0.000180337
A0A1Y7VIR0	ENSMUSG00000017843	26931	Ppp2r5c	1573.8	1688.2	1618.2	1224.7	1144.8	1141.7	0.719536	0.00044523
P29595	ENSMUSG00000010376	18002	Nedd8	2565.6	2511.7	2547.5	1828.1	1898.2	1762.4	0.719885	7.29142e-05
A0A494BAQ9	ENSMUSG00000035420	225497	Fam170a	5339.9	5512	5563.8	4163.7	3868.9	3791.4	0.720303	0.000316718
Q9JMG7	ENSMUSG00000025104	29877	Hdgfrp3	8927.5	8615.2	8691.1	6300.7	6267.4	6347.2	0.721038	1.47463e-05
A2A7B5	ENSMUSG00000057637	110593	Prdm2	19718	19977	19904	14242	14327	14420	0.721309	4.69914e-07
Q8C570	ENSMUSG00000027509	66679	Rae1	11759	12351	12226	8793.7	8813.4	8603.1	0.721336	6.17791e-05
E9QN31	ENSMUSG00000038279	110109	Nop2	15084	15550	15980	11317	11280	11028	0.721356	9.39791e-05
Q6PDL0	ENSMUSG00000035770	234663	Dync1li2	13702	14240	14475	10321	10006	10301	0.722076	9.63356e-05
Q9CY97-2	ENSMUSG00000029038	68991	Ssu72	3481.4	3706.7	3726.4	2637.3	2684.9	2559.6	0.722166	0.000308739
Q9CR16	ENSMUSG00000027804	67738	Ppid	10305	10477	10195	7446.3	7556.1	7375.9	0.722426	7.93328e-06
B7ZNB2	ENSMUSG00000062170	207854	Fmr1nb	770.39	781.68	749.47	567.26	538.8	557.99	0.723136	7.29181e-05
Q5SQ20	ENSMUSG00000020430	64934	Pes1	8791.6	8968.3	8863.7	6488.9	6394.4	6382.6	0.72365	2.33828e-06
F8WJA0	ENSMUSG00000041645	27225	Ddx24	6699.5	7083	7122.1	5075.1	5105.2	4952.3	0.723902	0.000175108
B9EKI3	ENSMUSG00000030059	232286	Tmf1	59965	60729	61362	44897	43947	43045	0.724443	1.53046e-05
Q80Y84-2	ENSMUSG00000042207	75605	Kdm5b	7608.4	7519.2	7531.6	5486.8	5565.5	5363.4	0.724473	5.70569e-06
Q9R0P9	ENSMUSG00000029223	22223	Uchl1	9413.2	9428.7	9482.9	6912.8	6768.6	6842.1	0.724587	6.21921e-07
A2BFF8	ENSMUSG00000027012	13427	Dync1i2	9967.4	10446	10461	7702.2	7575.1	7098.5	0.724745	0.000319698
P57722-2	ENSMUSG00000001120	59093	Pcbp3	4989.2	5084.3	5143.6	3771.7	3661	3597.6	0.72488	3.3093e-05
Q8BGB5	ENSMUSG00000040699	67803	Limd2	3012.2	2865.7	2965.4	2096.6	2172.2	2146.8	0.725507	7.60639e-05
E9Q8N5	ENSMUSG00000033392	76499	Clasp2	7471	6902	7084.6	5187.5	5262	5120.6	0.725634	0.000341439
Q9ER72	ENSMUSG00000010755	27267	Cars	6000.3	6219.7	6123.2	4606.7	4354.2	4358.9	0.726159	8.97456e-05
Q3UKR0	ENSMUSG00000002307	13163	Daxx	13157	13608	13584	9759.1	9745.2	9804.1	0.726379	1.53475e-05
O08760	ENSMUSG00000030271	18294	Ogg1	3261.4	3351.8	3176.6	2324.2	2387.8	2399.8	0.726478	8.90085e-05
Q80VJ3	ENSMUSG00000040658	381101	Dnph1	1737.1	1678	1706.3	1238.1	1220.3	1262.6	0.726613	2.43127e-05
P54731	ENSMUSG00000010517	14084	Faf1	3230.9	3397.6	3304.2	2475.6	2415.8	2331.4	0.727201	0.000144906
Q3UXZ9	ENSMUSG00000030180	214899	Kdm5a	11475	11933	12193	8799.3	8568.1	8527.6	0.727375	0.00013905
P16381	ENSMUSG00000039224	110957	D1Pas1	41395	42512	41912	31213	30492	29813	0.72738	2.47919e-05
P97370	ENSMUSG00000032412	11933	Atp1b3	16376	16494	16686	12035	12074	11949	0.727627	1.32381e-06
Q8CI32	ENSMUSG00000049792	70369	Bag5	5042	4897.1	4999.7	3693.3	3695.6	3485.8	0.727968	7.77917e-05
Q5F258	ENSMUSG00000011877	216963	Git1	10670	10880	10885	8134.6	7808.9	7673.4	0.728138	4.45183e-05
Q3TML4	ENSMUSG00000073177	331416	Gm773	8612.2	8558.7	8837.9	6342	6355.1	6242.4	0.728206	1.41988e-05
A2A791	ENSMUSG00000042446	67785	Zmym4	9030.3	9176.3	9328.1	6906.6	6692.3	6480.2	0.729239	7.80244e-05
E9Q136	ENSMUSG00000042210	68644	Abhd14a	8558.6	9001	8954.5	6500.9	6478.5	6375.8	0.730007	8.10179e-05
P61164	ENSMUSG00000025228	54130	Actr1a	16033	16045	16420	11877	11839	11701	0.730283	5.95247e-06
Q9JMB0	ENSMUSG00000021552	56278	Gkap1	27813	28158	28428	20625	20924	20110	0.730569	1.39912e-05
B1B0V2	ENSMUSG00000073294	102991	AU022751	2345.8	2461.4	2463.7	1814.6	1764.5	1732.6	0.730579	0.000138771
Q80T69	ENSMUSG00000044098	229675	Rsbn1	19140	19356	20042	14325	14493	13949	0.73059	7.63964e-05
P30415	ENSMUSG00000032525	18087	Nktr	17043	17359	17653	12765	12761	12521	0.730905	1.75763e-05
A0A494BAM2	ENSMUSG00000024785	59028	Rcl1	3676.1	3491.9	3592	2769.4	2591	2506.4	0.73114	0.00050967
Q9Z1X2-2	ENSMUSG00000025495	27388	Ptdss2	7404.4	7474.6	7195	5498.2	5372.7	5278.4	0.73161	4.77401e-05
P17918	ENSMUSG00000027342	18538	Pcna	14523	14895	14508	10752	10708	10699	0.732124	6.67896e-06
Q8CEC0-3	ENSMUSG00000040667	19069	Nup88	6528.2	6746.5	6793.1	5054.7	4896.7	4742.2	0.732211	0.000123867
Q9Z1N2	ENSMUSG00000028587	18392	Orc1	3259.4	3261.3	3440.7	2500	2385	2412.2	0.732574	0.000215125
Q8R1F0	ENSMUSG00000019362	101966	D8Ertd738e	3129	3360	3128.6	2386.7	2260.2	2399.9	0.732726	0.000650801
Q810V0	ENSMUSG00000030521	67973	Mphosph10	3826.9	3676.6	3770.2	2824.6	2773.6	2663.2	0.732827	0.000100778
Q91V55	ENSMUSG00000012848	20103	Rps5	9345.9	9539.3	9727	7444.6	6547.1	7002.7	0.733766	0.000836339
H3BL37	ENSMUSG00000024613	21453	Tcof1	16889	18262	17765	13222	12891	12740	0.734244	0.000387087
Q5RL26	ENSMUSG00000081984	15504	Dnajb3	14341	14387	14301	10253	10888	10462	0.734464	3.54103e-05
Q9JIK5	ENSMUSG00000020075	56200	Ddx21	20529	20824	20700	14963	15425	15205	0.734747	4.15273e-06
Q924X7	ENSMUSG00000031027	117229	Stk33	3677.1	3637.9	3720.9	2678.9	2715	2715	0.734799	3.41027e-06
Q8CHY3	ENSMUSG00000035765	69190	Dym	4661	4793.5	4851.4	3499.6	3592.5	3421.7	0.734946	7.23418e-05
A0A0B4J1F7	ENSMUSG00000046717	50540	Igbp1b	3882.2	4204	4005.4	3094.6	2841.1	2953.9	0.73521	0.000855412
O54826	ENSMUSG00000026743	17354	Mllt10	30116	31292	30813	22834	22715	22266	0.735356	2.89612e-05
O70251	ENSMUSG00000025967	55949	Eef1b;Eef1b2	10227	10357	9687.7	7251.9	7572.6	7437.3	0.735408	0.000288774
A2AI08	ENSMUSG00000048707	97031	Tprn	1367.1	1373.5	1398.5	1069.2	961.79	1013.6	0.735632	0.000356876
Q07231	ENSMUSG00000037017	22697	Zscan21	16163	16758	16621	12334	12361	11750	0.735644	8.3725e-05
Q91YU8	ENSMUSG00000004100	235036	Ppan	6400.4	6597.7	6820.9	4898.9	4773.4	4912.7	0.735923	0.00017454
Q8K363	ENSMUSG00000001674	66942	Ddx18	13352	13542	13576	9911.5	10145	9733.2	0.7361	1.34531e-05
Q8BP97	ENSMUSG00000034175	279766	Rhbdd3	2393.3	2407.3	2428.3	1844.4	1767.9	1709.3	0.736193	9.53908e-05
Q8BHB4	ENSMUSG00000033285	269470	Wdr3	2746.9	2908.8	2756.4	2091.6	1998.1	2107.4	0.73672	0.000295151
Q6NZQ0	ENSMUSG00000057176	233899	Gm166	3060.9	3133.4	3164.9	2265	2396	2235.2	0.736865	0.000146574
S4R1B9	ENSMUSG00000031314	270627	Taf1	5219.5	5671.3	5342.8	4076.1	3986.7	3900.1	0.736938	0.000588927
Q6IE21	ENSMUSG00000051582	408193	Otud6a	3945.2	3797.2	3816.7	2795.4	2978.7	2747.5	0.737243	0.000276423
O70310	ENSMUSG00000020936	18107	Nmt1	8200.5	8600.2	8884.1	6300.8	6395.2	6249.9	0.737641	0.000377827
O35343	ENSMUSG00000027782	16649	Kpna4	10469	10251	10762	7618.7	7942.1	7676.7	0.738129	0.000103624
G3UWE3	ENSMUSG00000025423	17344	Pias2	3184.2	3307.4	3286.2	2385.3	2423.7	2410.6	0.738393	2.76846e-05
A0A0R4J1P5	ENSMUSG00000041343	73845	Ankrd42	6862.2	7142.8	7111	5309	5111.4	5171.5	0.738405	6.50682e-05
Q91XC9	ENSMUSG00000027222	18633	Pex16	7416.7	7504	7718.6	5555.6	5656.1	5519.2	0.739032	3.70673e-05
Q62209	ENSMUSG00000027855	20957	Sycp1	7533	7969.4	7852.5	5914.9	5667.3	5681.3	0.739192	0.000187106
H3BKT0	ENSMUSG00000029705	13047	Cux1	13411	14003	14286	10331	10314	10190	0.739455	0.000157777
Q8BFY6	ENSMUSG00000028779	67898	Pef1	2630.5	2652.9	2652.7	1975.9	1951.1	1941.9	0.739552	6.65861e-07
A0A087WQM0	ENSMUSG00000055322	21961	Tns1	13102	13898	13255	10131	9903.4	9740.8	0.739671	0.000202422
Q8R323	ENSMUSG00000033970	69263	Rfc3	3777.2	3832	3799.2	2868.5	2881.7	2697.2	0.740477	8.82542e-05
Q8BFQ4	ENSMUSG00000020257	77305	Wdr82	15213	15658	15767	11666	11541	11330	0.740539	3.27751e-05
Q3TXN1	ENSMUSG00000072946	77219	Ptgr2	1050.5	1083.7	1138.2	784.77	836.93	802.84	0.740985	0.000688767
Q924M7	ENSMUSG00000032306	110119	Mpi	6923.1	7144.5	7279.9	5329.3	5262.6	5226.5	0.741008	6.98264e-05
Q6PD05	ENSMUSG00000031728	75871	Znf821	12253	12470	12820	9517.2	9250.9	9069.5	0.741493	0.000103995
Q9EQS3	ENSMUSG00000028647	56309	Mycbp	7485.2	7712.9	7401.2	5619.1	5700	5449	0.741986	8.19996e-05
Q8BPT6	ENSMUSG00000056899	93757	Immp2l	7103.7	7193.5	6957.4	5232.3	5404.1	5142.7	0.742397	5.96589e-05
Q05CL8	ENSMUSG00000027968	28036	Larp7	46409	46342	46479	34887	34508	34016	0.742737	1.24895e-06
Q62093	ENSMUSG00000034120	20382	Srsf2	13761	14026	13993	10304	10506	10235	0.743065	6.6852e-06
E9PZY8	ENSMUSG00000040720	66185	1110037F02Rik;Kiaa1429	5855.7	6020.6	5881.3	4577.4	4411.5	4209.6	0.743274	0.0002099
Q9DAJ5-2	ENSMUSG00000034467	75465	Dynlrb2	3114.8	3232.1	3230.3	2411.3	2455	2253.5	0.743438	0.000349036
Q6P542	ENSMUSG00000038762	224742	Abcf1	15304	15415	15916	11337	11865	11474	0.743567	8.46979e-05
Q921N6	ENSMUSG00000017999	228889	Ddx27	13905	14531	14267	10895	10602	10260	0.743677	0.000145248
Q7TPV4	ENSMUSG00000040463	18432	Mybbp1a	18963	19344	17819	13969	14253	13520	0.743724	0.000689286
Q8BIQ5	ENSMUSG00000031256	108062	Cstf2	14277	14572	14408	10623	10912	10660	0.744279	7.76509e-06
Q8C4M7	ENSMUSG00000031629	71876	Cenpu	13209	13102	13291	9952.3	9941.6	9612.5	0.74508	1.10415e-05
Q8VI75	ENSMUSG00000002319	75751	Ipo4	12475	12826	12985	9619.8	9535.6	9376	0.745224	4.07968e-05
A0A2I3BPY7	ENSMUSG00000022246	75646	Rai14	24999	25604	26115	19098	19525	18550	0.745239	0.000109167
A0A0R4J195	ENSMUSG00000027651	70470	Rprd1b	10652	10409	10611	7848.7	7916	7849.5	0.745594	4.31899e-06
Q2MV57	ENSMUSG00000118662	67978	Tctn2	7819.7	8049.8	8037.4	6033.6	5892.6	5898.4	0.745595	2.08201e-05
Q9CQU8	ENSMUSG00000042670	66541	Immp1l	5631.2	5578.9	5827.9	4359.9	4375.2	3980.9	0.746347	0.000649964
P70168	ENSMUSG00000001440	16211	Kpnb1	30195	30090	30863	22966	22857	22225	0.746569	2.1126e-05
A2A6Q5	ENSMUSG00000020687	217232	Cdc27	8743.9	9200.9	9237.6	6834	6977.8	6482.5	0.746606	0.000447244
Q8K3Z9	ENSMUSG00000053293	107939	Pom121	5140.9	5298.3	5389.9	3873.5	3993.6	3952.3	0.746704	7.82083e-05
Q6P6L6	ENSMUSG00000049396	276919	Gemin4	6315.8	6409.1	6647	4904.3	4919	4654.8	0.747389	0.000236689
Q80ZW0	ENSMUSG00000037885	67333	Stk35	10812	11133	11713	8506.4	8363.7	8291.3	0.747568	0.000474492
A2CG76	ENSMUSG00000013787	110147	Ehmt2	8904.5	9390.3	9405.6	7023.4	6852.6	6832.2	0.747587	0.000185196
Q8CI08-2	ENSMUSG00000036087	75991	Slain2	5146.5	5426.4	5415.6	4097.9	4125.4	3746.1	0.748641	0.000928709
Q99LI9	ENSMUSG00000027079	98985	Clp1	5115.8	5076.1	4973.2	3711.7	3819.8	3822	0.748676	2.22815e-05
Q9Z0N2	ENSMUSG00000069049	26908	Eif2s3y	12295	12145	11809	9191.4	9075.9	8890.3	0.749203	5.59625e-05
Q8VE11	ENSMUSG00000021987	219135	Mtmr6	13789	14268	13830	10696	10601	10107	0.749737	0.000126037
P63005	ENSMUSG00000020745	18472	Pafah1b1	14664	14685	14150	10980	10768	10883	0.750161	4.04153e-05
P97379	ENSMUSG00000029405	23881	G3bp2	3505.7	3495.4	3452.4	2663.6	2595.4	2583.2	0.750222	8.25592e-06
Q8K015	ENSMUSG00000020652	52504	Cenpo	11764	12261	12354	9384.7	8977.3	8931.5	0.750261	0.000202178
Q8C7V3	ENSMUSG00000041747	105372	Utp15	5415	5623.3	5581.6	4139.9	4307	4029.9	0.75073	0.000176624
Q78YY6	ENSMUSG00000022013	66148	Dnajc15	11319	11124	11158	8290.5	8643	8294	0.750804	2.91115e-05
Q3V124	ENSMUSG00000109864	66341	Eid3	4387.7	4607	4736.2	3388.9	3580.2	3343.5	0.751069	0.000801665
A2ATI9	ENSMUSG00000014959	70231	Gorasp2	14337	14332	13946	10664	10901	10442	0.751079	4.44299e-05
Q5EE38	ENSMUSG00000038000	497652	Acd	1219.8	1229.3	1205.5	931.75	891.11	921.81	0.751086	2.72475e-05
Q9D1M1	ENSMUSG00000029642	20018	Polr1d	3119.4	3053.8	3262.3	2420.5	2357.4	2315.1	0.751762	0.000342665
Q9CZ92	ENSMUSG00000021391	66336	Cenpp	4174.2	4103	4214.1	3216.9	3163.9	3012.6	0.752015	0.00011813
P63300	ENSMUSG00000041571	20364	Sepw1	4423.3	4562.7	4388.3	3335.8	3366.2	3356.8	0.752118	3.37102e-05
Q8BU03	ENSMUSG00000032834	110816	Pwp2	5414	5841.3	5838.9	4309.7	4326.7	4231.2	0.752761	0.000628986
Q9CQ82	ENSMUSG00000028549	67733	Itgb3bp	10514	10452	10915	8072	8084.5	7851.9	0.753071	8.83149e-05
A0A1I7Q4A6	ENSMUSG00000023919	83815	Cenpq	6068.6	6025.6	6433.1	4618.1	4703.8	4632.2	0.753178	0.000320713
Q9JHU4	ENSMUSG00000018707	13424	Dync1h1	145610	147490	150760	112280	111830	110210	0.753211	2.35517e-05
Q8BH55	ENSMUSG00000048550	208967	Thnsl1	19800	20440	19735	15152	15404	14661	0.753935	9.61689e-05
P58137	ENSMUSG00000017307	170789	Acot8	8419.5	8754.6	8701.1	6581.5	6555.2	6376.9	0.754152	6.4732e-05
A0A0G2JEA5	ENSMUSG00000105204		Fdps	3958.1	3983.4	4089.3	3053.1	3016.6	3007.7	0.754534	2.06197e-05
D3YV10	ENSMUSG00000079235	100502861	Ccdc13	28854	29825	29482	22265	22616	21698	0.755201	5.09889e-05
Q3TIX9	ENSMUSG00000056305	28035	Usp39	3466.8	3533	3676.3	2713.4	2740.8	2608.4	0.755224	0.000295217
Q3V2K7	ENSMUSG00000072878	78482	1700123L14Rik	13809	13935	13953	10529	10758	10204	0.75524	3.42761e-05
Q9JL56	ENSMUSG00000033917	56209	Gde1	3332.5	3531.4	3550.7	2538.2	2757.9	2572.6	0.755569	0.00096178
A2ARF6	ENSMUSG00000028527	11639	Ak4	2534.2	2513.6	2461.8	1889.7	1926.2	1863.4	0.756304	2.70118e-05
F8WGW3	ENSMUSG00000024135	78586	Srbd1	3909.7	4150	3897.1	3005.3	3098.9	2939.8	0.75641	0.000502869
A0A494BB95	ENSMUSG00000057561	13664	Eif1a;Gm8300;Gm2016;Gm2035;Gm5039;Gm5662	8558.6	8278.1	8820.5	6326.6	6600	6482.3	0.756479	0.000288586
Q3U816	ENSMUSG00000039745	53415	Htatip2	15861	16498	16426	12121	12669	12118	0.756549	0.000130037
Q8K4K1-2	ENSMUSG00000045031	207175	Cetn4	5040.8	5114.1	5261.3	3884.1	3865.6	3923.4	0.757213	4.90487e-05
Q91WC3	ENSMUSG00000020333	216739	Acsl6	35694	35749	36043	27208	27468	26763	0.757673	3.07627e-06
A0A2I3BPC5	ENSMUSG00000022092	19057	Ppp3cc	9684.8	9561.3	9668.5	7444.8	7357.7	7107.5	0.757757	2.73395e-05
Q8VCT4	ENSMUSG00000056973	104158	Ces1d	10643	10999	10764	8091.6	8295.1	8174.8	0.757938	2.62858e-05
P08228	ENSMUSG00000022982	20655	Sod1	10629	10604	11087	8320.7	8283.9	7907.5	0.758426	0.000222269
Q8R1U1	ENSMUSG00000031753	102339	Cog4	11291	11364	11595	8817.6	8737.1	8432.5	0.758757	5.01651e-05
A2A8V9	ENSMUSG00000028809	51796	Srrm1	14202	14656	14576	11108	11003	10852	0.758927	2.51189e-05
Q5I012-4	ENSMUSG00000061306	72055	Slc38a10	8761.1	8969.6	9061	6811.7	6780.7	6746.2	0.759147	1.87769e-05
Q91W18-2	ENSMUSG00000022019	219249	Tdrd3	8390.7	8922.2	9112	6771.6	6586.4	6721.8	0.759891	0.000687765
P83917	ENSMUSG00000018666	12412	Cbx1	3885.2	4061	3941.7	3065.2	3054.3	2914	0.759911	0.00018033
Q80X50-2	ENSMUSG00000042520	74383	Ubap2l	12245	12280	12663	9430.4	9525.1	9351.5	0.761193	3.2147e-05
Q9DAG6	ENSMUSG00000020213	69286	Glipr1l1	12050	12075	11999	9180.7	9430.1	8891.2	0.761329	5.27941e-05
Q5SYL3	ENSMUSG00000010277	72503	Kiaa0100	23977	24841	24821	18722	19058	18297	0.761515	8.36255e-05
F6T5L3	ENSMUSG00000021189	110616	Atxn3	1802.8	1673.8	1788.4	1328.6	1378.2	1305.9	0.762191	0.00082144
Q811Q3	ENSMUSG00000043468	71078	Adam30	9204.3	9579.1	9478.6	7242.5	7288.3	7011.4	0.76224	9.1839e-05
E9QM14	ENSMUSG00000020659	104836	Cbll1	2799.2	2738.6	2601	2070.7	2074.2	2060.6	0.762488	0.000393192
Q9EPK6	ENSMUSG00000024357	81500	Sil1	9825.2	10004	10232	7592	7667.5	7661.9	0.762499	3.83827e-05
Q8BMK4	ENSMUSG00000046841	216197	Ckap4	52764	53748	53204	40960	41397	39457	0.762693	4.2024e-05
Q99J47	ENSMUSG00000042569	216820	Dhrs7b	23702	24277	24277	18577	18557	17981	0.762777	3.11261e-05
E9Q3G8	ENSMUSG00000021374	218210	Nup153	28617	29700	30166	22984	22218	22335	0.763279	0.000173966
Q3TVK3	ENSMUSG00000026209	13437	Dnpep	21477	21831	22059	17001	16566	16405	0.764487	3.10409e-05
J3QK52	ENSMUSG00000095567	57741	Noc2l	2304.8	2413.4	2271.9	1804.5	1816.2	1725.2	0.764815	0.000439042
Q80ZP8	ENSMUSG00000032575	74840	Manf	23894	23892	24481	18173	18731	18380	0.765	2.4308e-05
Q5EBP8	ENSMUSG00000046434	15382	Hnrnpa1	13327	13473	13883	10273	10243	10611	0.765117	9.8244e-05
P56213	ENSMUSG00000040888	11692	Gfer	3298	3516.8	3551.2	2681.7	2654.4	2603.1	0.765911	0.000608444
A2A9R3	ENSMUSG00000035427	434903	Mageb4	11167	11343	11610	8607.1	8901.9	8630.4	0.766109	7.62915e-05
Q3U2G2	ENSMUSG00000020361	15525	Hspa4	50663	51196	51066	39376	39433	38382	0.766331	5.98557e-06
Q9Z315	ENSMUSG00000039148	20227	Sart1	23081	23071	23457	17821	17997	17532	0.766427	8.21819e-06
E9PY58	ENSMUSG00000001829	20480	Clpb	15825	16078	16064	12267	12317	12213	0.767136	1.81659e-06
Q8C6G1	ENSMUSG00000020284	67884	1810043G02Rik	1285.8	1337.3	1298.8	999.29	986.56	1025.7	0.76794	9.53128e-05
Q5SFM8	ENSMUSG00000024491	225432	Rbm27	19276	19985	19687	15144	15252	14886	0.768172	3.99838e-05
J3JS23	ENSMUSG00000046311	22720	Zfp62	12531	12798	12962	9943.6	9720.6	9752.1	0.768236	3.28265e-05
Q921L5	ENSMUSG00000031979	76332	Cog2	9528.8	10258	10028	7866.5	7585	7456.4	0.768348	0.000736888
Q8R322	ENSMUSG00000019715	74412	Gle1	950.14	986.38	973.98	732.1	788.21	715.75	0.768353	0.00076895
Q9JK48	ENSMUSG00000037062	54673	Sh3glb1	10473	10655	10710	8222.6	8305.2	7936.3	0.7684	5.00678e-05
Q91WM1	ENSMUSG00000026915	20744	Strbp	21081	21343	21711	16501	16565	16220	0.768476	1.96577e-05
E9Q392	ENSMUSG00000030254	58186	Rad18	4443.8	4412.7	4340.4	3422	3455.6	3267.1	0.768736	0.0001011
G3X9B1	ENSMUSG00000050244	217995	Heatr1	12538	12760	13038	10195	9884.1	9420.7	0.769512	0.00038639
Q60996-4	ENSMUSG00000017843	26931	Ppp2r5c	3740.3	3884	3873.8	2992.2	2908.1	2955.4	0.770208	7.28783e-05
P42128	ENSMUSG00000056493	17425	Foxk1	7727.2	7783.9	8027.2	6229	6044.1	5864.3	0.770558	0.000209835
E9Q5A3	ENSMUSG00000036893	77683	Ehmt1	5104.2	5137.6	5128	3948.6	4010.3	3884.6	0.770584	6.25416e-06
Q6ZWY8	ENSMUSG00000091955	19240	Tmsb10	7953	7999.6	8290.8	6443.2	6178.4	6066.9	0.770879	0.000272236
Q3U2V3	ENSMUSG00000045211	213484	Nudt18	6322.2	6408	6374.2	5015.5	5051.5	4666.6	0.771227	0.000312194
Q8VDW0	ENSMUSG00000005481	68278	Ddx39a	6271.1	6287.8	6670.6	4844.1	5110.4	4875.8	0.771238	0.000699163
Q9D1M0	ENSMUSG00000030298	110379	Sec13	6438.1	6625.3	6589	5195.9	5158.5	4822.8	0.772294	0.00034681
Q9QYE6	ENSMUSG00000021192	27277	Golga5	47974	49289	49679	38255	38088	37194	0.772667	5.36567e-05
Q9QZD4	ENSMUSG00000022545	50505	Ercc4	6821	6970.6	6850.2	5483.8	5215.1	5264.9	0.773383	7.85825e-05
Q6NZF1	ENSMUSG00000102976	70579	Zc3h11a	9538.7	10060	10102	7563.2	7854.6	7558.7	0.773609	0.000404469
O70576	ENSMUSG00000036928	50878	Stag3	14954	15548	15812	12017	11934	11892	0.773918	0.000168511
Q9WTP6	ENSMUSG00000028792	11637	Ak2	51310	54828	51418	40632	41037	40296	0.774107	0.000541049
D3Z0X3	ENSMUSG00000029012	26429	Orc5	5726.7	5850.4	5815	4592.9	4484.6	4386.6	0.774163	4.81442e-05
Q810J8	ENSMUSG00000042628	217695	Zfyve1	825.68	859.12	863.64	682.37	635.12	657.77	0.775174	0.000460682
Q6ZQL4	ENSMUSG00000041057	72515	Wdr43	13534	13736	14280	10727	10947	10549	0.775529	0.00024323
Q80W00	ENSMUSG00000039220	52040	Ppp1r10	10403	10949	10613	8113.2	8438	8243.3	0.775684	0.000206602
A0A0N4SUH4	ENSMUSG00000041360	52874	Kiaa0020	4057.6	4151.8	4231.2	3290.4	3329.2	3031.8	0.775817	0.000930622
B2RQC2	ENSMUSG00000051306	76800	Usp42	16822	17671	17377	13603	13508	13134	0.775886	0.000174472
O54782	ENSMUSG00000029119	17160	Man2b2	5062.1	5014.7	5259.9	3980.9	3987.3	3932.2	0.775957	0.000119409
Q99KK7	ENSMUSG00000063904	75221	Dpp3	14560	14905	14968	11529	11376	11575	0.776005	1.89911e-05
Q6P5B0	ENSMUSG00000035049	107094	Rrp12	8448.1	9015.3	8988.2	6985.2	6724	6821	0.776151	0.00058945
E9PW15	ENSMUSG00000017548	52615	Suz12	2399.7	2357	2472.3	1918.2	1913.8	1780.3	0.77639	0.000669895
Q91VW5	ENSMUSG00000038708	54214	Golga4	39670	39429	40677	30937	31862	30216	0.776576	0.000127834
Q6PCP5-3	ENSMUSG00000026150	75734	Mff	4478.9	4578.2	4579.3	3552.6	3623.5	3415.8	0.776754	0.0001276
Q99LX0	ENSMUSG00000028964	57320	Park7	24173	24004	24125	18724	18966	18476	0.776828	3.62251e-06
A2BGI8	ENSMUSG00000060288	66101	Ppih	9112.2	9120.6	9308	7325.5	7128.2	6946.2	0.777033	8.61529e-05
Q66GT5	ENSMUSG00000063235	66461	Ptpmt1	4787.7	4546.3	4797.3	3555.9	3776.3	3649.4	0.777128	0.000542302
Q9JHU9	ENSMUSG00000019139	71780	Isyna1	14802	15274	15278	11733	11872	11662	0.777599	3.82031e-05
Q8K410	ENSMUSG00000037437	353188	Adam32	47078	47219	47594	36666	37108	36596	0.777852	1.19775e-06
A2AFQ9	ENSMUSG00000037275	216766	Gemin5	14727	15012	14822	11752	11594	11351	0.778645	2.1553e-05
A2ASZ8	ENSMUSG00000026819	227731	Slc25a25	10096	10234	9972.5	7984.9	7803.5	7809.1	0.778738	2.03279e-05
Q9CX34	ENSMUSG00000022024	67955	Sugt1	7662.3	7698.4	7939.8	6234.4	5988	5924.1	0.778813	0.000181518
E9QK89	ENSMUSG00000061607	240087	Mdc1	36563	36611	37156	29160	28961	27819	0.778938	5.97091e-05
Q9CQZ1	ENSMUSG00000031839	68196	Hsbp1	3851	3973.6	3726.5	3055.2	3004.8	2937.6	0.778958	0.000421787
Q99MR6-3	ENSMUSG00000037364	83701	Srrt	34544	35652	35601	27508	27872	27055	0.779183	5.54628e-05
E9PYH4	ENSMUSG00000003824	71846	Syce2	3894	3588.5	3745.9	2972.4	2877.8	2901.5	0.779445	0.000877518
Q60864	ENSMUSG00000024966	20867	Stip1	38533	38808	38381	30474	30427	29343	0.779836	2.63059e-05
Q3UUI3	ENSMUSG00000028145	75778	Them4	5450.2	5635.1	5489.2	4282.2	4379.2	4280	0.780815	4.91075e-05
Q80X82	ENSMUSG00000023118	68188	Sympk	26731	26687	27081	21175	21092	20629	0.781329	9.88927e-06
Q3UPH1	ENSMUSG00000024594	73137	Prrc1	4674.3	4965.7	4862.2	3833.7	3733.3	3774.8	0.782089	0.000306298
E9Q8D5	ENSMUSG00000020166	72068	Cnot2	4456	4594.6	4555.6	3587.5	3605.8	3449.5	0.782218	0.000104857
A0A668KL73	ENSMUSG00000039110	104601	Mycbpap	5416	5456.1	5461.4	4384.9	4295.5	4098.1	0.782362	0.000160243
A2AUY4-2	ENSMUSG00000026987	407823	Baz2b	15595	15859	15927	12508	12497	12096	0.78304	3.50802e-05
Q3TUE1	ENSMUSG00000028034	51886	Fubp1	20304	20593	21062	16135	16490	15898	0.78315	8.92595e-05
O88477	ENSMUSG00000013415	140486	Igf2bp1	13736	14018	14220	10971	11216	10706	0.783657	0.000118803
Q8K4P0	ENSMUSG00000024400	74320	Wdr33	23982	24201	23874	19098	19103	18303	0.78416	5.20183e-05
Q5M8S2-2	ENSMUSG00000049719	74306	Prss46	6698.1	6458.1	6428.7	5177.5	5086.5	5098.7	0.784427	9.74984e-05
B5KM66	ENSMUSG00000078938	75459	Syce3	5190.4	5511.3	5452.1	4091.4	4398.8	4187	0.784795	0.000984774
Q922B1	ENSMUSG00000036278	107227	Macrod1	6499.9	6684.4	6626.4	5245.6	5250.5	5073.3	0.785919	5.95223e-05
Q9Z160	ENSMUSG00000018661	16834	Cog1	8956	9222.1	9149.9	7514.1	6992.8	6981.2	0.786311	0.000542077
Q9D0R4	ENSMUSG00000004393	52513	Ddx56	4831.8	5035.2	4825.4	3953.9	3913.5	3686.3	0.786387	0.000637447
Q8C2Q3	ENSMUSG00000006456	56275	Rbm14	54739	56076	56214	43904	44250	43217	0.786517	2.90926e-05
G3UY42	ENSMUSG00000022194	54196	Pabpn1;Gm20521	13007	12999	12699	10259	10310	9880.3	0.786707	8.3715e-05
P70349	ENSMUSG00000020267	15254	Hint1	12062	12013	11768	9401.8	9744.3	9056.3	0.786837	0.000309347
Q9R1P1	ENSMUSG00000069744	26446	Psmb3	7331.2	7208.2	7131.7	5738.4	5683.5	5632.2	0.786961	1.96924e-05
A2ADB0	ENSMUSG00000040761	56381	Spen	36129	37031	37439	29616	29392	28054	0.787188	0.000228213
Q8R5K4-2	ENSMUSG00000028430	230082	Nol6	6550.6	6611.4	6676.6	5300.7	5176.2	5148.3	0.787627	1.88628e-05
A0A5F8MQ25	ENSMUSG00000036561	71474	Ppp6r2	1106.2	1177.2	1177.2	887.56	904	933.99	0.787656	0.000851959
Q9WU65	ENSMUSG00000050553	14626	Gk2	68182	68375	70963	54371	55605	53659	0.788527	0.000160733
B1AVB4	ENSMUSG00000000037	107815	Scml2	63659	64444	65033	51067	51618	49665	0.788823	4.25056e-05
O35226	ENSMUSG00000005625	19185	Psmd4	6051.2	6167.2	6181.7	4885.3	4890.2	4740.1	0.788898	3.58115e-05
Q9D6U8	ENSMUSG00000003955	70186	Fam162a	8677.8	8906.3	8871.5	6976.6	6920.4	6975.8	0.788983	1.44297e-05
Q2TPA8	ENSMUSG00000028383	72479	Hsdl2	13949	14461	14518	11452	11215	11241	0.789886	0.000105058
Q60676	ENSMUSG00000003099	19060	Ppp5c	23721	23066	24234	18604	18947	18563	0.790107	0.000158387
E9QL65	ENSMUSG00000034893	338337	Cog3	11837	11779	12223	9713.7	9374.6	9229.8	0.790153	0.000232815
Q00899	ENSMUSG00000021264	22632	Yy1;Yy2	6662.7	6831.7	6923	5350.4	5543.3	5251.1	0.790748	0.000242454
Q6P5F9	ENSMUSG00000020290	103573	Xpo1	20315	20584	20791	16404	16619	15765	0.790861	0.000122242
E0CZ26	ENSMUSG00000054770	51960	Kctd18	7097.6	7221.9	7225.8	5644	5681.1	5717.1	0.791004	5.77451e-06
Q8C5W4-2	ENSMUSG00000048602	240069	Morc2b	7805.4	8257	8239.1	6423.7	6388.3	6412.7	0.7911	0.0003339
Q8BTS4	ENSMUSG00000034826	269113	Nup54	10038	10306	10296	8209.1	8136.5	7906.1	0.791511	7.33041e-05
P06801	ENSMUSG00000032418	17436	Me1	21471	21606	21588	16727	17522	16936	0.791544	4.92593e-05
P48379	ENSMUSG00000024206	19725	Rfx2	15000	15895	15735	12493	12414	12012	0.791748	0.000494776
Q810N6	ENSMUSG00000044835	73844	Ankrd45	2215.8	2238.9	2197.6	1751.8	1846.4	1670.8	0.792088	0.000901985
P34022	ENSMUSG00000005732	19385	Ranbp1	10663	10499	10667	8598.4	8460.4	8156	0.792202	0.000100238
Q9EPU4	ENSMUSG00000034022	94230	Cpsf1	39687	41658	41765	32698	33196	31643	0.792277	0.000474593
Q9CWH6	ENSMUSG00000036743	73677	Psma8	8200.2	8179.5	8160.3	6611.2	6559.7	6272	0.792303	8.91274e-05
Q9D903	ENSMUSG00000028729	69072	Ebna1bp2	9963.7	9911.8	10052	7952.5	7888.5	7871	0.792322	1.69922e-06
Q5XG69	ENSMUSG00000041817	320557	Fam169a	5476.9	5445	5483.3	4428.6	4293.1	4285.8	0.792901	1.89992e-05
D3Z223	ENSMUSG00000038871	12183	Bpgm	4821	4891	4844.3	3813.5	3912.7	3822.1	0.793368	1.20314e-05
Q8VC30	ENSMUSG00000034371	225913	Dak	25835	25557	25930	20424	20859	20083	0.793645	2.92773e-05
Q60737	ENSMUSG00000074698	12995	Csnk2a1	1456.6	1447.9	1449.3	1144	1176.5	1135.3	0.793791	1.99695e-05
Q8BJW5-2	ENSMUSG00000018433	68979	Nol11	5351.5	5464.7	5444.1	4253.1	4437.2	4217.3	0.793823	0.000127727
Q924X2	ENSMUSG00000078937	12895	Cpt1b	24513	25114	25160	19659	20337	19399	0.794192	0.000124212
O35326	ENSMUSG00000021134	20384	Srsf5	8598.8	8291.6	8699.4	6689.1	7026.4	6632.2	0.795157	0.000549408
O88545	ENSMUSG00000019494	26893	Cops6	3300.9	3432.5	3276	2639.9	2645.2	2676	0.795383	0.000164463
Q9Z2D0	ENSMUSG00000035078	210376	Mtmr9	9114.6	9363.3	9689.7	7570	7441.1	7398.4	0.795584	0.000386774
Q61820	ENSMUSG00000083649	19428	Rasl2-9	2402.6	2560.1	2520.4	2016.9	1947	1991.9	0.795927	0.000588721
A0A2I3BS18	ENSMUSG00000059586	68501	Nsmce2	6352.1	6508	6689.7	5412.8	5149	5008.2	0.796438	0.000987163
P70195	ENSMUSG00000026750	19177	Psmb7	6272.6	6116.3	6054.9	4850.2	4940.3	4900.9	0.796561	5.71744e-05
H7BX95	ENSMUSG00000018379	110809	Srsf1	54406	58313	55958	44821	45404	44142	0.796595	0.000661406
A0A0G2JFW6	ENSMUSG00000028106	75137	Rprd2	15007	15053	15222	12203	12131	11752	0.796922	3.79803e-05
P97452	ENSMUSG00000022557	12181	Bop1	3329.7	3412.1	3396.2	2717.9	2722.3	2640.8	0.79712	4.76371e-05
Q99JX7	ENSMUSG00000010097	53319	Nxf1	37767	38141	38194	30491	30575	29911	0.797332	6.41087e-06
G3X926	ENSMUSG00000038510	67239	Rpf2	2998.8	2999.1	3179.8	2500.7	2381.4	2441.4	0.797989	0.000879939
D3Z0M9	ENSMUSG00000003360	74351	Ddx23	37657	39386	39104	31059	31245	30458	0.798662	0.000184438
Q8C8N2	ENSMUSG00000035236	320271	Scai	3470.1	3524.8	3549.6	2820.4	2874.8	2727.5	0.798796	0.000133894
Q8R4P9-2	ENSMUSG00000032842	224814	Abcc10	10080	10429	10333	8404.3	8297.7	7942.2	0.799053	0.000289535
Q9QYJ3	ENSMUSG00000005483	81489	Dnajb1	9048	9195.7	9017.6	7267.7	7179.2	7349.2	0.799533	1.5919e-05
Q62241	ENSMUSG00000024217	20630	Snrpc	7201	7634.9	7354.2	5893.7	5947.6	5910.5	0.799996	0.000320457
Q8R534	ENSMUSG00000062438	280667	Adam1b	16145	16280	16687	13095	13409	12791	0.800114	0.000171954
P28658	ENSMUSG00000016541	54138	Atxn10	7420.8	7423.3	7460.8	6004.8	5954.9	5886.7	0.80012	2.19617e-06
P36916	ENSMUSG00000024429	14670	Gnl1	11104	11383	11680	8951.6	9449.3	8940.2	0.800225	0.000650213
D3YUE6	ENSMUSG00000022487	74174	Gtsf1	5569.9	5604.8	5626.1	4638.9	4534.3	4271.3	0.800242	0.000537038
Q6ZWX6	ENSMUSG00000021116	13665	Eif2s1	15704	16159	15924	12476	13076	12710	0.800682	0.000130435
Q922V4	ENSMUSG00000027998	53317	Plrg1	12356	12819	12893	10393	10071	10028	0.800993	0.000243406
P63101	ENSMUSG00000022285	22631	Ywhaz	17192	16680	17601	13724	14225	13298	0.801337	0.000835981
A0A338P7E5	ENSMUSG00000038965	22195	Ube2l3	4536.6	4489.1	4723.8	3684	3764.2	3575	0.801731	0.000546297
Q9CXW3	ENSMUSG00000014226	12301	Cacybp	5042.9	5177.1	5169.2	4122.3	4112.1	4108.5	0.802062	2.02788e-05
P98192	ENSMUSG00000031985	14712	Gnpat	24119	24644	25132	20142	19689	19440	0.8021	0.000167438
Q8VBT9	ENSMUSG00000025142	68938	Aspscr1	4395.7	4520.7	4539.7	3712.7	3615.6	3466.5	0.802238	0.000468759
Q60960	ENSMUSG00000022905	16646	Kpna1	3747.1	3958.4	3959.2	3111.8	3179.2	3067.8	0.802335	0.000584512
Q8BGV8	ENSMUSG00000022412	239555	Mief1	9220.6	9553	9704.9	7654.4	7723.9	7475.5	0.8025	0.000310896
Q6PAC3	ENSMUSG00000022300	223499	Dcaf13	6009.1	6245.8	6204.9	5075.7	4909.8	4839.6	0.803113	0.000278626
A0A1I7Q4G8	ENSMUSG00000036180	234366	Gatad2a	12665	13087	12935	10392	10595	10083	0.803117	0.000194213
E9Q784	ENSMUSG00000022000	67302	Zc3h13	4175.7	4170.7	4334.6	3452	3359.4	3380.1	0.803698	0.000165757
Q6ZQ08	ENSMUSG00000036550	234594	Cnot1	25034	26243	25714	21087	20297	20508	0.803889	0.000283537
Q99LT0	ENSMUSG00000024067	66310	Dpy30	10081	10310	10238	8422.3	8071.9	8139.4	0.804264	9.48349e-05
Q811U4	ENSMUSG00000027668	67414	Mfn1	18709	18954	19445	15491	15588	14852	0.804287	0.00029772
P30416	ENSMUSG00000030357	14228	Fkbp4	20364	20754	20655	16845	16468	16378	0.804416	2.62465e-05
A0A1B0GSX7	ENSMUSG00000063550	269966	Nup98	31442	32431	32351	25981	26105	25328	0.804521	9.51812e-05
Q9D3Y2	ENSMUSG00000030877	74466	4933427G17Rik	538.18	532.22	539.5	430.52	441.08	423.79	0.804761	4.48756e-05
Q9D968	ENSMUSG00000020246	67933	Hcfc2	9925	10123	9941.6	8198.7	8232.3	7705	0.804819	0.00042769
Q9JIX8-4	ENSMUSG00000022185	56215	Acin1	58539	57967	57545	46708	48088	45422	0.805616	0.00016342
Q9Z0H1	ENSMUSG00000024312	57315	Wdr46	4464.1	4427.2	4447.5	3691.7	3589	3468.1	0.805844	0.000191321
Q9DAW6	ENSMUSG00000066148	70052	Prpf4	16233	16589	16702	13660	13304	12962	0.806199	0.000202103
Q9EQC8	ENSMUSG00000004895	94315	Prcc	1030.9	1010.5	1021.4	826.73	831.72	812.03	0.806671	1.89339e-05
Q922U1	ENSMUSG00000015748	70767	Prpf3	26491	26706	27232	22022	21454	21435	0.807062	6.00246e-05
P70399-5	ENSMUSG00000043909	27223	Tp53bp1	10059	10570	10503	8423.1	8453.1	8257.2	0.807323	0.00030952
P62827	ENSMUSG00000029430	19384	Ran	15258	15132	14987	12525	12420	11697	0.807506	0.000430247
Q8BVE8	ENSMUSG00000057406	107823	Whsc1	26965	27692	27932	22775	22331	21592	0.807592	0.000301072
Q8VDK1-2	ENSMUSG00000013997	27045	Nit1	5157.6	5293.8	5213.4	4180.1	4329	4145.2	0.80783	0.000128804
Q9R099	ENSMUSG00000005374	27368	Tbl2	18782	19415	19325	15656	15707	15107	0.807868	0.000181232
Q9D0K1	ENSMUSG00000020283	72129	Pex13	4688.9	4765.8	4745.5	3802.5	3812.7	3857.5	0.807939	5.79119e-06
Q8BVN9	ENSMUSG00000040629	98558	Mael	13954	13874	13736	11249	11272	11076	0.808324	7.43522e-06
P51859	ENSMUSG00000004897	15191	Hdgf	9837.4	9997.5	9786	7928.5	8062.9	7951.8	0.808328	1.54328e-05
P97762	ENSMUSG00000032239	55934	rp9;Rp9	3007.3	3169.1	3074.4	2451	2555.7	2471.4	0.808394	0.000483171
Q99MD6	ENSMUSG00000000811	232223	Txnrd3	40752	40235	40783	32979	33577	31892	0.808477	0.000120407
Q91VN4	ENSMUSG00000030086	66098	Chchd6	21291	21039	21277	17335	17128	16962	0.808483	7.3572e-06
Q78PY7	ENSMUSG00000001424	56463	Snd1	13899	14237	14007	11466	11719	10892	0.808609	0.000524981
Q8BFY9-2	ENSMUSG00000009470	238799	Tnpo1	15824	16013	15530	12845	13035	12463	0.809492	0.000163291
P70318	ENSMUSG00000030846	21843	Tial1	13265	13503	13142	10922	10868	10521	0.809601	0.000103428
P52912	ENSMUSG00000071337	21841	Tia1	4457.2	4478	4665.7	3695.7	3563.4	3759.5	0.810152	0.000610241
O70311	ENSMUSG00000026643	18108	Nmt2	9503.9	9853.5	9860.8	8114.6	8020.7	7541.4	0.810347	0.000973219
Q3TXS7	ENSMUSG00000026229	70247	Psmd1	17785	18184	18093	14799	14727	14292	0.810517	6.78559e-05
Q8CFQ9	ENSMUSG00000030795	233908	Fus	20285	20640	21335	17075	16880	16525	0.810796	0.000350977
Q9EQ00	ENSMUSG00000022236	252967	Ropn1l	18216	18053	18764	15166	15244	14244	0.811407	0.000861422
Q91XH6	ENSMUSG00000021124	53612	Vti1b	6422.2	6753.5	6378.6	5282.8	5409.3	5175.8	0.811488	0.000837272
P62077	ENSMUSG00000039016	30057	Timm8b	5947.8	6087.6	5778.9	4894.1	4863.3	4701.4	0.811651	0.000480321
P60824	ENSMUSG00000045193	12696	Cirbp	14151	14529	14715	11786	11784	11659	0.811826	9.13825e-05
P62313	ENSMUSG00000031683	78651	Lsm6	8980.1	9259.9	9501	7533.2	7556.6	7433.6	0.811924	0.000360734
P61222	ENSMUSG00000058355	24015	Abce1	10128	10528	10602	8513	8491.7	8378	0.812045	0.000215087
Q99LE6	ENSMUSG00000028953	27407	Abcf2	8148.3	8159.5	8461.6	6797	6685.6	6631.1	0.812046	0.000166511
Q6PE01	ENSMUSG00000074088	66585	Snrnp40	12198	12518	12378	10168	10050	9905.1	0.81208	4.16853e-05
Q9JJA2	ENSMUSG00000031916	97484	Cog8	6816.1	7023.7	7225.7	5679.1	5774.7	5655.9	0.812223	0.000438756
F8WHY8	ENSMUSG00000021144	116870	Mta1	14286	14890	15158	12024	12268	11718	0.812248	0.000789559
Q921G6	ENSMUSG00000093445	231798	Lrch4	8628.5	8975	8971.3	7252.2	7222.3	7114	0.812374	0.00016981
P52432	ENSMUSG00000067148	20016	Polr1c	2331.2	2418.4	2419.7	1979.7	1920.2	1924.4	0.812421	0.000214152
Q8BWY3	ENSMUSG00000024360	225363	Etf1	3646.5	3676.4	3707.9	3025.3	2969.3	2971.5	0.812841	1.11801e-05
Z4YJU8	ENSMUSG00000002546	99412	Golga2	44803	46192	46174	37642	37498	36362	0.812882	0.000152629
Q99MJ9	ENSMUSG00000020076	94213	Ddx50	8639	8823.7	8946.2	7143.6	7307.1	7021.4	0.81307	0.000173356
P62869	ENSMUSG00000055839	67673	Tceb2	10024	9977.7	10057	8388.7	8136	7921.4	0.813285	0.000166491
Q78JW9	ENSMUSG00000030870	28018	Ubfd1	3275	3262.3	3364.4	2720.9	2692.2	2639.7	0.813293	0.0001032
Q3V140	ENSMUSG00000072770	54137	Acrbp	23711	23247	23813	19078	19378	19125	0.813627	2.41159e-05
Q60692	ENSMUSG00000018286	19175	Psmb6	10554	10533	10599	8747.3	8663.5	8384.2	0.814088	6.10059e-05
Q91VE6	ENSMUSG00000026377	67949	Nifk	3402.9	3504.7	3428.5	2850	2820.8	2750.1	0.814726	0.000115448
Q6NS82-3	ENSMUSG00000049339	227298	Fam134a	6655.1	6553.4	6808.8	5406.8	5501.7	5403.7	0.814914	0.000107392
P61089	ENSMUSG00000074781	93765	Ube2n	8560.6	8705.4	8929.2	7174.8	7179.7	6993.5	0.814966	0.000196986
A0A0G2JFZ8	ENSMUSG00000027939	77595	Nup210l	53731	54912	55312	44792	45439	43531	0.815847	0.000164086
A0A1Y7VLN4	ENSMUSG00000020593	14245	Lpin1	1875.5	1895.7	1954.2	1578.9	1568.6	1523.4	0.815853	0.000269795
Q9R1P3	ENSMUSG00000028837	26445	Psmb2	13876	14029	14664	11772	11697	11265	0.81595	0.000823771
P60762-2	ENSMUSG00000062270	627352	Morf4l1	13103	13739	13053	11045	10621	10889	0.816022	0.00064119
P54728	ENSMUSG00000028426	19359	Rad23b	12419	12671	12790	10473	10477	9993.3	0.816882	0.000285471
P50580	ENSMUSG00000025364	18813	Pa2g4	23648	23911	24374	19568	19915	19287	0.817013	9.59379e-05
O70435	ENSMUSG00000060073	19167	Psma3	17965	18236	18184	14638	15095	14702	0.817049	3.63658e-05
Q9R0A0	ENSMUSG00000028975	56273	Pex14	13547	13463	13462	11079	11255	10747	0.817384	8.38389e-05
O35841	ENSMUSG00000027193	11800	Api5	22986	23107	23610	18936	19359	18682	0.817428	0.000102703
Q8R404	ENSMUSG00000049760	224904	Qil1	7789.3	7690.9	7973.5	6450.4	6448.8	6284.7	0.817955	0.000138242
F8WJK8	ENSMUSG00000022403	70356	St13	17384	17641	17775	14546	14403	14253	0.818223	2.33268e-05
Q3UFS4	ENSMUSG00000050668	53951	Gpatch11	6375.8	6299.4	6365.5	5173.9	5305.1	5105.4	0.818488	5.35557e-05
A0A087WQD8	ENSMUSG00000034292	74019	Traf3ip1	10079	10381	10143	8419.8	8520.6	8124.4	0.819037	0.000252033
Q9Z1N5	ENSMUSG00000019432	53817	Ddx39b	19220	20168	20056	16444	16154	16096	0.819161	0.000352808
A0A3B2WCD8	ENSMUSG00000007670	16549	Khsrp	70046	70914	71531	58211	58637	57226	0.819207	2.85154e-05
P48410	ENSMUSG00000031378	11666	Abcd1	12748	13190	12980	10955	10503	10435	0.819497	0.000349223
P80313	ENSMUSG00000030007	12468	Cct7	38484	38533	39285	32189	32071	31061	0.819601	9.3194e-05
E9QQ38	ENSMUSG00000037697	114874	Ddhd1	12142	12703	12769	10270	10367	10200	0.819833	0.000383475
Q9D0T1	ENSMUSG00000063480	20826	Nhp2l1	7784.5	7800.9	7944.5	6514.4	6394.1	6387.8	0.820083	2.73129e-05
P46664	ENSMUSG00000015961	11566	Adss	8247.3	8332.5	8633.7	6924.9	6906.4	6853.6	0.820397	0.000223456
E9PV44	ENSMUSG00000054428	11983	Atpif1	28720	28804	28806	23630	24246	22980	0.82076	0.00014809
H3BIW0	ENSMUSG00000017478	76014	Zc3h18	16963	17190	17719	14298	14389	13889	0.820793	0.000337036
Q80UM7	ENSMUSG00000030036	57377	Mogs	7605.4	7643.7	7640.7	6322.6	6341.2	6124.2	0.82081	4.1722e-05
O09106	ENSMUSG00000028800	433759	Hdac1	14271	14073	14152	11681	11526	11679	0.820929	5.09338e-06
Q91YR7	ENSMUSG00000002455	68879	Prpf6	58130	59236	59575	48862	48632	47790	0.821088	4.17997e-05
Q9QZV9	ENSMUSG00000036992	56488	Nxt1;Nxt2	7396.1	7713	7600.8	6318.8	6138.1	6192.4	0.821205	0.000225752
Q60718	ENSMUSG00000022039	11495	Adam2	53582	52916	53675	43765	44743	43067	0.821457	6.12185e-05
Q91W67	ENSMUSG00000055720	69459	Ubl7	2076.2	2192.4	2222.6	1781.7	1771.9	1778.7	0.821493	0.000987739
Q9D1E6	ENSMUSG00000006095	66411	Tbcb	9291	9481.5	9451.8	7800.2	7975.3	7417	0.821727	0.000664516
Q32NY8	ENSMUSG00000038932	277353	Tcfl5	9112.1	9026.3	9491.5	7643.6	7679.4	7391.6	0.822109	0.000636503
P63325	ENSMUSG00000052146	67097	Rps10	7168.6	7110	7412.4	5933.8	5916.8	5981.7	0.822114	0.000169468
Q99LC2	ENSMUSG00000027498	67337	Cstf1	18139	18392	18935	15250	15554	14807	0.822327	0.000505557
O35218	ENSMUSG00000041781	51786	Cpsf2	12686	13021	13164	10750	10967	10255	0.82252	0.000823256
P80316	ENSMUSG00000022234	12465	Cct5	44258	44467	44402	36774	37056	35715	0.822862	4.48244e-05
P68040	ENSMUSG00000020372	14694	Gnb2l1	18105	18301	18321	15342	14965	14778	0.82382	5.73175e-05
A0A0R4J094	ENSMUSG00000027371	68126	Fahd2	5255	5381	5318	4504.1	4380.3	4260.2	0.823917	0.000293586
Q9D823	ENSMUSG00000041841	100502825	Rpl37	11551	11337	11734	9357.4	9581.1	9589.1	0.823978	0.000122436
E9PUM4	ENSMUSG00000052698	70549	Tln2	9130	9068	9023.4	7606.4	7449.7	7378.8	0.824171	2.73776e-05
Q8CCF0	ENSMUSG00000008373	68988	Prpf31	21676	21279	22199	17745	18166	17807	0.82448	0.00021235
Q9QUM9	ENSMUSG00000021024	26443	Psma6	23027	22868	23709	19133	19302	18966	0.824682	0.000122633
Q9D4L6	ENSMUSG00000028677	66743	Rnf220	4416.3	4414	4547.9	3571.2	3768.3	3698	0.825049	0.000427114
Q99PB1	ENSMUSG00000100937	75555	1700020D05Rik	5941	5925.2	6029.4	4813	5078.1	4874.9	0.825129	0.000269669
Q9R1P0	ENSMUSG00000032301	26441	Psma4	22878	22657	23591	18988	19448	18626	0.825481	0.000401556
A0A0R4J010	ENSMUSG00000019945	73287	Cabcoco1	3400.5	3336.1	3364.9	2860.4	2722.3	2760.5	0.825954	0.000203862
P56183-2	ENSMUSG00000061032	18114	Rrp1	3796.1	3865.7	3789.5	3156.1	3202.3	3104.3	0.826358	5.92459e-05
Q14AX6-3	ENSMUSG00000003119	69131	Cdk12	9360.9	9123.9	9427	7729.6	7602.4	7739.4	0.826589	9.35094e-05
Q9JJ94	ENSMUSG00000026966	68475	Ssna1	10251	10640	10782	8804.1	8734	8644.1	0.826646	0.000378694
A0A0N4SVB8	ENSMUSG00000030105	67166	Arl8b	2202.9	2185.4	2248.3	1829.6	1839.5	1820.8	0.827242	3.9998e-05
A0A494BBP6	ENSMUSG00000025041	76952	Nt5c2	6432.5	6552.2	6586.4	5443.4	5535.5	5212.5	0.827321	0.000456891
A2AN08-3	ENSMUSG00000066036	69116	Ubr4	13716	14091	14318	11643	11797	11414	0.827399	0.00030904
Q62348	ENSMUSG00000026374	22099	Tsn	9152.7	9347.6	9170.6	7829.2	7487.4	7580	0.827468	0.00018392
Q9DCR2	ENSMUSG00000024480	11777	Ap3s1	3128	3279.7	3295.6	2670	2685.9	2673.8	0.82754	0.000482317
E9QAS4	ENSMUSG00000063870	107932	Chd4	30119	30810	30784	25718	25316	24879	0.827725	9.16313e-05
Q99L45	ENSMUSG00000074656	67204	Eif2s2	13788	14154	14048	11529	11908	11321	0.827773	0.000289861
Q9WVJ2	ENSMUSG00000025487	23997	Psmd13	15467	15744	15361	13194	13015	12351	0.827969	0.000681242
P61082	ENSMUSG00000005575	22192	Ube2m	9932.2	9848.2	10028	8312.4	8401.4	7976.3	0.828299	0.000256451
Q8BH58	ENSMUSG00000040843	226591	Tiprl	1987.3	2109.9	2059.1	1671.7	1706.8	1721.7	0.82848	0.000796262
O88665	ENSMUSG00000031660	26992	Brd7	15516	16166	16215	13128	13465	13100	0.828719	0.000421836
Q60972	ENSMUSG00000057236	19646	Rbbp4	20252	21029	19786	17041	16567	17007	0.828847	0.000897472
Q9D824	ENSMUSG00000029227	66899	Fip1l1	18916	18943	19105	15603	15706	15921	0.829123	8.07194e-06
Q9R1P4	ENSMUSG00000030751	26440	Psma1	22218	22310	22794	18930	18595	18295	0.829152	0.000115856
P62192	ENSMUSG00000021178	19179	Psmc1	17795	18095	17773	14767	14994	14762	0.829681	1.90573e-05
Q9D9G2	ENSMUSG00000022085	73523	Pebp4	7506	7432.6	7663.8	6360.9	6380.5	6022.8	0.830194	0.000684912
B2LVG5	ENSMUSG00000029625	54188	Cpsf4	7721.5	7843.9	7759.3	6317.7	6439.5	6608	0.830252	0.000134915
O88685	ENSMUSG00000002102	19182	Psmc3	10219	9996.6	9959.6	8210.9	8238.2	8612.5	0.830542	0.000367519
P09405	ENSMUSG00000026234	17975	Ncl	81737	83122	82903	68609	69420	67804	0.83077	2.51144e-05
D3YYQ8	ENSMUSG00000038011	56087	Dnah10	23840	24334	24437	20459	20238	19645	0.831033	0.000178857
A0A1L1SQR4	ENSMUSG00000032198	319899	Dock6	17785	18120	18621	15328	14982	15020	0.83135	0.000326052
E9Q512	ENSMUSG00000021188	109181	Trip11	13248	13546	13695	11454	11142	11073	0.831563	0.000207574
D3Z7R9	ENSMUSG00000034563	72278	Ccpg1	2941.9	2996.2	3038.9	2460.6	2548.4	2459.9	0.832023	0.000245387
Q9DC23	ENSMUSG00000027006	66861	Dnajc10	22634	23146	23572	19141	19287	19277	0.832062	0.000146573
Q0VBL3	ENSMUSG00000048109	229700	Rbm15	23798	24149	24266	20064	19941	20085	0.832124	1.0589e-05
Q8BG32	ENSMUSG00000017428	69077	Psmd11	14011	14553	14311	11972	11932	11786	0.832424	0.000136194
Q8K1K4	ENSMUSG00000031262	102920	Cenpi	6268	6388.4	6565.7	5344.9	5463.3	5194.5	0.832524	0.000766561
Q9ESP1	ENSMUSG00000022769	64136	Sdf2l1	8637.5	8713.7	8701	7307.9	7225.7	7162.6	0.832804	7.24361e-06
Q91YT2	ENSMUSG00000020448	193670	Rnf185	1728.9	1743.3	1744.9	1464.8	1446.6	1433.4	0.832832	9.84134e-06
Q8R216	ENSMUSG00000029524	75387	Sirt4	1733.5	1778.5	1829.8	1514.9	1458.9	1476.7	0.833177	0.000781073
Q9D0S9	ENSMUSG00000028470	68917	Hint2	7679.5	7732.1	7653.1	6487	6512.2	6217.8	0.833185	0.000189291
Q9CR00	ENSMUSG00000029440	67151	Psmd9	4010.3	4073.3	4009.1	3429.9	3416.1	3235.2	0.833674	0.000535322
P99026	ENSMUSG00000005779	19172	Psmb4	3808.6	3812.1	3715.3	3218.1	3138.4	3094.2	0.833704	0.000199045
F8WJI3	ENSMUSG00000075229	381045	Ccdc58	8884.5	9088.6	8916.9	7570.1	7443.9	7409.3	0.833896	4.90337e-05
Q8BHL8	ENSMUSG00000032869	228769	Psmf1	1937.9	1933.2	1974.2	1602.9	1656.3	1618.7	0.834528	9.47002e-05
Q8JZM0	ENSMUSG00000036983	224481	Tfb1m	10330	10819	10693	8921.7	8951.4	8723.1	0.83526	0.000429635
Q9DAK9	ENSMUSG00000036504	75454	Phpt1	6860.7	7205.9	7161.1	5944.2	5979.8	5806.5	0.835261	0.000640278
P60867	ENSMUSG00000028234	67427	Rps20	5848.4	5965.7	6120.9	5067.3	4976.9	4940.2	0.835493	0.000356638
B2RXZ1	ENSMUSG00000073460	240023	Pnldc1	4196.2	4417.4	4327.7	3596.3	3591.9	3625.8	0.835632	0.000403531
P35585	ENSMUSG00000003033	11767	Ap1m1	25086	25222	24884	21161	20915	20760	0.835676	1.11895e-05
Q8C7E9	ENSMUSG00000053536	83410	Cstf2t	33638	33859	33804	28228	28441	27991	0.835729	2.86294e-06
Q6P5D8	ENSMUSG00000024054	74355	Smchd1	69663	70844	72066	59435	59602	58656	0.835916	0.000102396
A0A286YDI8	ENSMUSG00000039367	218811	Sec24c	9614.7	9790.7	9580.4	8131.8	8070.8	8027	0.835918	2.50091e-05
Q9DAP0	ENSMUSG00000020878	69297	Lrrc46	7453.8	7412	7587.6	6275.6	6268.2	6228.3	0.836054	2.38235e-05
Q3UPL0-2	ENSMUSG00000035325	69162	Sec31a	8961.6	8840.8	9059.4	7607.5	7540.3	7312.9	0.836164	0.000178099
Q5F2D4	ENSMUSG00000040829	574428	Zmynd15	7570.4	7785.7	7820	6383	6700.6	6296.9	0.836235	0.000963082
Q9QZL9	ENSMUSG00000030792	50722	Dkkl1	12105	12325	12479	10148	10478	10248	0.836494	0.000160869
Q7TQE6	ENSMUSG00000028826	66146	Tmem57	8994.4	9136.8	9486.3	7632	7855.9	7643.7	0.837576	0.000788627
Q8K4Z3	ENSMUSG00000028070	246703	Apoa1bp	11107	11442	11743	9625.3	9470	9631.5	0.837716	0.000630831
Q9D5T7-2	ENSMUSG00000028109	67981	Hormad1	3245.7	3203.8	3149.9	2737	2630.5	2674.1	0.837736	0.000235257
A0A140LI02	ENSMUSG00000031493	243897	Ggn	3393.8	3489.4	3341.5	2905.1	2891.4	2769.1	0.837752	0.00083015
Q91ZR1	ENSMUSG00000053291	19342	Rab4b	15531	15536	15909	13267	13127	12970	0.837963	7.49638e-05
Q9JHQ5	ENSMUSG00000025245	93730	Lztfl1	24131	24398	24267	20285	20595	20124	0.838015	1.55972e-05
Q91ZJ5-2	ENSMUSG00000001891	216558	Ugp2	12572	13155	13194	11094	10766	10766	0.838266	0.00078678
Q9CQE8	ENSMUSG00000021807	68045	Rtraf	18097	17847	17508	14787	15303	14734	0.838587	0.000321565
Q5SV77-3	ENSMUSG00000020530	217039	Ggnbp2	8691.6	8612	8974.2	7422.8	7357.7	7270	0.839136	0.000286242
Q9D0B0	ENSMUSG00000029538	108014	Srsf9	20876	21415	21362	17750	18019	17649	0.839209	7.48875e-05
Q9CV28	ENSMUSG00000026767	66960	Fam188a	1239.9	1235.9	1196.9	1050.9	1018.2	1014.1	0.839535	0.000399078
G3X9Y5	ENSMUSG00000059890	140630	Ube4a	28626	29141	29422	24520	24770	23913	0.839592	0.000173678
Q8BP48	ENSMUSG00000005813	75624	Metap1	5211.7	5303.2	5301.3	4363.2	4479.7	4443.2	0.840041	5.10434e-05
Q8CG46	ENSMUSG00000024943	226026	Smc5	47907	48827	48673	40705	41376	40113	0.84036	7.48905e-05
Q9WUA2	ENSMUSG00000026245	23874	Farsb	15992	16055	16351	13597	13662	13418	0.840472	4.14826e-05
Q9CUU3	ENSMUSG00000060445	320558	Sycp2	37930	38699	39277	33147	32476	31804	0.84057	0.000361981
Q5SUT0	ENSMUSG00000009079	14030	Ewsr1	27707	28138	28717	23650	23695	23788	0.841195	0.000110577
P11983	ENSMUSG00000068039	21454	Tcp1	26869	27865	27189	23093	23007	22824	0.841329	0.000140917
Q9CQI7	ENSMUSG00000008333	20639	Snrpb2	9258.3	9409.1	9291.6	7919.9	7919.5	7688.7	0.841527	7.91688e-05
E9Q9H2	ENSMUSG00000029014	22791	Dnajc2	7859	7985.1	7998.4	6825.1	6663.5	6578.4	0.841655	0.000120559
O35469	ENSMUSG00000027869	15497	Hsd3b6	8255.5	8415.9	8480	7218.4	7156.9	6802.4	0.842015	0.000814389
Q9CQ86	ENSMUSG00000002580	103742	Mien1	6793.4	6970.7	7112.7	5853.3	5863.3	5867.4	0.842282	0.000288306
M0QWE5	ENSMUSG00000022664	74102	Slc35a5	1733.7	1663.1	1705	1430.4	1417.5	1449.9	0.842439	0.000287492
F6R3T1	ENSMUSG00000046774	382231	8030474K03Rik	4372.9	4563.7	4447.1	3796.4	3797.3	3683.2	0.842596	0.000474383
Q8BMQ2	ENSMUSG00000035666	269252	Gtf3c4	5785.2	5962.7	5912.8	4957.9	4913.5	5009.4	0.842603	0.000100405
Q08288	ENSMUSG00000067367	17089	Lyar	47896	47915	48870	41002	40930	39994	0.842724	7.71535e-05
Q9JM05	ENSMUSG00000004934	59004	Pias4	6311.3	6367	6280.1	5431.3	5378.4	5175.6	0.843186	0.00026842
P70295	ENSMUSG00000068328	11993	Aup1	12660	12977	13251	11104	10963	10723	0.843195	0.00056754
O35685	ENSMUSG00000028851	18221	Nudc	20246	20189	20277	16992	17460	16763	0.843576	0.000106074
Q9D061	ENSMUSG00000033701	72482	Acbd6	2407	2388.1	2424.3	1981.5	2049.3	2059.3	0.843596	0.000144311
E9Q137	ENSMUSG00000040813	21767	Tex264	5638.5	5761.3	5867.4	4798.7	4871.5	4898.3	0.843719	0.000242837
A0A338P6N4	ENSMUSG00000022723	224273	Crybg3	44267	44799	44863	38021	37708	37337	0.844225	1.41933e-05
A2AH85	ENSMUSG00000020929	20624	Eftud2	40495	40822	40994	34501	34961	33796	0.844226	6.68868e-05
A2A4P0	ENSMUSG00000034931	217207	Dhx8	17030	17555	17888	14796	14931	14574	0.844266	0.000547435
Q62311	ENSMUSG00000036980	21343	Taf6	6503.8	6651.7	6803.1	5672.7	5684.6	5499	0.844571	0.000600188
Q8R2Y2	ENSMUSG00000032135	84004	Mcam	5280.9	5387.2	5377	4496.2	4580.6	4476.2	0.844691	5.81139e-05
P84089	ENSMUSG00000063412	13877	Erh	13534	14163	13956	11566	11827	11796	0.844817	0.000442271
P62307	ENSMUSG00000020018	69878	Snrpf	12226	12491	12607	10587	10637	10339	0.845653	0.00019097
Q8BH74	ENSMUSG00000052798	103468	Nup107	15942	16141	16136	13483	13860	13441	0.845811	7.54412e-05
D3Z723	ENSMUSG00000020248	18045	Nfyb	2029.9	2114.6	2099.4	1778.4	1777.9	1726.9	0.846162	0.000506196
A0A1B0GRU8	ENSMUSG00000061136	56194	Prpf40a	30160	29449	30290	25471	25364	25254	0.846385	6.81748e-05
Q3UEB3-3	ENSMUSG00000002524	67959	Puf60	25706	25065	25316	21688	21785	20937	0.846533	0.000283523
Q9D8X1	ENSMUSG00000025193	66388	Cutc	11413	11458	11664	9701.9	9725.3	9823.5	0.846992	3.32155e-05
Q61136	ENSMUSG00000021413	19134	Prpf4b	18392	18636	18595	15812	15844	15460	0.847062	3.95501e-05
H7BX88	ENSMUSG00000026853	12908	Crat	46718	46327	47282	39686	40168	39099	0.847685	6.76468e-05
Q3UMA3	ENSMUSG00000025793	15239	Hgs	8121.8	8452.6	8121.5	7049.9	6952.4	6936.5	0.847872	0.000415676
A2ANY6	ENSMUSG00000058006	100019	Mdn1	12928	13352	13218	11113	11325	11059	0.848072	0.000178797
Q8CH25-2	ENSMUSG00000032212	66660	Sltm	37098	38370	37679	32214	32368	31468	0.848897	0.000245798
Q52KG9	ENSMUSG00000029447	12466	Cct6a	32631	33265	33608	28228	28762	27552	0.849636	0.000384133
D3Z1N4	ENSMUSG00000042323	66923	Pbrm1	38699	40484	40273	33915	34397	33197	0.849762	0.000832271
Q9D8X2	ENSMUSG00000007721	234388	Ccdc124	11157	11659	11465	9771.3	9735.2	9634	0.850053	0.000351206
P80314	ENSMUSG00000034024	12461	Cct2	34536	35014	34962	29604	30129	29136	0.850325	8.75305e-05
Q99MN1	ENSMUSG00000031948	85305	Kars	18112	18109	18014	15548	15622	14954	0.85045	0.00022536
A0A2I3BPN6	ENSMUSG00000039117	228980	Taf4a	5977.3	6014.4	6243.3	5210.2	5123.2	5175.9	0.850532	0.000473722
Q9JHS9	ENSMUSG00000004096	66070	Cwc15	10924	10775	11273	9146.5	9460.6	9453.7	0.851054	0.000815554
A6X919	ENSMUSG00000043067	244745	Dpy19l1	1387	1395.8	1397.3	1168.8	1197	1194.2	0.85169	2.67074e-05
P42932	ENSMUSG00000025613	12469	Cct8	44086	44498	44603	37869	38470	37111	0.851811	0.000100381
Q9QZD9	ENSMUSG00000028798	54709	Eif3i	10467	10735	10810	9101.7	9262.9	8905.5	0.851876	0.000420603
Q8BJ71	ENSMUSG00000032939	71805	Nup93	40073	40782	41698	34849	35215	34339	0.851902	0.000347439
A0A0R4J0D3	ENSMUSG00000032437	68292	Stt3b	13171	13096	13408	11480	11408	10924	0.852228	0.000594423
Q4FK66	ENSMUSG00000063800	230596	Prpf38a	3107.1	3197.4	3291.4	2719.2	2725.4	2736.9	0.852619	0.000912173
S4R1L5	ENSMUSG00000024073	12211	Birc6	5623.8	5815.9	5668.7	4850.7	4870.1	4876.7	0.853244	0.000139015
Q8K0H5	ENSMUSG00000043866	24075	Taf10	5468.6	5725.9	5692.8	4899.8	4745.8	4768.8	0.853573	0.000931477
Q80YR5	ENSMUSG00000042625	224902	Safb2	19429	19538	19680	16718	16907	16439	0.853652	4.95813e-05
Q9DCC5	ENSMUSG00000029836	12417	Cbx3	7111.9	6977.1	7130.5	6013	6073.3	6033.3	0.85392	3.63518e-05
Q62376	ENSMUSG00000063511	20637	Snrnp70	45953	45902	45709	38924	39855	38732	0.854229	4.66738e-05
D3Z667	ENSMUSG00000005237	327954	Dnah2	27734	28854	28530	24673	24091	23970	0.85451	0.000484294
A0A6I8MWZ8	ENSMUSG00000064068	17827	Mtx1	20423	20648	20486	17578	17677	17348	0.854544	1.46397e-05
Q9D1Q6	ENSMUSG00000028343	76299	Erp44	14415	14514	14343	12447	12398	12146	0.854852	3.81838e-05
Q9QZ82	ENSMUSG00000032323	13070	Cyp11a1	12176	12517	12264	10525	10645	10430	0.855052	0.000117406
P63163	ENSMUSG00000102252	20646	Snrpn;Snrpb	16867	17414	17255	14866	14735	14470	0.855153	0.000239474
P99029-2	ENSMUSG00000024953	54683	Prdx5	9905.4	9667.5	10017	8512.2	8523.9	8286.8	0.8558	0.000381701
Q924W5	ENSMUSG00000020608	67241	Smc6	27471	27554	28101	23620	24237	23313	0.856172	0.000289182
Q9D6Z1	ENSMUSG00000027405	67134	Nop56	21237	21919	21655	18427	18508	18555	0.856184	0.000104307
Q8K2T8	ENSMUSG00000003437	54624	Paf1	6949.1	7094.4	7141.8	6116	6105.4	5917	0.856185	0.000305456
Q9ERK4	ENSMUSG00000002718	110750	Cse1l	24298	24400	24863	21502	21010	20508	0.856706	0.000469829
P59235	ENSMUSG00000040034	69912	Nup43	1301.2	1282.8	1284	1095.1	1131.7	1086.9	0.856733	0.000249522
Q3UMU9-4	ENSMUSG00000002833	15193	Hdgfrp2	22044	22591	22439	19092	19313	19090	0.85719	5.80741e-05
Q6ZQ38	ENSMUSG00000020114	71902	Cand1	55655	56495	57028	48888	48623	47534	0.857352	0.000152083
G5E8T9	ENSMUSG00000024158	14651	Hagh	9478.3	9566.8	9327.8	8226.7	8116.9	7986.8	0.857528	0.000164439
Q8BKZ9	ENSMUSG00000010914	27402	Pdhx	50212	49434	50144	43168	43064	42343	0.858369	3.93578e-05
Q8K019-2	ENSMUSG00000037608	72567	Bclaf1	33213	34072	34719	29534	29285	28765	0.858634	0.000612611
A0A140LHL5	ENSMUSG00000015149	64383	Sirt2	4561.4	4626.3	4599.5	4040.5	3987.2	3810.5	0.858647	0.000836122
E9Q7G0	ENSMUSG00000066306	101706	Numa1	97730	98943	98641	84803	85286	83496	0.858697	2.77093e-05
Q8BMF4	ENSMUSG00000000168	235339	Dlat	57902	59034	57866	49821	50519	49781	0.858807	5.36701e-05
Q02053	ENSMUSG00000001924	22201	Uba1	16544	17138	16754	14613	14602	14124	0.85929	0.000567166
Q8BTV1	ENSMUSG00000118664	80286	Tusc3	19117	19492	19374	16381	16996	16449	0.859323	0.000264013
E9Q640	ENSMUSG00000022119	74213	Rbm26	19359	20177	19529	16981	17141	16642	0.859462	0.000668392
Q3V172	ENSMUSG00000074764	228684	Sel1l2	11948	11927	11838	10016	10435	10266	0.860111	0.000191051
P62320	ENSMUSG00000020180	67332	Snrpd3	2705.8	2826.4	2807.6	2426.4	2387.3	2359.8	0.860169	0.000767998
A0A1D9BZF0		107425	Gcna	31545	31080	31659	26800	26896	27455	0.86071	8.50452e-05
P47857-2	ENSMUSG00000033065	18642	Pfkm	6747	6733.4	6652.1	5824.1	5860.3	5649.8	0.861013	0.00019835
Q921M3	ENSMUSG00000033732	101943	Sf3b3	34961	35901	36084	30961	31081	30118	0.861745	0.000434792
E9Q5K9	ENSMUSG00000035851	231386	Ythdc1	18013	18416	18024	15742	15602	15581	0.861755	5.99748e-05
Q9QZH3	ENSMUSG00000028651	56031	Ppie	5106.2	5149.7	5180.9	4385.3	4536.8	4381.1	0.861794	0.000215378
Q9CY46	ENSMUSG00000031848	50783	Lsm4	7075.8	7153	7248.4	6213.9	6261	6035	0.861846	0.000312206
G5E8I8	ENSMUSG00000052488	27967	Cherp	24497	25197	24618	21258	21630	21176	0.862097	0.000185863
Q8BS74	ENSMUSG00000054626	22441	Xlr	8455.6	8771.1	8747.2	7542	7446.8	7405.5	0.86219	0.000398037
Q9CZ96-2	ENSMUSG00000022635	67197	Zcrb1	3717.3	3908.4	3835.4	3250.6	3304.9	3326.2	0.862207	0.000933315
Q5F2E8	ENSMUSG00000017291	216965	Taok1	9881.8	10109	10267	8763.5	8677	8650.4	0.862291	0.000287263
Q8R2U0-2	ENSMUSG00000079614	72124	Seh1l	14044	14492	14539	12511	12530	12109	0.862452	0.000700914
E9Q317	ENSMUSG00000021963	20220	Gm10094;Sap18	29763	29455	30011	25849	26162	24965	0.862681	0.000483264
P80318	ENSMUSG00000001416	12462	Cct3	40207	40516	41048	34969	35439	34671	0.862924	7.43825e-05
P58252	ENSMUSG00000034994	13629	Eef2	43694	44038	44397	37806	38682	37568	0.863218	0.000107633
Q8R3N6	ENSMUSG00000024287	225160	Thoc1	16094	16429	16540	14306	14191	13886	0.863851	0.000264654
Q8CBB7	ENSMUSG00000031731	11765	Ap1g1	11963	12167	12336	10507	10519	10495	0.864398	0.000107703
Q7JJ13-2	ENSMUSG00000024335	14312	Brd2	13308	13579	13470	11705	11721	11468	0.864637	8.83429e-05
D3YTQ3	ENSMUSG00000029328	50926	Hnrnpdl	21937	22876	21953	19305	19316	19131	0.864993	0.00068371
P46460	ENSMUSG00000034187	18195	Nsf	39604	39155	39945	34494	34534	33657	0.865052	0.000128609
Q9Z1T1	ENSMUSG00000021686	11774	Ap3b1	14903	15125	15215	13290	13143	12714	0.865264	0.00048958
A0A0N4SV80	ENSMUSG00000030016	18139	Zfml;Znf638	71984	70952	72212	61626	63554	61002	0.865368	0.000359048
B9EHJ3	ENSMUSG00000030516	21872	Tjp1	11682	11649	12071	10365	10101	10183	0.865746	0.000533969
Q3V300	ENSMUSG00000030677	110033	Kif22	4383.2	4432.5	4558.2	3937.6	3829.6	3811.5	0.865778	0.000787174
Q61081	ENSMUSG00000019471	12539	Cdc37	10424	10354	10451	8833.1	9059.7	9152.3	0.866029	0.000148076
E9Q7E2	ENSMUSG00000033237	77044	Arid2	13613	13678	13950	12092	11996	11645	0.866447	0.000422849
H9KV00	ENSMUSG00000022961	20658	Son	62837	63529	62942	55104	55275	53688	0.866668	0.000104296
Q99KP6	ENSMUSG00000024735	28000	Prpf19	18219	18225	18502	15822	16194	15626	0.867072	0.000217983
A0A0J9YUD5	ENSMUSG00000038759	70699	Nup205	27107	28021	27815	24182	23861	23934	0.86779	0.000238541
P80315	ENSMUSG00000007739	12464	Cct4	36649	37686	37572	32458	32800	31859	0.867838	0.000325171
P67984	ENSMUSG00000028936	19934	Rpl22	3234.6	3353.7	3307.2	2883.5	2894.8	2810.3	0.867943	0.00056469
P54775	ENSMUSG00000030603	23996	Psmc4	11753	12265	11979	10431	10601	10228	0.868409	0.000996565
B2RY56	ENSMUSG00000010608	67039	Rbm25	23823	23451	24206	20775	20987	20317	0.868483	0.000440366
Q8C0C7	ENSMUSG00000003808	66590	Farsa	8550.5	8745.9	8690.5	7637.2	7506.5	7426.1	0.868512	0.000176421
A2AP32	ENSMUSG00000071014	230075	Ndufb6	5154.5	5364.5	5312.4	4647.7	4537.5	4574.4	0.869142	0.000624075
G3X928	ENSMUSG00000055319	207352	Sec23ip	25218	26046	25786	22448	22438	22084	0.869178	0.00024752
Q8CH09	ENSMUSG00000036054	234373	Sugp2	62924	63099	63917	56008	54995	54128	0.869386	0.000186778
P58281-2	ENSMUSG00000038084	74143	Opa1	21827	22033	21897	18967	19469	18737	0.869461	0.000218033
Q62189	ENSMUSG00000061479	53607	Snrpa	25299	25569	25527	22419	22378	21681	0.87019	0.000200312
Q9CW03	ENSMUSG00000024974	13006	Smc3	47149	47458	47121	41294	41939	40133	0.870443	0.000343687
P84104-2	ENSMUSG00000071172	20383	Srsf3	41135	41655	42157	36949	36174	35674	0.870746	0.00034255
O55142	ENSMUSG00000060636	57808	Rpl35a	14976	15620	15513	13465	13445	13261	0.871221	0.000700613
P68033	ENSMUSG00000068614	11464	Actc1;Acta1;Acta2;Actg2	6339.4	6557.8	6519.4	5593.5	5562.9	5759.9	0.871235	0.000788493
A0A0R4J0B8	ENSMUSG00000030638	20408	Sh3gl3	15010	15389	15190	13006	13486	13228	0.871266	0.000378342
Q8BTV2-2	ENSMUSG00000034820	269061	Cpsf7	10056	9926.3	9906	8762.3	8827.4	8469.7	0.871897	0.000436978
Q7TMY4	ENSMUSG00000053453	66231	Thoc7	6248	6070.1	6156.9	5378.8	5489.8	5245.9	0.87224	0.000836461
Q9DBZ5	ENSMUSG00000053565	73830	Eif3k	4815.6	4901.7	4972.3	4248.8	4310	4255.9	0.872374	0.000222265
Q9D554	ENSMUSG00000028902	75062	Sf3a3	14831	14688	14830	13135	12758	12796	0.872379	0.00012679
P70372	ENSMUSG00000040028	15568	Elavl1	30989	31298	31960	27417	27710	27092	0.872379	0.000287456
G3X8Y3	ENSMUSG00000063273	74838	Naa15	13360	13599	13882	11900	11972	11757	0.872386	0.000444758
P49452	ENSMUSG00000029253	12617	Cenpc	23240	23837	23820	20899	20535	20427	0.872549	0.000242252
Q922Q8	ENSMUSG00000020869	98238	Lrrc59	21751	21817	21850	19171	19303	18660	0.87337	0.000153989
Q7TNV0	ENSMUSG00000021377	110052	Dek	4585.3	4553.5	4530.6	3993.2	4055.5	3897.6	0.873954	0.000292955
P18608	ENSMUSG00000040681	15312	Hmgn1	10987	11101	10923	9690.2	9709.2	9451.2	0.873973	0.000144688
Q9CQQ8	ENSMUSG00000035215	66094	Lsm7	6659.3	6462.6	6643.1	5703.1	5789.7	5782.9	0.874062	0.000272569
Q9JJA4	ENSMUSG00000026019	57750	Wdr12	12742	12988	13291	11385	11486	11263	0.874763	0.000683441
Q5KU39	ENSMUSG00000041236	218035	Vps41	1333	1355	1368.1	1177.2	1205.9	1166.8	0.875231	0.000408566
Q5SVG5	ENSMUSG00000009090	11764	Ap1b1	12643	12607	12879	11174	11310	10903	0.875636	0.00042321
Q569Z6	ENSMUSG00000043962	230753	Thrap3	64490	66088	66392	57730	57933	56882	0.875997	0.00026626
Q8K4Z5	ENSMUSG00000002129	67465	Sf3a1	19374	19665	19502	17175	17164	16957	0.876243	2.55487e-05
Q80X41-5	ENSMUSG00000021115	22367	Vrk1	23100	23346	23886	20495	20851	20286	0.876303	0.000523651
Q99KV1	ENSMUSG00000004460	67838	Dnajb11	17235	16995	17140	15109	15055	14875	0.876759	2.90598e-05
Q9D404	ENSMUSG00000021786	71147	Oxsm	8411.5	8402.4	8737.5	7403.1	7520.6	7480	0.876814	0.000813448
Q64514-2	ENSMUSG00000041763	22019	Tpp2	40650	41308	41937	36739	36415	35508	0.87705	0.000631174
D3YWX2	ENSMUSG00000021244	56531	Ylpm1	58756	60881	60647	53093	52693	52403	0.877444	0.000466199
H9H9T3	ENSMUSG00000047284	216860	Neurl4	7039.2	6950.1	7150.5	6268.8	6132.7	6149.3	0.877535	0.000279161
Q8R332-4	ENSMUSG00000063895	71844	Nupl1	16085	16614	16648	14482	14260	14578	0.877867	0.000609467
Q8CAQ8-5	ENSMUSG00000052337	76614	Immt	94192	95201	94849	82910	84564	82098	0.878027	0.000122969
Q9CSV6	ENSMUSG00000044982	67158	Sft2d3	7266	7386.1	7150.6	6427.4	6436.7	6295.4	0.878773	0.000422887
Q9DBG3	ENSMUSG00000035152	71770	Ap2b1	50529	50369	50400	44962	44985	43050	0.879041	0.000689068
Q8R086	ENSMUSG00000049858	211389	Suox	14480	14291	14214	12635	12587	12570	0.879193	2.88916e-05
Q8R1K1	ENSMUSG00000041765	68889	Ubac2	10703	10757	10881	9634.5	9541	9263.9	0.879364	0.000454409
P51949	ENSMUSG00000021103	17420	Mnat1	3499.5	3631.5	3584.7	3095.8	3197.8	3137.4	0.880122	0.000921142
P68254	ENSMUSG00000076432	22630	Ywhaq	12697	12637	12585	11115	11150	11111	0.880195	1.63876e-06
P83870	ENSMUSG00000061360	68479	Phf5a	13699	13603	13971	11928	12364	12039	0.880264	0.000650072
O88544	ENSMUSG00000035297	26891	Cops4	13330	13475	13484	11717	11987	11771	0.880516	7.63219e-05
G3X9Z4	ENSMUSG00000041328	74737	Pcf11	26256	27068	27269	23839	23770	23483	0.882113	0.000645704
Q9Z277	ENSMUSG00000002748	22385	Baz1b	40501	40614	41197	36037	36265	35632	0.882449	7.24732e-05
Q569Z5	ENSMUSG00000021500	212880	Ddx46	46335	47624	48003	41784	42207	41330	0.882779	0.000602559
O55234	ENSMUSG00000022193	19173	Psmb5	14530	14776	14553	12939	13175	12626	0.883288	0.00065179
P53994	ENSMUSG00000047187	59021	Rab2a	24218	24119	24518	21678	21499	21205	0.883702	0.000102321
Q61033	ENSMUSG00000019961	21917	Tmpo	33325	34241	34521	30093	30492	29635	0.883757	0.000831799
Q9CR98	ENSMUSG00000057497	102632427	Fam136a	22153	21480	21725	19357	19451	18955	0.883796	0.000523884
Q8BYK4	ENSMUSG00000021123	77974	Rdh12	368.36	364.83	355.61	320.32	324.64	317.4	0.883979	0.000631598
Q9DB05	ENSMUSG00000006024	108124	Napa	11831	11749	12054	10417	10664	10420	0.884019	0.000355889
Q8BW87	ENSMUSG00000031367	108012	Ap1s2	4594.5	4729.7	4749.6	4091.5	4190.9	4172.2	0.884958	0.000716791
P19253	ENSMUSG00000074129	22121	Rpl13a	17053	16773	17075	15272	14837	14971	0.885643	0.000273289
Q9CZ30	ENSMUSG00000027108	67059	Ola1	5727.7	5788.5	5808.8	5101.6	5215.8	5036.1	0.886211	0.000343199
Q9DBT4-2	ENSMUSG00000095463	67464	Entpd4	12454	12814	12841	11291	11151	11344	0.886565	0.000467105
Q8K310	ENSMUSG00000037236	17184	Matr3	103970	107950	106940	94227	95101	93784	0.887888	0.000687871
A0A0R4J2D3	ENSMUSG00000056050	338366	Mia3	88054	89784	89448	79501	80098	77797	0.888173	0.000330805
Q9CWK3	ENSMUSG00000042502	70233	Cd2bp2	5922.6	6032.3	6086.8	5455.5	5284.3	5285.2	0.888226	0.000841519
Q6NV66	ENSMUSG00000049739	233905	Zfp646	30460	30792	31448	27449	27834	27060	0.888275	0.000706633
Q9JMB7	ENSMUSG00000029423	57749	Piwil1	117620	122060	119960	106680	107430	105550	0.888834	0.000668586
Q91X78	ENSMUSG00000025198	226144	Erlin1	18823	18388	18480	16416	16759	16357	0.88941	0.000354055
Q8CGC7	ENSMUSG00000026615	107508	Eprs	28785	29502	29359	26033	26320	25629	0.88974	0.000409687
A3KG93	ENSMUSG00000036940	99982	Kdm1a	3915.5	3851.2	3967.3	3493.8	3542	3419.9	0.891069	0.000953089
Q9QZE7	ENSMUSG00000056820	53424	Tsnax	10706	10733	10943	9702.9	9727	9454.3	0.891987	0.000531518
P11499	ENSMUSG00000023944	15516	Hsp90ab1	23464	23360	23174	20956	20982	20520	0.892284	0.000128167
A0A3B2WDD2	ENSMUSG00000037805	19896	Rpl10a	11049	10825	10963	9633.7	9947.3	9728.1	0.892567	0.000490005
P97351	ENSMUSG00000028081	20091	Rps3a	32920	32809	33556	29996	29784	28893	0.893117	0.000995128
Q9D5V5	ENSMUSG00000032030	75717	Cul5	18010	17989	18081	15811	16405	16107	0.893549	0.000381828
P50431	ENSMUSG00000020534	20425	Shmt1	10582	10846	10738	9656	9689.7	9416.8	0.894193	0.000594582
Q9DBS2	ENSMUSG00000029030	67808	Tprg1l;Tprgl	9789.2	10124	9873.4	8883.9	8853	8902.6	0.894349	0.000496151
P22907	ENSMUSG00000032126	15288	Hmbs	1561.4	1611.9	1605.8	1419.6	1418.9	1441.7	0.89563	0.000697686
Q3USH5	ENSMUSG00000029439	231769	Sfswap	10690	10826	10940	9608	9808.2	9660.8	0.895893	0.000276457
Q920Q8-4	ENSMUSG00000023150	117198	Ivns1abp	10547	10289	10542	9464.3	9450.7	9197.9	0.895946	0.00085885
P62334	ENSMUSG00000021832	67089	Psmc6	8068.3	7960.1	7988.6	7145.4	7227.4	7149.3	0.896124	3.82774e-05
Q9CQV1	ENSMUSG00000014301	66449	Pam16	18289	18567	18669	16630	16791	16349	0.896355	0.000367588
Q6DFZ1	ENSMUSG00000025224	107338	Gbf1	29394	30106	30145	26903	26934	26525	0.896448	0.000366827
Q8CB58	ENSMUSG00000006498	19205	Ptbp1	18957	19321	18995	17217	17333	16801	0.896602	0.000575025
Q9CXZ1	ENSMUSG00000021764	17993	Ndufs4	6782.9	6809.9	7028.6	6174.4	6143.6	6173.1	0.8967	0.000825032
Q8CH18-3	ENSMUSG00000020074	67500	Ccar1	21122	21185	21073	19034	19194	18605	0.896704	0.000258694
Q921J2	ENSMUSG00000028945	19744	Rheb	7435.2	7351.6	7576.5	6738.5	6589.3	6762.5	0.898365	0.000879775
A0A2R8VHH1	ENSMUSG00000022142	170762	Nup155	27502	27624	27908	24728	25098	24822	0.899006	6.89638e-05
Q91Z31	ENSMUSG00000028134	56195	Ptbp2	29058	29715	29338	26699	26385	26152	0.899276	0.000281541
Q8BRF7	ENSMUSG00000020952	76983	Scfd1	18020	17980	18421	16381	16553	16024	0.899618	0.000973165
Q9CZX8	ENSMUSG00000040952	20085	Rps19	19989	20141	19814	17882	18405	17818	0.902594	0.000733781
P29341	ENSMUSG00000022283	18458	Pabpc1	68355	68381	69082	61780	63103	60918	0.902745	0.000599859
Q8CGF7-2	ENSMUSG00000024498	56070	Tcerg1	27054	27217	27263	24836	24850	23967	0.903342	0.000923537
Q80VJ8	ENSMUSG00000038292	384619	Ccdc155	8372.2	8546.9	8377.5	7567.9	7647.2	7652.4	0.903979	0.000218652
Q3UJB0	ENSMUSG00000024853	319322	Sf3b2	38198	38932	39119	35194	35516	34672	0.90652	0.000632408
Q91VT4	ENSMUSG00000031641	234309	Cbr4	14376	14663	14494	13093	13213	13172	0.906854	0.000116669
Q9WUP7-2	ENSMUSG00000018189	56207	Uchl5	8341.4	8509.8	8297.2	7682.2	7520	7609.5	0.907087	0.000622337
F8VPM0	ENSMUSG00000040054	116848	Baz2a	32649	33507	33479	30181	30283	29914	0.907092	0.000518306
D3Z061	ENSMUSG00000035898	231380	Uba6	14001	14433	14416	12959	12983	12937	0.90733	0.000734702
F2Z429	ENSMUSG00000040140	210510	Tdrd6	154840	156890	157550	142630	142950	140410	0.907752	0.00022566
Q91VR5	ENSMUSG00000037149	104721	Ddx1	36743	36997	36930	33410	33915	33206	0.908386	0.000112501
Q99LF4	ENSMUSG00000001783	28088	Rtcb	21725	21969	21456	19706	20086	19566	0.911099	0.000846062
Q3UYV9	ENSMUSG00000028330	433702	Ncbp1	16990	17138	17162	15789	15670	15389	0.913396	0.000341068
Q99KI0	ENSMUSG00000022477	11429	Aco2	57374	57857	58176	52497	53646	52423	0.914416	0.00042185
Q8R016	ENSMUSG00000020840	104184	Blmh	6377.2	6418.9	6494.8	5893.1	5974.4	5809.2	0.916328	0.000792472
Q8VHM5	ENSMUSG00000066037	74326	Hnrnpr	37240	37538	38274	34628	34814	34614	0.920427	0.000671316
D3YXK2	ENSMUSG00000071054	224903	Safb	78065	78032	78877	72099	72484	71811	0.920928	5.22938e-05
Q9CYG7-2	ENSMUSG00000018322	67145	Tomm34	21783	21720	21945	20074	20201	20067	0.921985	2.87472e-05
G3X9B4	ENSMUSG00000049357	271508	4933408B17Rik	3227.7	3296.7	3296	3024.2	3041.1	2996.7	0.922781	0.000653782
Q9DB77	ENSMUSG00000030884	67003	Uqcrc2	50545	50400	50961	46747	47187	46394	0.923782	0.000170701
Q9Z1P6	ENSMUSG00000041881	66416	Ndufa7	13720	13528	13588	12743	12587	12397	0.923868	0.0008396
Q9CXJ4	ENSMUSG00000028973	74610	Abcb8	23921	24079	24249	22008	22323	22521	0.925301	0.000526128
P62301	ENSMUSG00000090862	68052	Rps13	12145	12191	12192	11292	11467	11246	0.930932	0.000261337
Q3UKJ7	ENSMUSG00000028409	74255	Smu1	19717	19988	19674	18414	18604	18285	0.931357	0.000549343
Q61937	ENSMUSG00000057113	18148	Npm1	42781	42298	42191	39380	40064	39152	0.931846	0.00092104
P54227	ENSMUSG00000028832	16765	Stmn1	35419	35620	35269	33180	33494	32895	0.936609	0.000362493
G5E896	ENSMUSG00000036270	234699	Edc4	14986	15003	15083	13982	14292	14203	0.942427	0.000870228
Q9DCH4	ENSMUSG00000031029	66085	Eif3f	5798.6	5798.4	5853.2	5493.6	5548.7	5547.7	0.950708	0.000370909
D3YTR5	ENSMUSG00000035478	17192	Mbd3	5150.9	5207.1	5198.5	5013.2	4976.5	4963.7	0.961234	0.000932175
Q9CQA3	ENSMUSG00000009863	67680	Sdhb	47026	46823	47121	45843	45949	46029	0.977662	0.000523932
B0V2P5	ENSMUSG00000041268	235380	Dmxl2	6784.9	6812.5	6878.6	7079.3	7064.9	7077	1.03639	0.000910999
Q810N3	ENSMUSG00000045587	232972	BC049730	12613	12772	12838	13512	13705	13508	1.06546	0.000862472
Q6PA06	ENSMUSG00000059811	56298	Atl2	11203	11258	11188	12039	11978	11841	1.06565	0.000293174
B1AWE0	ENSMUSG00000028478	12757	Clta	15180	15156	15101	16283	16432	16029	1.07278	0.000778612
O88502	ENSMUSG00000025584	18584	Pde8a	4106.3	4152.1	4188.4	4452.9	4433.2	4473.6	1.07334	0.000326486
Q9R1R8	ENSMUSG00000066441	17252	Rdh11	24992	24683	24753	26589	26888	26421	1.07349	0.00038612
E0CYX9	ENSMUSG00000021578	67433	Ccdc127	7334.9	7530.2	7489.3	8118.4	8104.2	8004.2	1.08376	0.000850072
P20662	ENSMUSG00000000103	22768	Zfy2;Zfy1	1726	1750.3	1781.3	1899.7	1895.7	1903.4	1.0839	0.00080783
Q8R180	ENSMUSG00000021831	50527	Ero1l	11692	11972	11769	12909	12812	12867	1.08904	0.000282265
Q8JZQ2	ENSMUSG00000024527	69597	Afg3l2	32801	32873	33267	35958	36475	35414	1.09001	0.00093548
Q8BFR5	ENSMUSG00000073838	233870	Tufm	25918	26207	26278	28402	28758	28366	1.09085	0.00014093
P02802	ENSMUSG00000031765	17748	Mt1	14352	14419	14454	15564	16003	15670	1.09281	0.000592945
Q3U3R4-2	ENSMUSG00000002279	76483	Lmf1	17135	17592	17693	19183	19276	19099	1.09801	0.000668221
Q8K1A5	ENSMUSG00000047554	233724	Tmem41b	7549.5	7519.8	7627.6	8357	8438.1	8222.7	1.10225	0.0003931
Q8BJZ4	ENSMUSG00000040112	232536	Mrps35	6214.8	6106.7	6149.2	6744.4	6779.3	6839.9	1.10248	0.000114776
Q9QYA2	ENSMUSG00000002984	53333	Tomm40	6931.2	6848	6926.2	7717.3	7585.2	7528.5	1.10265	0.000336234
O35129	ENSMUSG00000004264	12034	Phb2	43284	43694	43169	47970	47828	47832	1.1036	1.10732e-05
P62754	ENSMUSG00000028495	20104	Rps6	9176.9	9165.1	9249.5	10182	10181	10140	1.10552	5.29686e-06
Q9JLR1	ENSMUSG00000025816	57743	Sec61a2	15293	15477	15623	16962	17296	17046	1.10585	0.000293138
Q99L04	ENSMUSG00000002332	52585	Dhrs1	26225	26044	26472	29241	29507	28495	1.10797	0.000978863
Q925I1	ENSMUSG00000029036	108888	Atad3	22434	22849	22985	25258	25458	25145	1.11122	0.000180972
Q8BJF9	ENSMUSG00000004843	68942	Chmp2b	25052	25075	25559	27869	28404	27928	1.1125	0.000277019
Q6NVG5	ENSMUSG00000039395	381269	Mreg	5837.8	6052.9	5935.5	6573.9	6700.4	6600.2	1.1149	0.00073369
A0A0A0MQD1	ENSMUSG00000035517	100121	Tdrd7	57838	58429	58770	65038	66135	64298	1.11674	0.000341225
A0A0F6AIX5	ENSMUSG00000037669	68832	Ldah	2064.1	2107.8	2029.9	2343.7	2288.9	2303.2	1.11833	0.000930217
Q99KF1	ENSMUSG00000058569	67511	Tmed9	5214.1	5156.9	5265.9	5831.8	5922.3	5760.2	1.12005	0.000377489
Q3U0P5	ENSMUSG00000033068	12497	Entpd6	7447.8	7384.9	7358.1	8285.9	8359.4	8218.3	1.12044	5.22999e-05
Q9D0G0	ENSMUSG00000021731	59054	Mrps30	5348.3	5418.2	5333.8	5995.5	6101	5949.1	1.12082	0.00023694
Q6KCD5	ENSMUSG00000022141	71175	Nipbl	42580	43073	43938	48796	48862	47626	1.1211	0.000754319
Q80ZW2	ENSMUSG00000056665	223626	Them6	1614.7	1631.7	1643.7	1838.1	1793.8	1850.7	1.12114	0.000503351
A0A0A6YX18	ENSMUSG00000033793	108664	Atp6v1h	2908	2929.2	2877.4	3222.1	3306.3	3251.9	1.12228	0.000250724
Q9QXS1	ENSMUSG00000022565	18810	Plec	152270	157030	157830	175850	176530	172630	1.12391	0.000796127
Q78IK4	ENSMUSG00000025525	68117	Apool	8834.7	8896.4	8739.3	9837.6	10158	9795.7	1.12545	0.000849533
Q9CQ54	ENSMUSG00000030647	68197	Ndufc2	11909	12096	11953	13634	13646	13355	1.13006	0.000146799
A2AWT5	ENSMUSG00000020923	21429	Ubtf	16407	16387	16515	18843	18753	18221	1.13198	0.000395096
D3Z0U4	ENSMUSG00000068391	93696	Chrac1	3652.2	3573.7	3537.2	4089.9	4089.8	4042.2	1.13552	0.000203237
Q91X21	ENSMUSG00000044496	77034	Kiaa2013	9512.6	9701.9	9661.9	10891	11070	10831	1.13559	0.000143582
Q9QZQ8	ENSMUSG00000015937	26914	H2afy	19389	19865	20077	22523	22587	22282	1.13586	0.000274975
Q8JZN5	ENSMUSG00000027710	229211	Acad9	22135	22600	22927	25683	25832	25472	1.13782	0.000249788
Q9DCN1	ENSMUSG00000024228	67993	Nudt12	6087.3	6161.4	6178.4	7114.5	6994	6881.1	1.13905	0.000304456
Q3U9G9	ENSMUSG00000004880	98386	Lbr	23290	23267	23485	26795	26947	26050	1.1392	0.00034038
Q6PD26	ENSMUSG00000041958	276846	Pigs	8928.2	9049.6	8817.3	10168	10360	10013	1.13979	0.000493025
Q9CQF0	ENSMUSG00000024902	66419	Mrpl11	10796	10491	10787	12125	12264	12213	1.14117	0.000152685
Q9QY15	ENSMUSG00000032101	30959	Ddx25	18032	18050	18485	20568	21249	20513	1.14226	0.000753804
Q8K2L8	ENSMUSG00000020628	217449	Trappc12	3422.3	3522	3499	4013.8	3950.1	3984.1	1.14407	0.000142699
D3Z690	ENSMUSG00000055862	71564	Izumo4	8787.6	8961.3	8706.3	10082	10203	9995.4	1.14459	0.000188274
S4R2P5	ENSMUSG00000033882	633285	Rbm46	3498.5	3455.5	3562.7	4078.2	3948.5	4046	1.14794	0.000483956
Q8R5H1	ENSMUSG00000020124	14479	Usp15	7545.1	7838.2	7749.4	8872	8961.3	8732.3	1.14839	0.000472256
Q924D0	ENSMUSG00000019864	170728	Rtn4ip1	3811.2	3817.2	3765.8	4325.8	4421.1	4364.3	1.15068	5.80366e-05
Q3UNI1	ENSMUSG00000020063	93759	Sirt1	5862.1	6038.9	6036	6937.3	6922.4	6819.8	1.15289	0.000189126
Q64511	ENSMUSG00000017485	21974	Top2b	26919	27619	27274	31218	32161	31119	1.15506	0.00040533
D3Z1K5	ENSMUSG00000062580	21854	Timm17a	2654.7	2704.4	2669.1	3127.9	3149.9	3010.2	1.1569	0.000786398
Q8VBT0	ENSMUSG00000021072	72736	Tmx1	9783.7	9723.3	9973.7	11314	11435	11364	1.15712	4.96353e-05
Q99MV1	ENSMUSG00000025081	83561	Tdrd1	41584	42178	41853	48484	49198	47675	1.15716	0.000153833
Q61164	ENSMUSG00000005698	13018	Ctcf	5096.8	5341.1	5358.6	6115.5	6115.4	6066.7	1.15832	0.000635145
Q9WUM4	ENSMUSG00000004530	23790	Coro1c	13835	13859	13961	15807	16565	15930	1.15957	0.000741141
A2APY7	ENSMUSG00000027384	69487	Ndufaf5	1246	1271.7	1289.5	1454.1	1461.1	1500.5	1.15979	0.000452703
Q91WD0-2	ENSMUSG00000005823	78308	Gpr108	7447	7264.1	7502.8	8510.3	8683.9	8577.4	1.16015	0.000175763
Q91YJ5	ENSMUSG00000020459	76784	Mtif2	10527	10644	10657	12310	12576	12071	1.16114	0.000352225
Q6P5E4	ENSMUSG00000037470	320011	Uggt1	18320	18748	18597	21530	21846	21289	1.16168	0.000125021
B1AU25	ENSMUSG00000036932	26926	Aifm1	15790	16144	16249	18750	18967	18261	1.16178	0.000489523
P10630	ENSMUSG00000022884	13682	Eif4a2	3282.9	3308.6	3430.8	3949.8	3857.5	3840.8	1.1622	0.000675589
Q9D902	ENSMUSG00000031585	68153	Gtf2e2	8450.3	8639.6	8606.9	10012	10112	9755.5	1.16276	0.00032579
Q8VEG4	ENSMUSG00000032705	97827	Exd2	6990.6	7008.3	7291	8409.5	8193.3	8190.6	1.16455	0.000652216
E9Q284	ENSMUSG00000033983	12812	Coil	8023.5	8116.6	8203.9	9510.4	9538.8	9315.4	1.16515	0.000105625
A2A520	ENSMUSG00000033987	69926	Dnah17	34522	35168	35822	41071	41786	40097	1.16531	0.000706135
D3Z6S1	ENSMUSG00000038828	68796	Tmem214	8784.9	8586.3	8690	10285	10245	9868.7	1.16643	0.000560359
Q9DAS1-4	ENSMUSG00000054400	75458	Cklf	3533.7	3491.5	3510.6	4122.1	4188.2	3980.7	1.16658	0.000721045
Q9ERB0	ENSMUSG00000022765	67474	Snap29	4237.4	4196.1	4324.4	4899.9	4965.7	5038.4	1.1682	0.000202236
Q61335	ENSMUSG00000002015	27061	Bcap31	18295	18018	18483	21346	21697	21080	1.17021	0.000156159
P46656	ENSMUSG00000032051	14148	Fdx1	11098	11066	11170	12930	13331	12748	1.17024	0.00041487
Q9CQU0	ENSMUSG00000028567	66073	Txndc12	10301	10402	10446	12008	12459	11990	1.1704	0.000373934
Q8C7V8	ENSMUSG00000068114	76457	Ccdc134	5055	5034.2	4987.5	5987.5	5989.3	5694.6	1.17209	0.000981002
E9QP59	ENSMUSG00000048661	380664	Lemd3	15307	15619	16188	18415	18552	18281	1.17264	0.000549078
O88844	ENSMUSG00000025950	15926	Idh1	23189	23171	23787	27354	27896	27047	1.17321	0.000225139
Q9CQB7	ENSMUSG00000030922	73919	Lyrm1	5167.7	5407.1	5418.7	6288.7	6231.5	6263.3	1.17443	0.000369097
Q8C0X7	ENSMUSG00000026331	74441	Slco6c1	3548.6	3468.9	3662.7	4153.3	4162.1	4236.5	1.17523	0.00055271
F6SBR5	ENSMUSG00000029516	12704	Cit	4867.5	4988.2	5114.9	5936.4	5852.2	5805.6	1.17524	0.000418083
Q9JII6	ENSMUSG00000028692	58810	Akr1a1	5322.5	5341.4	5260.1	6169.8	6298.5	6252.4	1.17562	3.19409e-05
Q99J27	ENSMUSG00000027822	11416	Slc33a1	11520	11517	11719	13713	13789	13369	1.17594	0.000150516
A0A0R4J284	ENSMUSG00000079710	100041639	Tcte3	3843.2	4043.6	4014.1	4765.1	4671.4	4602.6	1.17965	0.000805044
Q3TWV4	ENSMUSG00000022841	11773	Ap2m1	12778	13079	13028	15321	15509	15057	1.18006	0.000130794
A0A494BAI5	ENSMUSG00000024588	14151	Fech	7878.6	8073.4	8256	9358	9534	9678.7	1.18021	0.000527698
D3YUJ3	ENSMUSG00000070871	227210	Ccnyl1	13657	13241	13891	15932	16290	15931	1.18053	0.000397513
Q99PU8-3	ENSMUSG00000032480	72831	Dhx30	35293	36210	36646	42373	43080	42231	1.18063	0.000167306
A0A0R4J1R7	ENSMUSG00000021496	72562	Pcbd2	2708.2	2747	2768	3315.9	3245.5	3147.7	1.18067	0.000669278
Q9D8B3	ENSMUSG00000038467	75608	Chmp4b	8310.8	8759.4	8499.6	10081	9980.2	10171	1.18233	0.000387632
Q6PAR5-5	ENSMUSG00000026867	66691	Gapvd1	5389	5746	5478.8	6556.1	6518	6593.3	1.18379	0.00074245
Q9CQV8	ENSMUSG00000018326	54401	Ywhab	3917.3	4091.9	4123.8	4804.8	4792.9	4780.1	1.185	0.000316915
O70194	ENSMUSG00000016554	55944	Eif3d	10941	11209	11588	13316	13305	13413	1.18661	0.000388249
P61027	ENSMUSG00000020671	19325	Rab10	11744	11741	11754	13992	14017	13811	1.18675	4.60419e-06
Q99M28	ENSMUSG00000034681	19826	Rnps1	9935.6	10195	10236	12108	11910	12034	1.18722	6.74887e-05
A0A2R8VHU8	ENSMUSG00000023055	67488	Calcoco1	8033.2	8309.9	8532	9723.1	9833.4	9987.8	1.1877	0.000678763
P26231	ENSMUSG00000037815	12385	Ctnna1	15453	15560	15875	18588	18576	18531	1.18783	2.1307e-05
Q9R1J0	ENSMUSG00000031349	18194	Nsdhl	5684.8	5759.2	5792.6	6963.5	6834.2	6678.5	1.18794	0.000257091
A2AFI6	ENSMUSG00000079584	245423	Gm364	5647.3	5809.5	5851.1	6860	7018.2	6690.9	1.18841	0.000655438
B1AV77	ENSMUSG00000010025	11671	Aldh3a2	18071	18264	18694	21914	22024	21544	1.18995	0.000119431
Q3TMX7	ENSMUSG00000036327	227638	Qsox2	4400.2	4546.1	4628	5474.3	5369.9	5309.5	1.19001	0.000471884
Q91YH5	ENSMUSG00000024759	109168	Atl3	2420.4	2395.8	2511.9	2965.2	2886.5	2870.2	1.19017	0.000536723
Q91XQ0	ENSMUSG00000033826	13417	Dnah8	46619	48174	48676	57152	57150	56584	1.1911	0.000146169
O54988	ENSMUSG00000025060	20874	Slk	4092.5	4215.5	4200.9	4980.1	5081.3	4850.1	1.19206	0.000491091
P17809	ENSMUSG00000028645	20525	Slc2a1	2370.3	2438.2	2463.3	2920.2	2876.4	2873.1	1.19221	0.000123959
Q9CZB0	ENSMUSG00000058076	66052	Sdhc	1115.6	1067.6	1109.4	1295.5	1307.9	1322.4	1.19225	0.0002397
Q9R0L6-2	ENSMUSG00000031592	18536	Pcm1	32832	34482	34015	40532	40410	39874	1.19231	0.0002564
F8WIR1	ENSMUSG00000007891	13033	Ctsd	7931.6	7644.7	7803.8	9278.3	9410.2	9197.3	1.19271	0.000131702
A2RTF1	ENSMUSG00000047014	271036	Catsperb	20344	20147	20617	24324	24563	24049	1.19356	4.02686e-05
E9PVA8	ENSMUSG00000041638	231659	Gcn1l1	18321	18912	19439	22554	22824	22310	1.19438	0.000495181
A2A8U2-2	ENSMUSG00000044700	230917	Tmem201	2200.9	2266	2159.4	2700.1	2574.3	2643	1.19482	0.000842673
G3X920	ENSMUSG00000032468	74125	Armc8	5078	5236.6	5317.1	6338.2	6298.4	6053.4	1.19563	0.000847908
Q8BXA5	ENSMUSG00000021610	218335	Clptm1l	7937.1	7816.4	8051.6	9426.1	9762.7	9274.1	1.19566	0.000624281
Q9D8U2	ENSMUSG00000022856	66664	Tmem41a	1424.6	1365.5	1452.8	1701	1665.1	1709.3	1.19616	0.000673411
Q8BSE0	ENSMUSG00000036368	381110	Rmdn2	5330.4	5333	5611.2	6523.2	6545.7	6430.1	1.19811	0.000419255
Q9DCC8	ENSMUSG00000093904	67952	Tomm20	6589.3	6631	6926.6	8121.9	8055.2	7963	1.19819	0.000326275
Q5SW75	ENSMUSG00000037926	237860	Ssh2	20945	21222	21184	25479	25811	24637	1.19851	0.000310888
A0A5F8MPS7	ENSMUSG00000002103	11432	Acp2	4031.3	4123.4	4198.2	5028	4955.4	4827.3	1.19895	0.000419362
Q8BL95	ENSMUSG00000022972	68001	1110004E09Rik	3608.2	3637.7	3832.4	4432.8	4445.5	4414.4	1.19987	0.000481073
Q8BHX1	ENSMUSG00000041840	225745	Haus1	7522.9	7493.4	7892.3	9208.3	9339	8996.7	1.20233	0.000683317
A0A0R4J187	ENSMUSG00000022471	14375	Xrcc6	6249.8	6683.4	6532.5	7691	7925.7	7790.2	1.20246	0.000803912
P28474	ENSMUSG00000028138	11532	Adh5	6604	6566.3	6605.2	7851.7	7979.1	7974.9	1.20379	6.66653e-06
E9PY46	ENSMUSG00000024169	106633	Ift140	31950	32870	33371	39236	39958	39091	1.20464	0.000172655
Q64435	ENSMUSG00000090124	394432	Ugt1a6;Ugt1a6b;Ugt1a5;Ugt1a10;Ugt1a8;Ugt1a9;Ugt1a2	1964.7	2049.1	2010.5	2369.6	2488.6	2405.4	1.20568	0.000648421
A2AG68	ENSMUSG00000033792	11977	Atp7a	1345.4	1363.4	1387.5	1635.4	1696.7	1613.6	1.20731	0.000516615
A0A338P7J7	ENSMUSG00000073471	66832	Rsph3b;Rsph3a	8866.2	9308.9	9214.2	11113	11134	10823	1.2074	0.000352064
Q9D2C2-2	ENSMUSG00000006763	78935	Saal1	736.47	758.88	776.96	903.44	907.35	933.55	1.20764	0.000472969
Q9WVL3	ENSMUSG00000017756	20499	Slc12a7	5019.1	5271.2	5350.2	6426.9	6253.5	6215.2	1.20811	0.000807951
Q8C5N9	ENSMUSG00000026675	15490	Hsd17b7	1159.5	1098	1123.4	1366.5	1378.7	1341.9	1.20882	0.000351939
Q78IS1	ENSMUSG00000032353	66111	Tmed3	4681.2	4640.1	4774.1	5558.7	5644.2	5844.8	1.20944	0.000462652
Q3UVK0	ENSMUSG00000046324	226090	Ermp1	14074	14969	15191	18035	17705	17776	1.20983	0.000963088
Q8BU33	ENSMUSG00000032763	216136	Ilvbl	2750.4	2751.3	2838.6	3395.2	3358.6	3347.1	1.21107	5.63046e-05
Q8K596-2	ENSMUSG00000030376	110891	Slc8a2	5062.1	5297.9	5412.2	6351.3	6316.2	6437.8	1.21131	0.00052606
O55106	ENSMUSG00000024077	268980	Strn	5767.2	5926.9	5987.2	6965.8	7385.4	7082.6	1.21222	0.000897037
Q3V016	ENSMUSG00000040424	233020	Hipk4	7548.6	7589.3	7769.5	9270.7	9498.1	9017.1	1.21296	0.000462145
Q8K0D5	ENSMUSG00000027774	28030	Gfm1	18978	18952	19452	23425	23096	23109	1.21344	3.06824e-05
A0A3P9AQ15	ENSMUSG00000036292	207798	Gramd1c	16752	16723	16559	20637	20108	19975	1.21357	7.20695e-05
P47878	ENSMUSG00000020427	16009	Igfbp3	1778.6	1833	1744.2	2155.9	2214.4	2138.1	1.21517	0.000375554
Q8C156	ENSMUSG00000034906	215387	Ncaph	1174.9	1172.8	1125.1	1399.5	1400.9	1420.8	1.21544	0.000145657
A0A5F8MPP5	ENSMUSG00000102483	631584	Catspere1	14192	15096	14628	17797	18045	17550	1.21577	0.000445892
Q9DBE7	ENSMUSG00000039536	20853	Stau1	6429.2	6370.6	6513.7	7818.6	7831.7	7831.2	1.2158	4.86568e-06
G3UWZ0	ENSMUSG00000035021	217578	Baz1a	65314	65696	66881	80180	81323	79327	1.21698	4.35423e-05
Q3TAA8	ENSMUSG00000038383	228812	Pigu	1435.5	1452.1	1435.7	1724.9	1776.1	1762.9	1.21751	4.30833e-05
Q9D7N9	ENSMUSG00000033096	71881	Apmap	14001	13794	13928	16871	17366	16648	1.21959	0.000157973
A0A1D5RM83	ENSMUSG00000034312	232227	Iqsec1	2226	2293.7	2401	2870.3	2787.5	2785	1.2199	0.000950334
D6RGM7	ENSMUSG00000025420	71206	Katnal2	3457.9	3449.2	3545.1	4188.3	4319	4249.2	1.22044	9.37592e-05
F7BJB9	ENSMUSG00000039456	338467	Morc3	11570	11944	11972	14473	14552	14317	1.22138	5.80829e-05
P09411	ENSMUSG00000062070	18655	Pgk1	7761.1	7856.7	8030.6	9763.9	9598.1	9546.3	1.22241	6.88177e-05
P63321	ENSMUSG00000008859	56044	Rala	6828.7	7183.3	7318.2	8629.8	8753.4	8697.2	1.22269	0.000458968
Q6NXJ0	ENSMUSG00000031563	52357	Wwc2	11271	11731	11323	14207	14030	13740	1.22292	0.000214427
D3Z7A5	ENSMUSG00000053161	71227	Daw1	2673.8	2621.6	2700.6	3272.6	3293.5	3216.9	1.22346	5.25584e-05
B9EJR8	ENSMUSG00000025857	433956	Dnaaf5	6945.1	7143.7	7257.2	8900.3	8547	8690.8	1.22449	0.000311612
Q3UGF1	ENSMUSG00000037890	213081	Wdr19	29014	30400	30438	36734	36922	36425	1.22513	0.000162039
Q5SUE7	ENSMUSG00000027719	21744	Adad1	21245	21998	21702	26792	26483	26303	1.22531	4.85994e-05
E9PWV3	ENSMUSG00000003644	20111	Rps6ka1	3062.8	3193.6	3275.2	3843.5	3935.1	3901.7	1.22541	0.000444024
D3YZ62	ENSMUSG00000034593	17918	Myo5a	11881	11908	12456	14969	14979	14474	1.2256	0.000406579
Q3UK10	ENSMUSG00000063439	232987	B9d2	1703.7	1616.1	1738.5	2069.5	2063.6	2068.3	1.22594	0.00047359
A0A0A6YWX1	ENSMUSG00000006676	71472	Usp19	5293.6	5240.4	5291.5	6404.7	6569.1	6450.5	1.22739	2.08917e-05
Q9D3R3	ENSMUSG00000021572	74470	Cep72	21146	21404	21766	26557	26303	26115	1.22792	2.46613e-05
Q9EPL9	ENSMUSG00000029098	80911	Acox3	9080.9	9288.2	9853.4	11488	11595	11583	1.2283	0.000773507
E9QAE3	ENSMUSG00000040565	107182	Btaf1	42567	43302	44066	53323	53710	52677	1.22915	4.69224e-05
A2API8	ENSMUSG00000038729	677884	Akap2;Pakap	986.77	1014.3	1015.9	1266.9	1255.6	1191.7	1.23103	0.00077387
E9Q309	ENSMUSG00000033671	74081	Cep350	3868.8	3975.4	4010.1	4922.7	4808.1	4878.1	1.23235	7.03291e-05
O89086	ENSMUSG00000031167	100043257	Rbm3	8053.8	8262.9	8280	10184	10163	9972.7	1.23266	4.27808e-05
P63024	ENSMUSG00000028955	22319	Vamp3	6112.6	5829	6134.8	7346.3	7522	7428.7	1.23347	0.000221239
Q8BMG8	ENSMUSG00000022299	69906	Slc25a32	3525.8	3482.5	3578.7	4383.9	4312.1	4367.2	1.23387	1.97739e-05
B6CI26	ENSMUSG00000035472	217593	Slc25a21	6138.4	6236.8	6386.1	7956.3	7617.6	7578.2	1.23402	0.000472452
Q9D8B7	ENSMUSG00000031990	83964	Jam3	7812	8059.9	8217.1	9938.3	10101	9690.1	1.23414	0.000361786
Q99KE1	ENSMUSG00000024556	107029	Me2	12856	12716	13148	15854	16152	15788	1.23434	5.79537e-05
A0A1L1SQ42	ENSMUSG00000040111	235283	Gramd1b	6466.2	6343.8	6391.8	7800	8051.6	7865.5	1.23514	5.52924e-05
Q11011	ENSMUSG00000001441	19155	Npepps	7774.3	8237.7	7848.5	10033	9884.4	9568.4	1.23575	0.000700887
Q6P1E8-4	ENSMUSG00000022441	77627	Efcab6	10696	11320	10888	13721	13644	13333	1.23686	0.000290925
Q80YD1	ENSMUSG00000020079	338359	Supv3l1	8991.7	9164.1	9423.4	11275	11419	11434	1.23745	8.63542e-05
O35459	ENSMUSG00000053898	51798	Ech1	15338	14912	15332	18567	19078	18797	1.23825	5.95344e-05
Q9D5W0	ENSMUSG00000004347	18575	Pde1c	4586	4877.5	4982.1	6000	5973.2	5917.7	1.23849	0.000686899
P70302	ENSMUSG00000030987	20866	Stim1	8664.8	8219.3	8506.1	10511	10565	10379	1.23885	0.000139765
B1AZA5	ENSMUSG00000055296	242474	Tmem245	1771	1681.8	1676.8	2100.6	2089.7	2173.9	1.24063	0.000525181
A2ATU0	ENSMUSG00000025815	209692	Dhtkd1	7770.6	8364.1	8360.2	10166	10220	10014	1.24106	0.000677716
O70201	ENSMUSG00000017716	11799	Birc5	2244.4	2324.8	2286.5	2840.5	2829.8	2841.7	1.24156	1.9539e-05
Q64133	ENSMUSG00000025037	17161	Maoa	12467	12671	13024	15992	15931	15476	1.24204	0.000180543
Q6P1H6	ENSMUSG00000029501	71782	Ankle2	9309.3	9755.4	9975	12116	12102	11851	1.24205	0.000394763
A0A3Q4EHZ1	ENSMUSG00000024019	74157	Cmtr1	2646.4	2772.2	2831.1	3500.7	3362.7	3389.1	1.24274	0.000637168
E9Q7N5	ENSMUSG00000021666	320806	Gfm2	4090.8	4011.8	4161.2	5115.1	5170.2	4961.3	1.2432	0.000196641
P70188-2	ENSMUSG00000026585	16579	Kifap3	1135.3	1151.7	1110.7	1349.9	1441.4	1434.9	1.24377	0.000966889
Q9Z110-2	ENSMUSG00000025007	56454	Aldh18a1	12140	12598	12465	15640	15304	15331	1.24384	6.36935e-05
E9QKE4	ENSMUSG00000039318	98732	Rab3gap2	13471	13190	13321	16691	16838	16239	1.24475	7.89657e-05
P97384	ENSMUSG00000021866	11744	Anxa11	8530	8498.3	8742.1	10626	10843	10610	1.24479	3.99092e-05
Q99LC5	ENSMUSG00000032314	110842	Etfa	15176	15390	15623	18899	19691	18907	1.24481	0.0002096
Q9JKW0	ENSMUSG00000030654	54208	Arl6ip1	7248.8	7505.5	7735.6	9201.2	9614.5	9189	1.2452	0.000753127
Q9D1A2	ENSMUSG00000024644	66054	Cndp2	2841.8	2802.3	2717.6	3563.2	3468.2	3388.9	1.24616	0.000386093
Q99LU0	ENSMUSG00000109901	67064	Chmp1b1;Chmp1b2	4429.4	4709.7	4830.4	5769.3	5799.4	5843.7	1.24644	0.000683516
Q9D024	ENSMUSG00000078622	67163	Ccdc47	7365.5	7448.9	7596.2	9268.6	9391.2	9274.7	1.24648	1.94415e-05
Q8CDM8	ENSMUSG00000033478	226252	Fam160b1	1834.7	1865.2	1937.5	2359.1	2344.1	2324.2	1.24652	0.000134156
A0A0R4J1Z3	ENSMUSG00000037720	67878	Tmem33	6993.3	7230.8	7082.1	8860.3	8876.6	8839.8	1.24736	1.5046e-05
P38060	ENSMUSG00000028672	15356	Hmgcl	9704.3	10159	10163	12556	12566	12355	1.24813	0.000119142
V9GX42	ENSMUSG00000028863	70088	Meaf6	4175	4387.5	4403.2	5467.3	5420.4	5297.9	1.24832	0.00027412
Q9JKP7	ENSMUSG00000028394	59001	Pole3	4509.4	4650.2	4782.4	5820.5	5862.4	5723.1	1.24844	0.000203364
P11440	ENSMUSG00000019942	12534	Cdk1	2010.2	2023.6	2075.4	2627.1	2474.2	2528.4	1.24885	0.000492018
P97313	ENSMUSG00000022672	19090	Prkdc	12360	12725	12808	16302	15796	15226	1.24888	0.000759767
A2A5E1	ENSMUSG00000014195	56354	Dnajc7	24161	24251	25011	31012	30828	30058	1.25162	0.000101384
E9Q8C9	ENSMUSG00000047766	102747	Lrrc49	8829.9	9360.7	9369.7	11706	11407	11383	1.25165	0.000362374
A0A1Y7VJE6	ENSMUSG00000108622	102640913	Gm36864	1101.3	1151.4	1196.5	1466.6	1444.1	1408.4	1.25213	0.000851698
Q8VEB2	ENSMUSG00000021067	64010	Sav1	810.02	775.63	788.58	961.04	993.18	1019	1.25218	0.000516403
Q9CQ65	ENSMUSG00000062937	66902	Mtap	2295.1	2294.4	2410.6	2965.5	2909.6	2891.5	1.25232	0.000189801
Q99N87	ENSMUSG00000027374	77721	Mrps5	9975.3	10006	9959	12589	12597	12310	1.25235	1.22153e-05
Q9DB32	ENSMUSG00000061046	68977	Haghl	3203.3	3181.3	3356.5	4072.7	4131.5	3995.7	1.25239	0.000266915
Q60709	ENSMUSG00000031996	11804	Aplp2	6017.3	6610.8	6250.9	7808.8	7868.2	8010.2	1.25467	0.000930294
P62915	ENSMUSG00000028271	229906	Gtf2b	4854.9	4917.6	4923.3	5960.3	6307.5	6177.5	1.25512	0.000270935
P35486	ENSMUSG00000031299	18597	Pdha1	17638	17839	18087	22298	22592	22361	1.25552	8.48307e-06
Q922G7	ENSMUSG00000028845	24084	Tekt2	10202	10969	11055	13597	13571	13296	1.25562	0.000673214
A2AC93	ENSMUSG00000034706	432611	Dnai2;Dnaic2	8549.7	8762	9049.3	10963	11182	10982	1.25666	0.000149999
Q9DAV9	ENSMUSG00000028420	52076	Tmem38b	5177	5180.4	5052.5	6339.7	6708.8	6326.1	1.25727	0.000563293
Q3V063	ENSMUSG00000074734	619332	4933416C03Rik	3752.3	3668.2	3801.3	4673.3	4693.7	4746.1	1.25763	2.68979e-05
Q9JJ78	ENSMUSG00000022033	52033	Pbk	9129.8	9198.7	9579.7	11416	12130	11613	1.2598	0.000688794
P70186	ENSMUSG00000019936	13516	Epyc	666.72	727.59	703.76	896.13	875.82	872.5	1.2603	0.000687479
A2AS44	ENSMUSG00000026991	227937	Pkp4	1487.6	1435	1525.1	1845.7	1899.6	1873	1.26313	0.000212741
Q3TCD4	ENSMUSG00000021417	23986	Eci2	3314.8	3430.8	3508.9	4250.9	4444.1	4272.9	1.26458	0.000404823
E9Q9F5	ENSMUSG00000001833	235072	Septin7	4928	5120.1	4998.9	6231.4	6555.6	6242.9	1.26468	0.000380803
Q3TYD6	ENSMUSG00000038970	231876	Lmtk2	5083.2	5080.5	5036	6506.1	6453.4	6275.2	1.26545	4.70699e-05
Q99PP2	ENSMUSG00000015597	57908	Znf318	7312.2	7930.7	7951	9703.8	9880.1	9772.7	1.26569	0.000680131
Q99K48	ENSMUSG00000031311	53610	Nono	10435	11290	10819	13631	13868	13709	1.26622	0.000356597
P10833	ENSMUSG00000038387	20130	Rras	6255.3	6435.6	6430.6	7977.4	8205	8070.3	1.26833	4.27613e-05
Q9WU62-2	ENSMUSG00000024660	16319	Incenp	17212	18219	18502	22557	23158	22705	1.26861	0.000361938
Q91WM2	ENSMUSG00000058979	214932	Cecr5	6912.4	7053.9	7006.5	8787.9	9044.4	8777.5	1.26876	4.13269e-05
Q8BND3	ENSMUSG00000066643	74682	Wdr35	19590	19752	19662	24987	25193	24688	1.26886	4.2816e-06
J3QMN4	ENSMUSG00000075704	26462	Txnrd2	7278.1	7641.1	7416.8	9497.6	9625.4	9246.2	1.2701	0.000196449
Q99LR1	ENSMUSG00000032046	76192	Abhd12	7759.7	7752.7	7629	9798.5	9869.3	9734.8	1.27055	3.44878e-06
Q3V0Q6	ENSMUSG00000066196	433700	Spag8	4082.2	4291.3	4305.2	5300.8	5469.9	5346.8	1.27121	0.000200809
Q99KR3	ENSMUSG00000025937	212442	Lactb2	889.05	901.94	874.47	1177.9	1087	1125.9	1.27202	0.000923199
P49769	ENSMUSG00000019969	19164	Psen1	1116.5	1178	1194.7	1454.6	1528.9	1457.5	1.27271	0.000733901
A0A1B0GRZ8	ENSMUSG00000035151	244548	Elmod2	7082.4	7464.7	7203.1	9328.9	9257.3	9097.8	1.2728	0.000115198
Q8R164	ENSMUSG00000038286	68021	Bphl	3238.2	3266.2	3504.5	4336.3	4177.7	4226.6	1.2729	0.000706964
Q9ERR8	ENSMUSG00000046556	79233	Znf319	3610.6	3652	3579.6	4640.9	4602	4568.3	1.27381	4.81245e-06
Q9D454	ENSMUSG00000071749	71088	4933412E24Rik	5867	5945.3	6070.1	7677.2	7670.5	7437	1.27413	7.78343e-05
Q922Q4	ENSMUSG00000026520	69051	Pycr2	7018	7353	7767.9	9326	9516.2	9373.9	1.27449	0.000832359
Q8BPA8	ENSMUSG00000041035	226162	Dpcd	2075.3	1926.1	2046.8	2582.2	2583	2553.6	1.27617	0.000284313
Q9JKF1	ENSMUSG00000030536	29875	Iqgap1	6418.6	6633.3	6761.4	8622.9	8469.4	8194.1	1.27622	0.000340962
P51150	ENSMUSG00000079477	19349	Rab7a	7679.8	7914.1	7790.2	9771.7	10140	10006	1.27939	6.81186e-05
A0A0A0MQ89	ENSMUSG00000037761	109275	Actr5	466.85	506.65	481.41	611.27	613.53	637.3	1.27968	0.000687556
Q1A3B0	ENSMUSG00000030510	545975	Cers3	3981.9	4265.9	4006.9	5217.7	5292.2	5172.6	1.27969	0.000300273
Q02257	ENSMUSG00000001552	16480	Jup	1480.8	1484.8	1484.7	1892.3	1963.3	1839.9	1.27974	0.000315568
B2RR83	ENSMUSG00000034653	240255	Ythdc2	16027	16792	16745	21448	21020	20976	1.28004	8.98906e-05
O35604	ENSMUSG00000024413	18145	Npc1	2522.8	2699.9	2754.7	3373.2	3478.9	3368	1.2811	0.000687391
Q8C754	ENSMUSG00000024319	224705	Vps52	4028.8	4173.2	4217.1	5297.1	5313.5	5303.7	1.28141	3.40199e-05
Q80ZU5	ENSMUSG00000026578	74895	Ccdc181	6144.1	6388.8	6466.9	8184.1	8306.8	7867.3	1.28201	0.000394836
Q6P6P5	ENSMUSG00000096764	107723	Slc12a6	1518.4	1442.9	1507.1	1898.8	1906.6	1925.5	1.28248	7.08417e-05
O55125	ENSMUSG00000034285	18082	Nipsnap1	2232.4	2251.1	2318.6	2902.6	2955.1	2867.2	1.28264	6.22328e-05
Q543K9	ENSMUSG00000115338	18950	Pnp	5244.5	5237.2	5377.4	6739.4	6936.6	6680.3	1.28355	7.57466e-05
Q8BG79	ENSMUSG00000025898	244672	Cwf19l2	5162.4	5457.3	5682.4	6936.1	7124.1	6886.4	1.28488	0.000753995
Q02248	ENSMUSG00000006932	12387	Ctnnb1	13617	13583	13827	17637	17799	17309	1.28561	1.80223e-05
A0A286YCV9	ENSMUSG00000060012	16554	Kif13b	1311.4	1334	1341.5	1706.3	1668.9	1752.9	1.28617	0.000125556
P16858	ENSMUSG00000057666	14433	Gapdh;Gm3839	17408	17475	17768	22595	22869	22283	1.28671	1.54685e-05
Q80UJ7	ENSMUSG00000036104	226407	Rab3gap1	8898.5	9349.2	9229.3	11826	11796	11746	1.28718	4.30875e-05
A0A0U1RNJ1	ENSMUSG00000025153	14104	Fasn	11621	12337	12626	15697	15854	15543	1.28728	0.00035792
Q9CR76	ENSMUSG00000043140	66690	Tmem186	1919.4	2026.8	2055.2	2604	2581.4	2545.3	1.2881	0.000209408
Q8C145	ENSMUSG00000024270	106957	Slc39a6	3559.4	3852.3	3773.5	4774.8	4869.8	4772.3	1.2889	0.000320138
A0A494BA44	ENSMUSG00000024927	19697	Rela	3841.3	4217.5	4010.7	5232.5	5186.7	5145.7	1.28958	0.000476047
Q3UMC0	ENSMUSG00000027722	57815	Spata5	18682	19144	19022	24660	24613	24076	1.29026	1.90279e-05
B2RXT3	ENSMUSG00000021913	239017	Ogdhl	8808.5	9249.6	9634.6	11890	11997	11858	1.29076	0.000377874
Q501J2	ENSMUSG00000057411	214917	Fam173a	3861	3888	3892	5054.3	5088.2	4898.8	1.29207	4.3611e-05
A2AKQ8	ENSMUSG00000075272	620631	Ttc30a2;Ttc30b	8950.8	9074.5	9695.7	11789	11854	12185	1.29244	0.000491539
A0A2I3BQP6	ENSMUSG00000021820	12325	Camk2g	2093.7	2117.9	2260.2	2880.1	2724.5	2763	1.29289	0.000829656
Q8BYY4-2	ENSMUSG00000038172	69863	Ttc39b	4511.4	4353.5	4605.3	5926.2	5841.7	5664.7	1.29414	0.000242637
E9PYI4	ENSMUSG00000074627	629499	Mroh8	4825.6	4632.4	5004.1	6437.2	6169.1	6111.6	1.29425	0.000643609
O70503	ENSMUSG00000027195	56348	Hsd17b12	10575	11040	10867	14067	14028	13946	1.29428	2.22639e-05
P18872-2	ENSMUSG00000031748	14681	Gnao1	10149	10142	10203	13203	13234	13045	1.29474	1.0702e-06
P17427	ENSMUSG00000002957	11772	Ap2a2	8580.7	9451.7	9008	11657	11755	11629	1.29586	0.000467617
Q8CDV7	ENSMUSG00000048120	12495	Entpd1	8366.5	8484.2	8793.6	11213	11106	10921	1.29618	7.86733e-05
Q64378	ENSMUSG00000024222	14229	Fkbp5	2263.8	2261.1	2327.5	2937.8	2974.2	2974.9	1.29686	1.08373e-05
Q5I1X5	ENSMUSG00000040734	333654	Ppp1r13l	5069.3	5219.7	5251.7	6718.8	6875.6	6571.2	1.29758	0.000122125
Q9QXW9	ENSMUSG00000022180	50934	Slc7a8	2490.8	2496.2	2671.9	3300	3402.2	3241.5	1.29828	0.000551445
P17751-2	ENSMUSG00000023456	21991	Tpi1	8649.2	8696.2	8795.5	11057	11473	11418	1.29864	4.57869e-05
A0A1L1SVG1	ENSMUSG00000032497	71268	Lrrfip2	3207.8	3270.1	3194.2	4249.9	4273.8	4059.2	1.30092	0.000173624
Q8CEE7	ENSMUSG00000008435	108841	Rdh13	4616.7	4630.7	4794.3	6068.9	6209.3	5996.6	1.30144	7.55401e-05
E9QNI1	ENSMUSG00000049488	329795	Tmem67	5889	6212.2	6248.1	7781.9	8117.3	7981.9	1.30146	0.000252184
P61028	ENSMUSG00000036943	235442	Rab8b	6544.3	6474.9	6627.2	8512.4	8858.4	8202	1.30164	0.00053047
Q8K304	ENSMUSG00000019295	68366	Tmem129	5064.4	5309.2	5419.5	6766.8	6972.6	6827.1	1.30223	0.000195768
Q920A5	ENSMUSG00000000278	74617	Scpep1	3596.3	3814.1	3920.2	4942.6	4920.2	4903.5	1.3032	0.000282958
Q9WVJ3	ENSMUSG00000039007	54381	Cpq	5382.9	5442.6	5687.1	7219.1	7351.8	6971.1	1.30456	0.000322101
D3Z108	ENSMUSG00000028958	64295	Tmub1	1522.6	1612.9	1516.6	2026.7	2057.3	1986.2	1.30476	0.000224185
P24270	ENSMUSG00000027187	12359	Cat	6931.7	7026.9	7177.8	9181.4	9410.4	9021.7	1.30643	8.58491e-05
Q8K2C9	ENSMUSG00000033629	57874	Hacd3	6279	6352.8	6507.8	8137.2	8651.8	8223.4	1.30682	0.000346242
Q9CZD5	ENSMUSG00000016510	76366	Mtif3	2672.8	2814.7	2867.7	3689.1	3516.1	3720.3	1.30759	0.000573602
Q80UE5	ENSMUSG00000019978	13822	Epb4.1l2;Epb41l2	25985	26130	26190	33834	34567	34024	1.30802	3.85282e-06
Q8BHX3	ENSMUSG00000028873	52276	Cdca8	4382.1	4577.3	4535.6	5979.3	5888.4	5786.3	1.30817	6.97892e-05
Q9D592	ENSMUSG00000014529	75010	Tmbim7	881.45	899.65	916.07	1181.8	1172	1179.4	1.30985	1.16381e-05
Z4YKM2	ENSMUSG00000078695	217149	Cisd3	5756.2	5917.4	5925.1	7606.4	7881.4	7577.3	1.3106	8.18783e-05
Q9JI39	ENSMUSG00000031974	56199	Abcb10	3188.9	3497	3327	4385.9	4427.4	4317.8	1.31139	0.000390788
E9PYL8	ENSMUSG00000058925	75444	1700011I03Rik	3146.4	3110.7	3271.5	4304	4130.4	4065.8	1.31183	0.000327803
Q9Z127	ENSMUSG00000040010	20539	Slc7a5	4132.5	4144.2	4131.9	5430.2	5628.9	5220.4	1.31193	0.000397348
Q69Z99	ENSMUSG00000062761	269639	Znf512	7594.4	7918.2	7633.4	10146	10203	10052	1.31343	2.63986e-05
O35295	ENSMUSG00000094483	19291	Purb	1361.5	1429.2	1414.6	1783.6	1917.5	1823.9	1.31374	0.00059679
Q00612	ENSMUSG00000031400	14381	G6pdx	7116.5	7343.1	7038.7	9376.8	9548.2	9331.7	1.31435	3.68716e-05
G3UXB6	ENSMUSG00000032422	244962	Snx14	1972	2176.1	2090.4	2667.6	2827	2710	1.31511	0.000993294
A0A0G2JE25	ENSMUSG00000027852	18176	Nras	2827.4	2949	3037	3901.6	3952.7	3762.7	1.31807	0.00035707
Q8VDN2	ENSMUSG00000033161	11928	Atp1a1	24817	25790	24891	33520	33563	32467	1.31857	7.26172e-05
Q8R0X7	ENSMUSG00000020097	20397	Sgpl1	13315	13354	13799	18145	17716	17511	1.31886	5.97205e-05
Q9D1L0	ENSMUSG00000070493	14004	Chchd2;Zbed5	6756.5	6866.7	7153.3	8965.6	9469.4	8979.4	1.31948	0.000406577
Q8CCM6	ENSMUSG00000024645	67105	Timm21	4962.2	5007.5	5334.7	6824.9	6773.2	6618.6	1.32095	0.00024791
A0A1W2P7Q6	ENSMUSG00000034667	73192	Xpot	1813.8	1941	1938.1	2456.1	2578.2	2487.6	1.32122	0.000394406
Q9WVK8	ENSMUSG00000021259	13116	Cyp46a1	1232	1267.8	1196.6	1641.6	1671.6	1574.5	1.3222	0.00035589
A0A0R4J0L5	ENSMUSG00000027742	67542	Cog6	11118	11518	11679	15196	15157	15024	1.32236	2.97933e-05
P56391	ENSMUSG00000036751	110323	Cox6b1	15829	15960	16577	21711	21537	20786	1.32394	0.000139642
Q04736	ENSMUSG00000014932	22612	Yes1	10642	10722	10916	13972	14603	14174	1.32431	6.72477e-05
Q8VCD6	ENSMUSG00000038555	225362	Reep2	5461.9	5485.1	5508.3	7129.1	7343.2	7336.4	1.32531	1.53228e-05
Q8CGK3	ENSMUSG00000041168	74142	Lonp1	25568	25405	25796	33632	34473	33728	1.32648	8.51779e-06
E9Q9U2	ENSMUSG00000063163	224318	Speer2	1484.8	1556.7	1644.9	2019.2	2075.5	2124.5	1.327	0.000767996
Q8BFT2	ENSMUSG00000022177	219072	Haus4	4235.3	4184.4	4401.1	5597.9	5813.7	5602.8	1.32707	0.000132809
Q9D842	ENSMUSG00000030051	72103	Aplf	3585	3439.2	3601.3	4782.3	4562.9	4765.4	1.32796	0.000184474
Q5D525-3	ENSMUSG00000033409	668110	Syce1l	3381.9	3519.3	3733.4	4850.9	4635.6	4643.8	1.32868	0.000718699
E9PWZ8	ENSMUSG00000009070	71236	Rsph14	1483.5	1461	1552.2	2023.8	1971.6	1980.2	1.32881	0.000101521
Q9DCW4	ENSMUSG00000004610	110826	Etfb	11884	12104	12075	16027	16168	15793	1.33066	6.67247e-06
Q07832	ENSMUSG00000030867	18817	Plk1	2319.1	2466.7	2347.2	3266.7	3172	3057.6	1.33127	0.000476928
F8WIJ2	ENSMUSG00000041966	75763	Dcaf17	801.6	788.92	815.87	1109.5	1058.5	1035.9	1.33128	0.000326484
Q922D8	ENSMUSG00000021048	108156	Mthfd1	2405.4	2528.6	2466.4	3346.3	3279.1	3237.1	1.33265	6.7009e-05
Q9WTN6	ENSMUSG00000063652	56517	Slc22a21;Slc22a5	7023.1	7240.3	7473.4	9503.2	9705.6	9760.7	1.33272	9.17782e-05
Q8R310-2	ENSMUSG00000020023	319880	Tmcc3	1829.9	1891.5	1987.9	2537.3	2557.1	2521.8	1.33394	0.000174439
O35379	ENSMUSG00000023088	17250	Abcc1	2298.4	2331.4	2410.2	3188.7	3079.8	3124.5	1.33419	6.8271e-05
Q5F201	ENSMUSG00000020904	71860	Cfap52	7203.3	7597.5	7607	10060	9963.4	9883.6	1.33465	6.19334e-05
Q6DVA0	ENSMUSG00000044857	224640	Lemd2	5195.1	5409.7	5601.6	7310.5	7320.5	7029.4	1.33651	0.000274909
Q8BT60	ENSMUSG00000028228	70568	Cpne3	5747.8	6070.5	5929.5	8186	7991.3	7564	1.33768	0.000633616
Q80SZ7	ENSMUSG00000068523	14707	Gng5	8048.2	8045.8	7990	10858	10801	10579	1.33855	6.3142e-06
Q9JI99	ENSMUSG00000021054	81535	Sgpp1	4478	4736.2	4705.7	5988.8	6247.9	6401.9	1.33897	0.000415104
Q07076	ENSMUSG00000021814	11750	Anxa7	6112.7	6541.1	6661.5	8494.2	8845.6	8531.3	1.33939	0.00040153
Q9QUI0	ENSMUSG00000007815	11848	Rhoa;Rhoc	8182.5	8314.3	8469.6	11062	11346	11052	1.34019	2.40997e-05
Q8BN57	ENSMUSG00000048581	329659	E130311K13Rik	3632.4	3677.8	3825.3	4814.1	5157.6	4966	1.34142	0.000387697
E9Q743	ENSMUSG00000029442	269701	Wdr66	4663.9	5111.1	4986.6	6715.1	6761.2	6340.7	1.34245	0.000863737
A0A494B909	ENSMUSG00000036775	26378	Decr2	1331.1	1317	1319.4	1852.6	1784	1691.2	1.34277	0.000644007
Q8VD75	ENSMUSG00000039959	215114	Hip1	4495.1	4343.4	4406.8	5964.2	6020.2	5812.3	1.3436	3.73686e-05
P51863	ENSMUSG00000013160	11972	Atp6v0d1	10185	10195	10237	13533	13778	13875	1.34519	4.3591e-06
P70404	ENSMUSG00000002010	15929	Idh3g	6968.8	7458.8	7383.6	9765.3	9983.4	9592.7	1.34523	0.000188544
G5E8R8	ENSMUSG00000053774	224111	Ubxn7	922.91	986.96	955.72	1325.3	1283.6	1246.7	1.34536	0.000353177
A2AHM1	ENSMUSG00000094861	278167	Gm8914	1384.9	1342.6	1432	1895.4	1830.5	1877.4	1.34703	0.000117626
O70423	ENSMUSG00000019326	11754	Aoc3	4587.9	4878.4	5131.8	6535.8	6465.9	6672	1.34767	0.000551719
A6H8H2-2	ENSMUSG00000038024	329877	Dennd4c	2081.9	2318.6	2282.3	3014.8	3003.9	2993.5	1.34851	0.000462868
Q61768	ENSMUSG00000006740	16573	Kif5b	9297.8	9537.4	9472.8	12565	13052	12574	1.34911	4.80272e-05
Q9CZS1	ENSMUSG00000035561	72535	Aldh1b1	9942.6	11260	10436	14158	14377	14162	1.34951	0.000705949
Q3TMX0	ENSMUSG00000028249	53378	Sdcbp	2709.7	2814.4	2740.1	3654.6	3781.4	3722.9	1.35023	3.63189e-05
Q3TZZ7	ENSMUSG00000021171	52635	Esyt2	6485.6	6653.2	6826.4	8849.9	9262.8	8874.7	1.3517	0.000146779
P15105	ENSMUSG00000026473	14645	Glul	8312.4	8245.6	8570.9	11330	11177	11462	1.35178	2.17048e-05
Q99JY9	ENSMUSG00000026341	74117	Actr3	4450.6	4172.5	4333.7	5817.5	5904.1	5796.4	1.352	6.32149e-05
Q8N7N5	ENSMUSG00000026554	98193	Dcaf8	7277.6	7598.3	7289.9	9976.3	10059	9939.3	1.35227	1.94057e-05
D3YW29	ENSMUSG00000030924	434234	2610020H08Rik	7523.8	7681	7857.6	10352	10541	10297	1.3524	2.39283e-05
P97372	ENSMUSG00000078153	621823	Psme2	590.11	606.12	635.44	815.1	836.1	828.94	1.35384	0.000122275
A0A1W2P6F6	ENSMUSG00000090841	17904	Myl6	6279.7	6504.7	6595.6	8857.4	8969.1	8413.3	1.35394	0.00029638
Q8VED8	ENSMUSG00000019992	71804	Mtfr2	597.13	568.75	597.97	786.38	810.04	795.31	1.35577	5.9838e-05
S4R1I4	ENSMUSG00000020728	76380	Cep112	316.77	335.33	317.87	441.27	447.98	428.12	1.35779	0.000158676
P14733	ENSMUSG00000024590	16906	Lmnb1	61652	63506	63184	84935	86461	84403	1.35816	1.16398e-05
Q8R0Y6	ENSMUSG00000030088	107747	Aldh1l1	3820.6	4074.7	4002.1	5431.9	5486	5243.9	1.3584	0.000174392
P59016	ENSMUSG00000030534	233405	Vps33b	5174.5	5331.3	5453.4	7444	7250.4	7001.2	1.35942	0.000226643
Q8BFR4	ENSMUSG00000034707	75612	Gns	2995.6	3157.1	3189	4275.3	4136.1	4314.2	1.3622	0.000151694
P49586	ENSMUSG00000005615	13026	Pcyt1a	7649.1	7694.6	7468.5	10417	10647	10020	1.36259	0.000147314
G5E8G6	ENSMUSG00000025885	17919	Myo5b	11242	11566	12200	15869	15976	15861	1.36271	0.000117664
Q99NB3	ENSMUSG00000020712	75870	Tcam1	6101.3	6107.4	5928.6	8240.6	8430.2	8087.5	1.36503	4.36643e-05
O08917	ENSMUSG00000059714	14251	Flot1	2224.9	2241	2260	3184.1	3077.2	2923.9	1.36559	0.000423007
O09159	ENSMUSG00000005142	17159	Man2b1	1573.9	1520.5	1569.8	2173.5	2071	2125.5	1.36564	7.68561e-05
P54869	ENSMUSG00000027875	15360	Hmgcs2	24926	25720	25348	33871	35270	34677	1.36613	3.75383e-05
Q6A0A9	ENSMUSG00000038014	218236	FAM120A	3224.5	3321.1	3172.2	4433.6	4637.6	4209.3	1.36658	0.00082429
Q9ERG0	ENSMUSG00000023022	65970	Lima1	5959.6	6447.9	6605.2	8683.3	8825.8	8482.7	1.36706	0.00043957
Q61578	ENSMUSG00000018861	14149	Fdxr	9484.4	10092	10139	13628	13684	13319	1.36733	0.000109295
Q921L6	ENSMUSG00000031078	13043	Cttn	12090	12391	12240	16680	16880	16658	1.36755	2.29244e-06
Q9DBE8	ENSMUSG00000039740	56737	Alg2	4836.8	5006.2	5046.5	6917.8	6817	6660.3	1.36974	4.92255e-05
Q3V089	ENSMUSG00000070732	329207	Rbm44	21561	21649	22231	29529	30545	29692	1.3717	2.81472e-05
Q6PHN9	ENSMUSG00000029518	77407	Rab35	4473.9	4591.4	4689	6447.8	6482.5	5942.8	1.37213	0.000770529
A2A9K3	ENSMUSG00000037443	70012	Cep85	4988.3	5231.3	5007.7	7155.8	7020.6	6732.8	1.37311	0.000209786
A0A0A6YVR9	ENSMUSG00000015790	20930	Surf1	4567	4596.1	4761.1	6350.5	6568.6	6219	1.37442	0.000125818
Q8JZR0	ENSMUSG00000024981	433256	Acsl5	852.31	952.21	868.08	1219.4	1233.1	1223.2	1.37519	0.000433665
D3Z3A8	ENSMUSG00000039585	270163	Myo9a	6711.3	7079.9	6961.6	9703.3	9559.6	9298.6	1.37625	8.50824e-05
Q8C163	ENSMUSG00000042787	208194	Exog	2108.4	2054.9	2273.6	2938.7	3019.5	2901.6	1.37635	0.000409915
P57716	ENSMUSG00000003458	59287	Ncstn	5600.6	5561.7	5700.9	7652.5	7865.3	7703.7	1.37703	1.00255e-05
Q9DCF9-2	ENSMUSG00000027828	67437	Ssr3	4128.6	4342.9	4374.1	5754.2	6141.3	5796.2	1.37723	0.000368359
P26039	ENSMUSG00000028465	21894	Tln1	30429	31800	31991	43065	43602	43097	1.37724	2.22788e-05
P20108	ENSMUSG00000024997	11757	Prdx3	15976	16417	17166	22438	23340	22532	1.37835	0.000155944
G3UYG6	ENSMUSG00000048000	227331	Gigyf2	5296.9	5722.4	5640.2	7856.8	7647.7	7485.9	1.37999	0.000235709
Q8BTX9	ENSMUSG00000034189	72552	Hsdl1	3734.1	3564.6	3843.9	5014.4	5202.2	5162.7	1.38019	0.000142153
Q8CHT0	ENSMUSG00000028737	212647	Aldh4a1	19866	20580	21336	28533	28537	28217	1.38044	5.71126e-05
P81117	ENSMUSG00000030659	53322	Nucb2	2543.4	2658.2	2591.7	3607.7	3577.3	3581.6	1.38147	8.84775e-06
E9QAB5	ENSMUSG00000033255	333669	Gm5134	2285.7	2309.2	2351.6	3147.6	3237.2	3219.4	1.38254	1.21435e-05
P10649	ENSMUSG00000058135	14862	Gstm1	17211	17309	17684	24246	24181	23790	1.38335	5.07534e-06
E9QP09	ENSMUSG00000040327	78309	Cul9	3949.5	4219.8	4152.5	5899.7	5562.5	5583.8	1.38337	0.000317494
O55022	ENSMUSG00000006373	53328	Pgrmc1	7295.9	7827.1	7741.5	10532	10939	10181	1.38431	0.000433835
Q8CE90-4	ENSMUSG00000002948	26400	Map2k7	1209.7	1253.1	1248.8	1708	1685.9	1746.7	1.38491	2.9438e-05
P10852	ENSMUSG00000010095	17254	Slc3a2	14925	14588	15060	20806	20617	20344	1.38574	7.83569e-06
Q91XD7	ENSMUSG00000030284	171508	Creld1	1581.6	1667.9	1659.6	2309.7	2266.5	2233.2	1.38702	5.66819e-05
Q6ZPR1	ENSMUSG00000031631	66756	Cfap97	10947	11358	11750	15895	15883	15478	1.38763	8.21142e-05
A2ADH1	ENSMUSG00000031232	67075	Magt1	4980.1	5106.6	5260.6	6962.7	7471.2	6866.9	1.38789	0.000628897
Q9WTI7-3	ENSMUSG00000017774	17913	Myo1c	24814	25557	26696	35512	36253	35264	1.38877	8.83784e-05
Q9CY27	ENSMUSG00000031708	106529	Tecr	4434.3	4462.2	4709.3	6200.1	6601.6	6114	1.39024	0.000523908
A2ARZ3	ENSMUSG00000075249	241516	Fsip2	5015.1	5168.3	5287.9	7245.1	7221.8	7060.4	1.39141	3.28208e-05
Q9QZ67	ENSMUSG00000020525	53892	Ppm1d	2827.3	2899.5	2983.7	4186.3	3892.8	4042.8	1.3916	0.000291202
Q9Z2I8	ENSMUSG00000061838	20917	Suclg2	12066	12217	12603	16978	17599	16796	1.39274	7.719e-05
G5E8A0	ENSMUSG00000022807	106326	Osbpl11	1222.5	1244.1	1298.6	1727.5	1734.9	1795.5	1.39634	9.09621e-05
A0A0R4J0P1	ENSMUSG00000031969	66948	Acad8	10803	12034	11677	16310	16132	15790	1.39745	0.000321929
Q8BPG6	ENSMUSG00000025538	67902	Sumf2	1193.2	1276.6	1320	1727	1852.2	1720.5	1.39831	0.0008931
Q9DAG5	ENSMUSG00000036557	75467	1700011E24Rik	2268.4	2199.9	2336.3	3179.6	3256	3080	1.39835	0.000149611
Q0HA38	ENSMUSG00000034848	73668	Ttc21b	15917	16587	16691	23018	23148	22634	1.39851	2.21751e-05
Q9QWV4	ENSMUSG00000048416	17349	Mlf1	14908	14863	14956	21387	20989	20200	1.39906	7.00923e-05
P14152	ENSMUSG00000020321	17449	Mdh1	8838.7	9127.1	9544.6	12692	13177	12622	1.39913	0.000169277
A0A494BB08	ENSMUSG00000047810	78317	Ccdc88b	2817.4	3093.2	3162.6	4221	4308.8	4178.7	1.40062	0.000416427
Q8VCF0	ENSMUSG00000037523	228607	Mavs	1739.6	1838.3	1822.2	2628.3	2461.5	2477.3	1.40121	0.000297305
Q8CDG1	ENSMUSG00000033644	57746	Piwil2	32002	31980	33124	45285	46058	44734	1.40132	1.75336e-05
Q91YR1	ENSMUSG00000022451	19230	Twf1	593.87	553.83	592.2	838.84	807.26	793.09	1.40168	0.0002438
Q62426	ENSMUSG00000005054	13014	Cstb	996.01	943.61	1007.9	1313.7	1383.3	1434.9	1.40169	0.00060788
A0A286YDU8	ENSMUSG00000108929	668310	Cc2d2b	450.43	450.87	514.45	670.34	652	663.5	1.40239	0.00097589
A2AH25	ENSMUSG00000027247	228359	Arhgap1	5480.1	5496.4	5904.8	7927.4	7989	7771.5	1.40318	0.000121229
P63037	ENSMUSG00000028410	15502	Dnaja1	14302	14131	14309	19758	20512	19843	1.40641	1.91376e-05
Q61753	ENSMUSG00000053398	236539	Phgdh	2001.5	1966.6	2176.6	2857.6	2937.4	2861	1.40863	0.000280158
Q9D4J1	ENSMUSG00000026255	98363	Efhd1	3393.8	3414.8	3608.1	4957.5	4985	4747.7	1.41022	0.000148565
Q8K411	ENSMUSG00000021193	69617	Pitrm1	19747	19642	19370	27121	28539	27278	1.41149	6.37342e-05
A0A2I3BPX3	ENSMUSG00000064210	105722	Ano6	1587.9	1676.9	1669.9	2298	2321.1	2351.6	1.4125	3.11371e-05
Q91Z53	ENSMUSG00000035637	76238	Grhpr	2525.1	2576.1	2658.2	3620.3	3684.8	3658.2	1.41285	1.56736e-05
Q9R0P5	ENSMUSG00000015932	56431	Dstn	2779.5	3106.4	3166.8	4316.7	4242.3	4237.2	1.41348	0.000531801
Q9R0E1	ENSMUSG00000004846	26433	Plod3	4522.5	4768.4	4700.8	6417.7	6829.3	6551.8	1.41501	0.00016614
Q8BP00-2	ENSMUSG00000022837	320299	Iqcb1	2230.8	2444.1	2396.1	3361.2	3349.5	3309.6	1.41704	0.000121621
Q6PGF7	ENSMUSG00000074030	102058	Exoc8	3210.9	3336.8	3554.2	4716.2	4831.8	4789.6	1.41926	0.000182329
A2ALW5	ENSMUSG00000070972	72429	Dnajc25	1953.6	2015	2054.7	2971	2765.3	2814.7	1.41958	0.000252641
Q9QYJ0	ENSMUSG00000031701	56445	Dnaja2	13200	13447	13567	18973	19169	18956	1.41984	1.59184e-06
D3Z2F7	ENSMUSG00000029465	56378	Arpc3	4727.1	4527	4768.4	6661.5	6739	6511.5	1.41997	3.98287e-05
Q8CI94	ENSMUSG00000033059	110078	Pygb	2854.3	2990.1	2901.2	4217.2	4165.1	4044.5	1.42087	4.58636e-05
A0A1W2P832	ENSMUSG00000021027	56784	Ralgapa1	2950.1	3023.7	3029.1	4295.5	4236.3	4262.9	1.42113	2.07951e-06
P42208	ENSMUSG00000026276	18000	Septin2	3834.1	3652.2	3793	5359.7	5411.7	5263.3	1.42157	2.27386e-05
E9Q7C3	ENSMUSG00000014782	102075	Plekhg4	1173.5	1276.9	1292.4	1843.3	1760.2	1724.5	1.42342	0.000500981
P05202	ENSMUSG00000031672	14719	Got2	23403	23867	24492	33895	34674	33664	1.42461	2.07179e-05
Q9QXT0	ENSMUSG00000025381	56530	Cnpy2	2809.7	2804.1	2773.2	3984.4	4136.2	3841.7	1.42624	0.000155642
F7AAP4	ENSMUSG00000026463	381290	Atp2b4	28046	29693	29726	41649	41773	41354	1.42658	2.58036e-05
Q8CC47	ENSMUSG00000015027	50917	Galns	1102.8	1214.6	1141.7	1648.8	1668.1	1624.3	1.42834	0.000148419
P24668	ENSMUSG00000007458	17113	M6pr	9300.2	9507.7	10009	13702	13931	13559	1.42942	6.35878e-05
F8VQC7	ENSMUSG00000021843	16709	Ktn1	3801.5	4099.8	4186.7	5814.6	5762.8	5703.2	1.42953	0.000138767
A1L3P4	ENSMUSG00000060681	236794	Slc9a6	378.94	348.63	361.2	510.75	522.47	524.61	1.43042	8.98901e-05
Q62261	ENSMUSG00000020315	20742	Sptbn1	50049	51534	51959	73120	74433	72119	1.43069	1.54586e-05
P28271	ENSMUSG00000028405	11428	Aco1	573.84	648.49	648.11	912.66	901.44	863.11	1.4311	0.000752226
Q9D7H3	ENSMUSG00000000339	66368	RtcA;Rtca	2650.6	2756.3	2800.6	3781.5	4102	3874.3	1.43252	0.000354349
Q62465	ENSMUSG00000034993	26949	Vat1	2480.7	2650.2	2742.4	3768.1	3800.1	3715.1	1.43305	0.000146346
A0A0R4J0T8	ENSMUSG00000054277	66251	Arfgap3	13725	14200	14139	19895	20246	20152	1.43335	4.84217e-06
Q9D495	ENSMUSG00000025480	74075	Syce1	15482	16118	16446	22788	23363	22755	1.43416	3.57836e-05
B2RX88-2	ENSMUSG00000056763	211660	Cspp1	811.84	827.52	771.1	1112	1205.4	1142.1	1.43502	0.000410715
Q8BXZ1	ENSMUSG00000024614	67988	Tmx3	7263.6	7356.7	7486.8	10368	10795	10569	1.43536	2.10505e-05
Q8BH07	ENSMUSG00000026960	65103	Arl6ip6	1105.5	1190.7	1224.2	1697.1	1674.3	1682.4	1.43545	0.00014222
Q6P9N1	ENSMUSG00000028995	84652	Fam126a	1749	1834.8	1864.9	2522.1	2734	2578.3	1.43777	0.00038759
Q6DFW5	ENSMUSG00000037400	76295	Atp11b	7955.6	8679.4	8647.6	11924	12404	12055	1.43904	0.000179553
Q99PU5	ENSMUSG00000032281	94180	Acsbg1	14668	15120	15189	21479	21581	21726	1.44042	3.1824e-06
Q6PF96	ENSMUSG00000027809	66841	Etfdh	18372	18417	18755	26186	27350	26485	1.44067	2.48554e-05
A0A0R4J0G0	ENSMUSG00000040618	74551	Pck2	9689.8	10832	9988.9	14936	14786	14292	1.44256	0.000333077
Q9CW46	ENSMUSG00000111497	71766	Raver1	3807.8	3705	3934	5239.1	5725.6	5572.4	1.44465	0.000427703
Q9CXE7	ENSMUSG00000063406	73130	Tmed5	2281	2251.8	2448.5	3385	3403.9	3301.4	1.44527	0.000113858
Q61687	ENSMUSG00000031229	22589	Atrx	1626.8	1796.2	1773.3	2512.9	2443.7	2556.9	1.44585	0.000245744
Q8BL86	ENSMUSG00000051098	72852	Mblac2	4484.4	4739.6	4487.4	6667.8	6566.9	6597.9	1.4464	2.21066e-05
P63328-2	ENSMUSG00000028161	19055	Ppp3ca	2047.6	1916.4	2025.2	2944.1	2985.4	2744.5	1.4482	0.00045395
A2BHN6	ENSMUSG00000027180	57443	Fbxo3	727.71	740.13	682.61	1020.2	1058.6	1049.3	1.45441	9.98269e-05
Q91WG5	ENSMUSG00000028944	108099	Prkag2	4333.8	4500.2	4666.4	6651.5	6351.4	6634.1	1.45452	0.000116092
Q9D6I7	ENSMUSG00000029270	67266	Fam69a	1331.7	1393.6	1451.8	2014.3	2035.9	2026.2	1.45458	5.63856e-05
P20444	ENSMUSG00000050965	18750	Prkca	1971.5	2182.6	2296.1	3205.1	3123.2	3061.7	1.4557	0.000701487
Q3UPN1	ENSMUSG00000027962	22329	Vcam1	4484.3	4904.7	4744.5	6980.8	6930.3	6720	1.4597	0.000120972
Q8BGC0	ENSMUSG00000067873	72459	Htatsf1	1720.2	1840.4	1908	2679.7	2586.4	2718.7	1.46003	0.000241203
Q9D9U9	ENSMUSG00000026546	71870	Cfap45	7493.9	7577.7	7781.5	11105	11497	10790	1.46114	9.25525e-05
Q6KAR6	ENSMUSG00000034152	211446	Exoc3	977.12	976.14	1090.3	1527.3	1459.2	1461.1	1.46116	0.000442811
A0A3Q4L2S1	ENSMUSG00000039183	26426	Nubp2	615.58	674.35	629.02	948.19	896.18	961.93	1.46217	0.000381898
A0A0N4SWD7	ENSMUSG00000030231	109135	Plekha5	9115.5	9496.2	9776.8	13747	13876	13903	1.46276	2.45301e-05
Q5SSK3	ENSMUSG00000046909	68550	Tefm	2556.5	2714.5	2706.8	3784.5	3989.4	3900.9	1.46335	9.62738e-05
Q60648	ENSMUSG00000000594	14667	Gm2a	4885	4970.5	5203.9	7328.7	7642.4	7089.3	1.46486	0.000233959
E9QA15	ENSMUSG00000029761	109624	Cald1	1118.9	1154	1129.2	1675.3	1664.9	1647.3	1.46587	2.35362e-06
P21278	ENSMUSG00000034781	14672	Gna11	2629.9	2590.5	2723.2	3876.8	3855.8	3913.6	1.46605	8.62351e-06
Q3TFI6	ENSMUSG00000090019	16205	Gimap1	1143	1178.4	1117.9	1665.3	1669.4	1718	1.46897	2.49989e-05
P01901	ENSMUSG00000061232	14972	H2-K1	2210.9	2238.5	2270.1	3276.4	3361.5	3251.7	1.47171	9.33373e-06
E9QLB2	ENSMUSG00000039246	226791	Lyplal1	1980	1969.3	2092.2	2922.6	3028.2	2944.6	1.4723	4.7837e-05
Q9JIM1-2	ENSMUSG00000023942	63959	Slc29a1	1598.1	1730.1	1618.1	2459.2	2485.9	2354.4	1.47565	0.000166352
P16332	ENSMUSG00000023921	17850	Mut	5136	5203.1	5293.1	7749.8	7781.1	7572.8	1.47793	6.10298e-06
P05532-2	ENSMUSG00000005672	16590	Kit;Csf1r	1437.5	1464.7	1432.6	2179.4	2136.6	2091.5	1.47804	1.4414e-05
Q80W54	ENSMUSG00000043207	230709	Zmpste24	7579.2	7470.8	7565.4	11123	11376	10931	1.47818	1.11129e-05
D3YTP3	ENSMUSG00000021704	382793	Mtx3	2753	2675.5	2918.8	4236.8	4171	3932.1	1.47825	0.000342087
Q8BH80	ENSMUSG00000054455	56491	Vapb	11808	12255	12318	17786	18108	17919	1.47914	6.22148e-06
P14873	ENSMUSG00000052727	17755	Map1b	722.91	757.15	696.34	1032.2	1124.6	1065.1	1.48016	0.000416641
B2RXS4	ENSMUSG00000036606	140570	Plxnb2	8146.4	8835.1	8669.9	12532	12787	12656	1.48041	4.86523e-05
A2AAN0	ENSMUSG00000020792	53413	Exoc7	1340.7	1363.2	1327.4	1991.3	2015.1	1964.9	1.48111	3.48131e-06
A0A0G2JF33	ENSMUSG00000058503	68152	Fam133b	1700	1790.2	1877.9	2723.6	2603.2	2627.9	1.48176	0.00016647
Q62425	ENSMUSG00000029632	17992	Ndufa4	12020	11766	12343	17771	18003	17786	1.48245	5.86736e-06
Q9CQI6	ENSMUSG00000031827	72042	Cotl1	4518.3	4616.1	4742.6	6861.8	6865.6	6856	1.48324	4.2611e-06
A0A140LHU9	ENSMUSG00000004565	50767	Pnpla6	1782.5	1704.1	1728.6	2573.6	2639.4	2538.6	1.48625	2.30188e-05
Q9D328	ENSMUSG00000033578	67564	Tmem35	3901.5	4009.6	3816.8	5637.1	6030.8	5783.5	1.48798	0.000116992
O35435	ENSMUSG00000031730	56749	Dhodh	2360	2352.9	2220.8	3336.8	3581.5	3401.9	1.48834	0.000194888
Q62087	ENSMUSG00000029759	269823	Pon3	2013.4	2215.9	2211.1	3164.3	3092.3	3332.3	1.48879	0.000422382
Q99K28	ENSMUSG00000027255	77038	Arfgap2	3394.6	3778.4	3588.7	5377.6	5488.7	5160	1.48915	0.000281724
A0A571BF50	ENSMUSG00000118454	384605	Wdr88	285.38	316.22	310.73	456.57	447.29	455.65	1.48961	0.000115497
Q9D3P8	ENSMUSG00000016495	67759	Plgrkt	2175.9	2159.5	2171.1	3164.2	3382.1	3148	1.48987	0.000148949
P32883-2	ENSMUSG00000030265	16653	Kras	1042.7	1072.2	1175.4	1594.8	1729.9	1582.1	1.49114	0.000970199
Q9JI11	ENSMUSG00000018209	58231	Stk4	1568.8	1500.1	1435.9	2212.6	2278	2231.6	1.49212	6.72558e-05
Q9JJ28	ENSMUSG00000002812	14248	Flii	1701.4	1922.9	1926.6	2759.5	2832.5	2696.7	1.49313	0.000410496
Q6ZQM8	ENSMUSG00000090124	394432	Ugt1a7c	8828	8915.9	8824.8	13192	13602	12907	1.49426	2.78435e-05
P32507	ENSMUSG00000062300	19294	Pvrl2	2337.2	2539.1	2574.3	3673.5	3766.9	3700.8	1.49528	9.88019e-05
Q8CGA3	ENSMUSG00000038178	215113	Slc43a2	2020.2	2192.9	2029.4	3096.3	3113.6	3133.8	1.49671	5.48631e-05
A2AUE1	ENSMUSG00000000826	13002	Dnajc5	982.24	1129.6	1060.2	1503.6	1653.6	1596.7	1.49853	0.000986156
Q9D4H1	ENSMUSG00000021357	66482	Exoc2	1074.4	1156.5	1168.3	1691.6	1681.4	1722.9	1.499	6.06597e-05
Q6IRU5-2	ENSMUSG00000047547	74325	Cltb	9637.7	9884.3	9945.1	14878	14810	14507	1.49979	4.89626e-06
P97449	ENSMUSG00000039062	16790	Anpep	7033.4	7116.7	7350	10478	11215	10554	1.49983	0.000143283
Q09143	ENSMUSG00000041313	11987	Slc7a1	1562.8	1601.4	1786.4	2430.6	2445.7	2568.1	1.50364	0.000522842
D3Z0W7	ENSMUSG00000061707	231885	Gm4871;1700018F24Rik	1403.9	1331.5	1301.6	1997.1	2001.1	2093.7	1.50889	9.75913e-05
O35382	ENSMUSG00000029763	20336	Exoc4	1565.3	1790.4	1730.8	2558.3	2598.4	2525.9	1.51029	0.000253349
A0A1D5RM70	ENSMUSG00000110591	78672	Gm21119;Gm15319;4930467E23Rik	1733.4	1824	1843.5	2664.8	2796.8	2702.5	1.51152	5.91385e-05
Q9Z0H4-9	ENSMUSG00000002107	14007	Celf2	2234.2	2335.8	2370.6	3491.5	3643.2	3360.3	1.51204	0.000204393
Q8BWF0	ENSMUSG00000035936	214579	Aldh5a1	2369.3	2520.6	2344	3736.8	3627	3582.7	1.51315	6.60491e-05
Q9JHJ0	ENSMUSG00000058587	50875	Tmod3	6914.7	7543.4	7422.1	10984	11213	11006	1.51747	5.21183e-05
Q8VDD5	ENSMUSG00000022443	17886	Myh9	42718	42814	43184	64342	66098	64949	1.51798	1.99425e-06
E9QLX9	ENSMUSG00000025912	17864	Mybl1	873.88	915.12	935.97	1370	1408.9	1367.3	1.52137	3.09273e-05
Q8C0Z1	ENSMUSG00000024187	106581	Itfg3	926.45	968.46	957.96	1436.6	1440.2	1465.1	1.52176	5.6398e-06
P68510	ENSMUSG00000018965	22629	Ywhah	5752.4	5800	6011.2	8907.5	9062.6	8779.5	1.52298	1.14714e-05
Q9JJF9	ENSMUSG00000027366	66552	Sppl2a	1254.6	1199.7	1106.6	1795.4	1865.4	1764.7	1.52348	0.000290937
Q91VW3	ENSMUSG00000028843	73723	Sh3bgrl3	3549	3653.1	3832.4	5632.4	5625.1	5569.2	1.52487	2.2395e-05
Q9D020	ENSMUSG00000029780	107569	Nt5c3a	1292.2	1292.6	1482.8	2066.3	2153.2	1990	1.52645	0.000832911
G3X8R0	ENSMUSG00000005873	13476	Reep5	5562.2	5616.2	5620.5	8543.9	8690.4	8427.9	1.52758	2.93571e-06
O55098	ENSMUSG00000020272	20868	Stk10	288.24	260.34	245.26	396.36	396.75	421.28	1.5291	0.000738987
P29416	ENSMUSG00000025232	15211	Hexa	448.55	396.55	372.27	631.35	617.58	613.43	1.52939	0.000746829
Q9CQE1	ENSMUSG00000015247	66536	Nipsnap3b	667.89	724.15	723.92	1053.1	1030.8	1156.5	1.53116	0.000954743
B8JKV0	ENSMUSG00000068250	232566	Amn1	5153.8	5607.9	5391.8	8205.8	8338.5	8197.7	1.53165	3.26907e-05
Q9CY64	ENSMUSG00000001999	109778	Blvra	769.47	899.49	874.12	1292.7	1303.5	1302.7	1.53293	0.000347776
Q08857	ENSMUSG00000002944	12491	Cd36	3080.9	3257.5	3268.4	4892.2	5016	4837.5	1.53487	2.88379e-05
Q8BL66	ENSMUSG00000036499	216238	Eea1	7472.8	7676.6	7803	12178	11601	11460	1.53528	6.89101e-05
Q9Z247	ENSMUSG00000029781	27055	Fkbp9	2433	2573.2	2430.4	3834.5	3868.1	3726.5	1.5368	3.08996e-05
Q9D7J9	ENSMUSG00000039063	67856	Echdc3	3329.4	3362.4	3561	5312.5	5253.2	5200.8	1.53772	2.04369e-05
G3UZG6	ENSMUSG00000026456	72017	Cyb5r1	2635.7	2864.1	2798.5	4330.2	4271	4162.5	1.53805	5.89991e-05
Q9CU62	ENSMUSG00000041133	24061	Smc1a	8875.2	9366.9	9402.5	14270	14211	14039	1.53807	1.12036e-05
P47754	ENSMUSG00000015733	12343	Capza2	2465.9	2665	2663.4	3957.7	4048.3	3986	1.53849	3.97911e-05
Q8VCW8	ENSMUSG00000076435	264895	Acsf2	11521	11876	12399	18301	18738	18035	1.53854	3.96148e-05
P24549	ENSMUSG00000053279	320092	Aldh1a1	6904.8	6964.8	6998.7	10726	10634	10750	1.53867	1.22028e-07
Q8BGC4	ENSMUSG00000049090	225791	Zadh2	3063.2	3302.1	3423.8	5009.7	5054.7	5015.2	1.54039	7.89418e-05
A0A1B0GSK5	ENSMUSG00000019539	52377	Rcn3	382.83	434.17	461.3	675.04	642.61	653.85	1.54186	0.000749589
A0A2I3BQS6	ENSMUSG00000037487	70790	Ubr5	12287	12325	12456	19084	19110	18962	1.54191	6.5931e-08
Q80X32	ENSMUSG00000045767	78521	B230219D22Rik	542.6	575.96	637	934.15	893	882.52	1.54317	0.000562746
Q9WUU7	ENSMUSG00000016256	64138	Ctsz	2585.3	2802.9	2714.2	4052	4265.8	4192	1.5439	7.88832e-05
Q9DA01	ENSMUSG00000017733	75526	Eppin	2149.5	2177.9	2196.4	3383	3389.7	3305.8	1.5448	2.51355e-06
D3Z783	ENSMUSG00000001729	11651	Akt1;Akt2	1069.7	1156.5	1115.2	1770.4	1763.1	1629.7	1.54506	0.00031091
E9PXU2	ENSMUSG00000052593	11491	Adam17	437.08	458.79	489.76	727.58	727.44	686.69	1.54526	0.00024975
Q6PCM1	ENSMUSG00000053470	104263	Kdm3a	8701.8	8578.1	9085.9	13381	13750	13661	1.54714	1.41803e-05
Q62210	ENSMUSG00000057367	11797	Birc2	3001.9	3217	3216.8	4716.3	5189.9	4722.7	1.55032	0.000553316
A0A0R4J083	ENSMUSG00000026003	11363	Acadl	8796.1	8821	8810.5	13732	13783	13475	1.55101	8.99734e-07
Q99LJ1	ENSMUSG00000028673	71665	Fuca1	1535.6	1620.2	1656.2	2449.4	2529.7	2496.1	1.55333	3.15056e-05
Q3TL44	ENSMUSG00000032109	270151	Nlrx1	3375.8	3818.9	3620.3	5687.1	5564	5561.1	1.55447	0.00012003
Q9EQ20	ENSMUSG00000021238	104776	Aldh6a1	14102	13898	14278	21599	22609	21552	1.55541	2.70111e-05
Q9D8U8	ENSMUSG00000027423	69178	Snx5	3331.2	3324.4	3507	5255.9	5359	5206.7	1.55679	1.46312e-05
B2RX14	ENSMUSG00000034610	230594	Zcchc11	1095	1189.3	1098	1766.7	1740	1769.4	1.55975	4.05989e-05
Q8K297	ENSMUSG00000034807	234407	Colgalt1	4462.1	4876.5	4723	7438.1	7343.1	7157.5	1.56015	5.67392e-05
P30115	ENSMUSG00000025934	14859	Gsta3	688.44	747.11	747.46	1143.1	1093.7	1173	1.56171	0.000174894
Q9QZ85	ENSMUSG00000054072	60440	Iigp1	1732.3	1662.5	1869	2753.1	2802.7	2666.1	1.56186	0.000170193
Q8CDU5	ENSMUSG00000023931	211482	Efhb	1237.5	1253.1	1254.7	2010.5	1891.1	1953.6	1.5632	3.58504e-05
Q9Z0P4	ENSMUSG00000035863	18483	Palm	8028.3	8495.1	8500.2	12966	13053	13106	1.5635	8.33528e-06
Q9CPV7	ENSMUSG00000024982	66980	Zdhhc6	1668.7	1803.6	1790	2824	2822.4	2585.5	1.56421	0.000389948
P53986	ENSMUSG00000032902	20501	Slc16a1	1649.9	1797.4	1723.8	2643.6	2802.1	2654.4	1.56631	0.00012551
P22437	ENSMUSG00000047250	19224	Ptgs1	3785.7	3909.3	3915.2	6135.1	6189.8	5869.6	1.56706	3.40133e-05
P05480	ENSMUSG00000027646	20779	Src	1485.4	1558.4	1699.1	2587.4	2481.7	2382.1	1.5709	0.000471772
A0A0G2JEG3	ENSMUSG00000029175	74919	Slc35f6	1665.6	1715.3	1704.4	2671.9	2757.2	2562	1.5713	7.78082e-05
Q791T5-2	ENSMUSG00000024012	56462	Mtch1	2177.9	2281.1	2295.7	3550.7	3616.7	3453	1.57221	2.83493e-05
Q9QUJ7-2	ENSMUSG00000031278	50790	Acsl4	734.2	702.56	709.01	1131.1	1189.8	1055.4	1.5732	0.00051389
P70227	ENSMUSG00000042644	16440	Itpr3	5950.4	6371.9	6437.7	9834.5	9896.4	9865.7	1.57761	1.94305e-05
Q80ZR8	ENSMUSG00000095040	69282	1700001J03Rik	2252.3	2573.6	2418.5	3866.1	3863.5	3711.1	1.57917	0.000190378
Q9EQP2	ENSMUSG00000027293	98878	Ehd4	2058.2	2230.9	2110.9	3329.4	3429	3353	1.57982	3.11545e-05
P62071	ENSMUSG00000055723	66922	Rras2	6338.6	6600.9	6441	10038	10352	10315	1.58429	7.17715e-06
Q9CR62	ENSMUSG00000014606	67863	Slc25a11	11977	12111	12205	19548	18998	19003	1.58566	3.36412e-06
Q62351	ENSMUSG00000022797	22042	Tfrc	15976	16097	16571	25608	26123	25427	1.58617	4.27059e-06
Q8C3X2	ENSMUSG00000030613	66365	Ccdc90b	3442.2	3490.5	3466.4	5565.5	5696.2	5244	1.58717	0.000113014
Q99JI6	ENSMUSG00000052681	215449	Rap1b	4634.4	4944.6	4712.9	7544.2	7560.4	7589.4	1.58785	7.57294e-06
P61982	ENSMUSG00000051391	22628	Ywhag	7303.5	7406.3	7519.5	11697	11747	11860	1.58815	6.4105e-07
O55126	ENSMUSG00000029432	14467	Gbas	10644	12127	11277	17899	18124	18097	1.5895	0.000104676
A0A0R4J007	ENSMUSG00000020092	27355	Pald1	485.26	567.46	530.5	860.09	796.21	861.55	1.58996	0.000629222
P09055	ENSMUSG00000025809	16412	Itgb1	11839	11745	12414	18752	19488	18998	1.59002	1.93323e-05
Q9DBU5	ENSMUSG00000029634	74132	Rnf6	7150.6	7416.9	7456.6	11608	11962	11455	1.59028	1.69808e-05
Q8BH95	ENSMUSG00000025465	93747	Echs1	13980	13935	14431	21825	23288	22235	1.59041	5.62886e-05
A0A494B9K4	ENSMUSG00000025026	27360	Add3	1762.1	1856	1821.7	2972.3	2908.3	2777.8	1.59157	7.17899e-05
Q9D8T4	ENSMUSG00000014177	67510	Tvp23b	546.81	528.18	554.18	889.32	852.09	854.95	1.59331	2.25786e-05
O35887	ENSMUSG00000029767	12321	Calu	3324	3561.4	3701.2	5666	5664.7	5537.6	1.59331	5.93443e-05
P10639	ENSMUSG00000028367	22166	Txn	4001.9	3853.1	4140	6351.1	6517.3	6257.5	1.59444	2.95573e-05
Q6IRU2	ENSMUSG00000031799	326618	Tpm4	2780.2	2577.8	3002.4	4259.1	4742.2	4343.7	1.59614	0.000999122
Q9CWK8	ENSMUSG00000034484	67804	Snx2	4319.5	4633.3	4537.2	7383.3	7212	6950.8	1.59715	6.73299e-05
Q8BXA1	ENSMUSG00000034109	73124	Golim4	1162	1185.9	1207.1	1812.5	2025.2	1848.2	1.59924	0.000449126
Q9CXP8	ENSMUSG00000038607	14700	Gng10	1424.5	1521.3	1665.7	2410.1	2582.3	2384.3	1.5995	0.000598061
Q61235	ENSMUSG00000041308	20650	Sntb2	2090.3	2151.1	2250.7	3425.8	3549.5	3411.3	1.59979	3.50919e-05
Q11136	ENSMUSG00000063931	18624	Pepd	3396.4	3358.1	3591	5507.8	5355	5690.2	1.59996	6.80872e-05
A2AMQ5	ENSMUSG00000058793	110911	Cds2	958.93	1072.4	1050	1617.6	1702.3	1611.6	1.60025	0.000170073
P62874	ENSMUSG00000029064	14688	Gnb1	1566.7	1622.1	1637.1	2541.6	2618.5	2579.2	1.60358	6.06309e-06
P70206	ENSMUSG00000030084	18844	Plxna1	1240.9	1358.1	1335.2	2043.9	2221.5	2047.8	1.60454	0.000321169
Q3UMR5	ENSMUSG00000009647	215999	Mcu	631.37	599.44	525.37	958.52	916.31	949.11	1.60766	0.000465382
O54724	ENSMUSG00000004044	19285	Ptrf	6016.7	6343	6448.5	10163	10150	9975.1	1.61033	1.1721e-05
F6TVP2	ENSMUSG00000027639	56045	Samhd1	2294.3	2233.7	2442	3717.7	3766.6	3741	1.61043	2.37065e-05
P40142	ENSMUSG00000021957	21881	Tkt	7403.5	7309.4	7673.7	12086	12312	11696	1.61228	2.66255e-05
Q8JZU2	ENSMUSG00000003528	13358	Slc25a1	11219	11446	11784	18249	18784	18524	1.61271	6.27561e-06
Q6GV12	ENSMUSG00000009905	70750	Kdsr	2360.8	2714.8	2679.3	4270.2	4127.1	4118	1.61378	0.000207335
O35639	ENSMUSG00000029484	11745	Anxa3	583.82	557.73	614.02	931.85	920.44	984.61	1.61559	0.000147583
Q4VAE3	ENSMUSG00000062373	74868	Tmem65	1786.7	1940.6	1927.6	3044.5	3166.4	2933	1.61688	0.000154036
A0A5F8MPB5	ENSMUSG00000027111	16403	Itga6	2260	2395.1	2286.7	3729.2	3769.7	3726.9	1.61704	5.17454e-06
Q3UNZ8	ENSMUSG00000033488	226527	Cryzl2	1408.4	1200.8	1309.4	2100	2135.2	2111.4	1.61945	0.000184597
Q9DB25	ENSMUSG00000036632	66248	Alg5	2899.5	2929.6	2760.2	4674.4	4630.4	4621.3	1.62126	5.32759e-06
Q9DBL1	ENSMUSG00000030861	66885	Acadsb	3413.6	3683.8	3805.4	6057.6	5792.9	5835.8	1.62212	9.06452e-05
Q9D516	ENSMUSG00000004994	67736	Ccdc130	2387.7	2384.2	2320.5	3804.8	3798.7	3905	1.62256	3.52271e-06
O55137	ENSMUSG00000072949	26897	Acot1;Acot2	2804.3	2936.5	3067.9	4814.8	4816.8	4675.7	1.62415	3.32572e-05
Q9DC51	ENSMUSG00000000001	14679	Gnai3	4109.5	4235.3	4307.8	6761.8	6985.8	6804.3	1.62427	8.07382e-06
Q9JIT1	ENSMUSG00000029130	56874	Rnf32	2138.6	2216.2	2539.5	3772.7	3823.2	3633.3	1.62867	0.000434943
A0A1L1STC8	ENSMUSG00000023277	23999	Twf2	772.48	818.88	900.17	1423	1319	1318.9	1.62963	0.00050722
P30999	ENSMUSG00000034101	12388	Ctnnd1	11047	11166	11386	18392	18294	18119	1.63113	6.32114e-07
P54116	ENSMUSG00000026880	13830	Stom	6534.2	6494.2	6726.6	10632	10978	10624	1.63166	7.00425e-06
Q8K3U4	ENSMUSG00000044863	266620	Defb36	1394.7	1373.8	1550.3	2447.2	2321	2293.1	1.63487	0.000235517
Q0EEE2	ENSMUSG00000039198	74675	Ptchd3	5528.8	5523.4	5926.8	9118.9	9239	9403.5	1.63501	2.15675e-05
P17012	ENSMUSG00000079509	22764	Zfx;Zfa	613.45	534.76	543.64	945.71	920.53	901.72	1.63568	0.00021267
A0A0A0MQ68	ENSMUSG00000003809	270076	Gcdh	1492.8	1558.5	1579.9	2419.1	2640.5	2529.6	1.63857	0.000139921
A0A1B0GSK8	ENSMUSG00000025510	12476	Cd151	5812.7	5788.2	6080.3	9451.2	10017	9507.9	1.63877	4.95158e-05
P15626	ENSMUSG00000040562	14863	Gstm2	9555.2	9842.3	9936.8	16146	16435	15501	1.63908	3.09562e-05
A0A1Y7VIT3	ENSMUSG00000043003	242505	Rasef	420.67	407.91	449.24	720.29	689.7	693.46	1.64562	5.99958e-05
O88587	ENSMUSG00000000326	12846	Comt	821.03	938.47	892.89	1516.2	1412.4	1437.5	1.64586	0.000248555
Q9QZI9	ENSMUSG00000017707	26943	Serinc3	996.46	1108.5	1133.3	1751	1795.3	1790.6	1.64788	9.46042e-05
Q61696	ENSMUSG00000091971	193740	Hspa1a;Hspa1b	559.19	570.12	598.27	876.41	975.13	996.55	1.64823	0.000650195
P29758	ENSMUSG00000030934	18242	Oat	4804.6	4827.6	5020.4	8035.1	8035.6	8110.6	1.65026	1.65696e-06
O55222	ENSMUSG00000030890	16202	Ilk	2129.5	2299.9	2394.3	3818.4	3660	3789.5	1.65119	8.52185e-05
Q99MW1	ENSMUSG00000023403	77485	Stk31	20988	21662	21999	35686	35484	35602	1.65155	1.29585e-06
O09114	ENSMUSG00000015090	19215	Ptgds	2282.2	2497.8	2495	3999.3	4014.7	4015.6	1.65346	2.46577e-05
P49935	ENSMUSG00000032359	13036	Ctsh	1791.8	1864.6	1847.3	3017.5	2988.9	3107.1	1.65577	8.69358e-06
Q31125	ENSMUSG00000024327	14977	Slc39a7	1849.5	1888.4	1787.7	2987.5	3205.4	2964	1.65706	0.000124091
D3Z7V3	ENSMUSG00000021870	83997	Slmap	24264	24429	24682	40385	41148	40056	1.65708	1.27781e-06
Q9D2H9	ENSMUSG00000031831	68270	Dnaaf1	7848	8164.4	7704.4	13040	13136	13162	1.65863	3.19678e-06
Q9EQH2	ENSMUSG00000021583	80898	Erap1	2422.1	2430.2	2557.9	4129.5	4162.9	4000.4	1.65881	1.62927e-05
Q00915	ENSMUSG00000046402	19659	Rbp1	2015.7	2071	2154.1	3352	3530.1	3476.1	1.65965	3.21976e-05
A0A0U1RP13	ENSMUSG00000030682	52858	Cdipt	840.45	889.83	782.54	1443.2	1404.4	1330.7	1.66253	0.000254032
Q9DBF1-2	ENSMUSG00000053644	110695	Aldh7a1	8619.2	8937.6	9318	14784	15328	14613	1.66417	3.58642e-05
Q3KNI6	ENSMUSG00000026063	74708	Pih1d3;E230019M04Rik	365.13	330.89	361.68	577.14	598.26	585.66	1.66436	4.74817e-05
H3BL08	ENSMUSG00000027035	241447	Cers6	986.22	934.66	996.09	1689.9	1650.4	1525.6	1.66791	0.000255364
P63213	ENSMUSG00000043004	14702	Gng2	2537.6	2594.4	2754.1	4386.8	4495.3	4288.6	1.67003	3.69397e-05
Q3UDW8-2	ENSMUSG00000037260	52120	Hgsnat	323.12	285.21	279.8	481.59	524.78	484.59	1.678	0.000498601
Q9QYI6	ENSMUSG00000014905	27362	Dnajb9	3318.7	3282.9	3447.3	5646.5	5781.2	5446	1.67909	3.16344e-05
Q9ERU3	ENSMUSG00000059878	67255	Znf22	1536.5	1423.1	1559	2531.3	2602.1	2461	1.68055	6.24347e-05
Z4YKB8	ENSMUSG00000028759	15441	Hp1bp3	18139	18539	18934	31065	31754	30802	1.68346	4.11086e-06
E9Q3X0	ENSMUSG00000030681	78388	Mvp	2837	2847.8	3215.2	4946.3	5112.8	4937.1	1.68489	0.00011957
Q9QXX4	ENSMUSG00000015112	50799	Slc25a13	1556	1557.6	1620.7	2626.5	2709.5	2642.5	1.68511	5.27787e-06
Q9D4Q1	ENSMUSG00000022431	67747	Ribc2	1612	1747.7	1820.9	2890.4	2985.3	2861.2	1.68633	7.8606e-05
Q04447	ENSMUSG00000001270	12709	Ckb;Ckm	244.1	241.46	269.15	399.14	458.56	416.69	1.68767	0.000924474
Q9DBS1	ENSMUSG00000030095	74122	Tmem43	2284.5	2618.8	2430.9	4111.6	4286	4001.9	1.69055	0.000186698
Q9D2D7	ENSMUSG00000019338	78266	Znf687	1480.3	1647.4	1658.1	2682.1	2772.2	2640.7	1.69132	9.17473e-05
P27808	ENSMUSG00000020346	17308	Mgat1	798.5	756.88	772.63	1241.4	1370.7	1333.8	1.69467	0.000180738
P27601	ENSMUSG00000020611	14674	Gna13	5193	5464.4	5541.7	9359.3	9172.5	8937.9	1.69571	2.01759e-05
F6ZQA3	ENSMUSG00000066306	101706	Numa1	1502	1569.7	1444.7	2563.6	2557.4	2539.4	1.69598	9.09454e-06
Q3UW53	ENSMUSG00000026483	63913	Fam129a	5014.3	5484.9	5241.1	8882.3	9079.6	8740.9	1.69642	2.6221e-05
Q9WTX2	ENSMUSG00000002731	23992	Prkra	1473.2	1471.9	1497.7	2517.2	2627.7	2416.3	1.70174	7.23963e-05
P60766	ENSMUSG00000006699	12540	Cdc42	2660.6	2650.7	2615.3	4441.8	4631.1	4438.3	1.70445	8.93344e-06
Q8K0U4	ENSMUSG00000025092	73442	Hspa12a	1728.8	1945.1	1928.3	3110.7	3226.7	3227.3	1.70719	7.70875e-05
Q8CHK3	ENSMUSG00000035596	77582	Mboat7	1435.6	1432.8	1632.3	2524.8	2530.5	2631.5	1.70775	0.00014123
Q6PHZ2	ENSMUSG00000053819	108058	Camk2d	3243.6	3331.1	3425.1	5622.4	5888	5578.9	1.70889	2.76671e-05
A2A6U3	ENSMUSG00000059248	53860	Septin9	2993.5	3031.6	3202.5	5295.1	5371.8	5132.1	1.71207	2.14275e-05
Q8BWT1	ENSMUSG00000036880	52538	Acaa2	15632	16230	16372	27482	27890	27285	1.71365	2.38298e-06
Q61792	ENSMUSG00000038366	16796	Lasp1	3992.6	3997.6	4172.4	7160	6942	6764.5	1.71557	2.29632e-05
P97479-2	ENSMUSG00000030761	17921	Myo7a	9588.4	9750.6	10026	17034	16919	16431	1.71576	6.30147e-06
Q80UG1	ENSMUSG00000044788	328035	Fads6	687	625.27	658.02	1145.2	1201	1036.3	1.71639	0.000797644
A2AEX8	ENSMUSG00000023092	14199	Fhl1	2387.8	2638.1	2585.9	4225.4	4511.3	4413.1	1.72746	8.31646e-05
P61161	ENSMUSG00000020152	66713	Actr2	2491.5	2499.4	2676.1	4407.7	4487.9	4356.9	1.72842	1.27877e-05
Q7TNK1	ENSMUSG00000020037	71137	Rfx4	636.3	643.99	624.17	1138.2	1060	1096	1.72935	3.79074e-05
G3UWC2	ENSMUSG00000043943	72560	Naalad2	3781.7	4016.7	3953.1	6771.8	6926.2	6639.2	1.73054	1.23395e-05
Q6P8I2	ENSMUSG00000072145	385138	BC061237	1151.8	1347.4	1312	2351.4	2104	2142.3	1.73094	0.000681433
A0A1B0GR16	ENSMUSG00000040189	211535	Ccdc114	384.1	375.03	367	621.01	652.62	676.48	1.73104	8.2067e-05
A0A0R4J1Y7	ENSMUSG00000038991	105245	Txndc5	2390.4	2424	2681.1	4381.3	4365.3	4233	1.73155	5.95377e-05
A0A0R4J1K3	ENSMUSG00000039632	77609	Ccdc151	922.58	954.69	977.88	1783.3	1540.6	1622.1	1.73205	0.00067543
P55302	ENSMUSG00000029103	16976	Lrpap1	14834	15654	15398	26181	26821	26487	1.7323	3.26815e-06
P62880	ENSMUSG00000029713	14693	Gnb2	7432.2	7707.8	7829.3	13246	13453	13156	1.73511	2.7589e-06
A0A0A6YW28	ENSMUSG00000032612	22258	Usp4	8194.6	8352.5	7922.8	14636	13585	14255	1.73582	5.49377e-05
O08553	ENSMUSG00000022048	12934	Dpysl2	1605.9	1564.1	1701.6	2885.3	2826.8	2773.9	1.74178	2.03729e-05
P11881-8	ENSMUSG00000030102	16438	Itpr1	8438.2	9162.9	8986.5	15279	15800	15293	1.74409	1.85774e-05
E9Q9W4	ENSMUSG00000024600	225579	Slc27a6	445.04	438.63	516.48	800.63	788.24	856.07	1.74567	0.000430704
E0CXN5	ENSMUSG00000023019	14555	Gpd1	5818.4	6345.5	6386	10558	11037	10863	1.74973	3.59219e-05
P16330-2	ENSMUSG00000006782	12799	Cnp	1501.4	1555.2	1566.1	2749	2640	2709.7	1.75178	6.62557e-06
Q9WVA4	ENSMUSG00000026547	21346	Tagln2	2995.1	3176.5	3052.1	5371.7	5471.4	5341.4	1.75458	4.00499e-06
Q91VI7	ENSMUSG00000038650	107702	Rnh1	1638.5	1562.5	1727	2904.5	2934.1	2822.8	1.75744	2.79546e-05
Q8R5J9	ENSMUSG00000035199	65106	Arl6ip5	4591.3	4613.5	4531.1	7750.4	8343.9	8059.6	1.7584	3.64672e-05
Q8CDK3	ENSMUSG00000046192	214704	Iqub	1725.9	1681.1	1872.2	3046.2	3152.4	3091	1.75952	3.38267e-05
A0A0J9YV40	ENSMUSG00000004642	20492	Slbp	1622.2	1846.8	1828.9	3061.9	3105.8	3158.8	1.76027	6.45196e-05
Q3V3R1	ENSMUSG00000040675	270685	Mthfd1l	10079	10911	10919	18579	18771	18867	1.76177	9.93095e-06
K3W4T3	ENSMUSG00000019302	11975	Atp6v0a1	5554.5	5493.7	5645.7	9794.9	9992.8	9637.3	1.76257	2.89009e-06
Q3V3R4	ENSMUSG00000042284	109700	Itga1	4311.8	4620.4	4599.3	7917.1	8036.4	7904.9	1.76312	5.77885e-06
Q60770	ENSMUSG00000027882	20912	Stxbp3	2420.4	2705.6	2863.8	4771.7	4843.5	4472.8	1.76315	0.000295982
Q8R2Y0-2	ENSMUSG00000025277	66082	Abhd6	1126.6	1086.3	1178.2	2011.6	1966.1	2003.3	1.76351	8.73868e-06
Q8BH40	ENSMUSG00000019998	53331	Stx7	2399.7	2603.1	2640.8	4424.8	4609	4463.6	1.76574	3.12081e-05
P26041	ENSMUSG00000031207	17698	Msn	18754	18889	18627	32977	33785	32734	1.76818	1.57764e-06
P47738	ENSMUSG00000029455	11669	Aldh2	17626	17778	18241	31404	32678	30965	1.77176	1.45468e-05
[truncated: 374 more rows]
