# Supplementary material for: Regulation of Miwi-mediated mRNA stabilization by Ck137956/Tssa is essential for male fertility
Source: BMC Biol. 2023 Apr 17;21:89. doi: 10.1186/s12915-023-01589-z (PMC10111675; doi:10.1186/s12915-023-01589-z)
Supplement: Supplementary file 6 — Additional file 6. Includes individual values depicted in Figs. 1, 2, 3 and 5. [file 12915_2023_1589_MOESM6_ESM.xlsx]

## Sheet: Figure 1
Figure 1B	mouse #	1w	2w	18d	3w	4w	5w	6w	7w
	1	2.46841e-06	1.09689e-05	0.000874067	0.000731354	0.00117848	0.00141819	0.00131786	0.00153942
	2	2.09724e-06	1.15475e-05	0.000823772	0.000457228	0.00112627	0.00138409	0.00102722	0.00146264
	3	5.09757e-06	5.74582e-06	0.000807423	0.000777338	0.000821225	0.00169389	0.00146779	0.0016055
Figure 1I	Litter size				Figure 1J	Testis/body weight ratio
	mouse #	Ck137956+/-	Ck137956-/-			mouse #	Ck137956+/-	Ck137956-/-
	1	8	0			1	0.002891	0.001096
	2	8	0			2	0.002562	0.00101
	3	7	0			3	0.003153	0.000979
	4	8	0			4	0.003428	0.001597
	5	10	0			5	0.00374	0.001729
	6	5	0			6	0.002676	0.001326

## Sheet: Figure 2
Figure 2E	Spermatocytes(%)
	Lep			Zyg			Pac			Dip
	mouse #	Ck137956+/-	Ck137956-/-	mouse #	Ck137956+/-	Ck137956-/-	mouse #	Ck137956+/-	Ck137956-/-	mouse #	Ck137956+/-	Ck137956-/-
	1	10.58	14.67	1	14.12	22	1	63.53	54	1	11.17	9.33
	2	11.2	12.84	2	22.3	19.25	2	51.5	56.15	2	15	11.76
	3	10.8	10.52	3	18	14.48	3	60	60.53	3	11.2	14.47
Figure 2F	TUNEL positive tubules/total tubules(%)			TUNEL positive cells per tubule
	mouse #	Ck137956+/-	Ck137956-/-	mouse #	Ck137956+/-	Ck137956-/-
	1	13.3	32.3	1	1.2	2.3
	2	11	40.6	2	0.9	2.6
	3	9.5	30	3	1.5	3

## Sheet: Figure 3
Figure 3H	Realtive mRNA levels
		Ck137956+/-			Ck137956-/-
	mouse# Gene	1	2	3	1	2	3
	Tnp2	0.910394	1.0533	1.04284	0.0432901	0.0578707	0.0699396
	Prm1	0.920136	0.901049	1.20614	0.0112456	0.0117153	0.0208988
	Casb1	0.827524	0.835989	1.4455	0.00516814	0.00185722	0.0152374
	Ropn1	1.0417	0.981414	0.978151	0.145088	0.206319	0.328165
	Akap4	1.08921	0.829856	1.10633	0.134004	0.146939	0.304474
	Odf1	0.871167	1.28284	0.894804	0.169336	0.136718	0.35469
	Prm2	0.858072	1.09723	1.06213	0.0909767	0.130335	0.141542
	Tnp1	0.747773	1.04215	1.28322	0.0102768	0.0112145	0.0363115
Figure 3I	Realtive mRNA levels
		Ck137956+/-			Ck137956-/-
	mouse# Gene	1	2	3	1	2	3
	pre-Tnp2	0.875687	0.998019	1.14423	2.00203	0.937608	0.966885
	pre-Prm1	1.13385	0.904613	0.974945	0.966876	0.673487	0.880032
	pre-Casb1	0.939391	1.21499	0.876153	0.375293	0.926169	1.32032
	pre-Ropn1	1.53351	0.526495	1.23856	0.812604	0.62354	1.06874
	pre-Akap4	1.03097	0.685897	1.41414	0.450681	0.599355	1.00152
	pre-Odf1	1.14605	1.96277	0.444556	0.755968	0.937286	1.0421
	pre-Prm2	1.15722	0.861774	1.00274	1.30429	0.871398	1.398
	pre-Tnp1	1.41225	0.911753	0.776625	0.372076	0.27564	1.11643

## Sheet: Figure 4
Figure 4D	Miwi relative expression
	mouse #	Ck137956+/-	Ck137956-/-
	1	0.993666	0.637019
	2	0.960176	0.583995
	3	1.04616	0.48088
Figure 4E	Miwi relative mRNA levels
	mouse #	Ck137956+/-	Ck137956-/-
	1	1.02784	0.913044
	2	1.00902	0.953033
	3	0.964212	0.965022

## Sheet: Figure 5
Figure 5B	Realtive mRNA levels
		Ck137956+/-			Ck137956-/-
	mouse# Gene	1	2	3	1	2	3
	Ppp1cb	1.16836	0.905793	0.944918	0.650921	1.597	1.37365
	Atr	1.16724	0.847794	1.01053	0.619068	0.917106	1.01824
	Tox4	1.11938	0.87455	1.0215	1.09832	1.23681	1.07012
	Gfpt1	0.839443	1.22736	0.970594	0.524566	0.619391	0.923723
	Psmag	1.22928	0.774657	1.05012	0.653199	0.580382	0.91801
	Mdc1	1.01813	1.10748	0.886866	0.876851	1.57275	1.187
	Bc026590	1.01193	1.02423	0.96484	0.478357	0.867774	0.799799
Figure 5D	Realtive mRNA levels
		Ck137956+/-									Ck137956-/-
	mouse# Gene	1	2	3	4	5	6	7	8	9	1	2	3	4	5	6	7	8	9
	Tssk1	0.988676	0.950971	1.30684	1.04386	1.3534	1.45668	0.698879	0.614052	0.586643	0.454003	0.461222	0.35665	0.40839	0.340487	0.306147	0.528779	0.605617	0.642102
	Tssk2	0.927594	0.86577	1.19681	1.14095	1.25717	1.35527	0.779354	0.761353	0.715719	0.778616	0.798765	0.587442	0.606307	0.575718	0.505611	0.816518	0.885475	0.962794
	Tnp1	0.545951	0.147115	0.205183	0.726169	0.859453	0.979433	1.87165	1.81778	1.84727	0.111435	0.390342	0.252572	0.035575	0.030944	0.02639	0.02649	0.025791	0.024109
	Tnp2	1.71185	1.47501	2.16413	0.635354	0.670644	0.766121	0.527028	0.55245	0.497406	0.056967	0.059404	0.049727	0.238385	0.256897	0.220397	0.718374	0.683799	0.749433
	Prm2	1.9051	1.04509	1.03742	1.08163	1.1686	1.17943	0.409916	0.458442	0.714374	0.0224605	0.0120849	0.0127546	0.0293449	0.0281778	0.0344246	0.0641289	0.0428795	0.0393936
Figure 5E	Realtive mRNA levels
	Groups	NC			siCk137956			siMiwi			DK
	replicate# Gene	1	2	3	1	2	3	1	2	3	1	2	3
	Tssk1	1.74945	0.483356	1.18258	0.0318549	0.0371374	0.0179488	0.0417084	0.0790096	0.00712723	0.0449735	0.023317	0.0676675
	Tssk2	1.09252	0.822931	1.11226	0.208015	0.164092	0.234234	0.443201	0.583012	0.391787	0.276075	0.252579	0.210986
	Tnp1	0.654567	1.11896	1.36531	0.0514471	0.0968271	0.148242	0.220343	0.373218	0.43974	0.174023	0.304721	0.194263
	Tnp2	0.868395	0.86025	1.33862	0.0494341	0.0144453	0.0319046	0.229463	0.244873	0.217822	0.0436083	0.286529	0.0898986
	Prm2	0.741753	1.41102	0.955447	0.0328896	0.0412213	0.0744784	0.128575	0.143754	0.122761	0.0414072	0.283797	0.115818
Figure 5F		Tssk1 (normalized to 0h)								Tssk2 (normalized to 0h)
	time（h）	siMiwi			NC				time（h）	siMiwi			NC
	2	0.182412	0.152023	0.227885	0.653881	0.834954	0.636686		2	0.133723	0.111529	0.0896266	0.537842	0.567957	0.670902
	4	0.311697	0.13105	0.201791	0.699384	0.618439	0.660316		4	0.0710022	0.0779252	0.12049	0.536628	0.629774	0.638701
	12	0.09375	0.130465	0.150103	0.527789	0.464707	0.641237		12	0.118517	0.0889559	0.0996713	0.448807	0.461161	0.636448
		Tnp1 (normalized to 0h)								Tnp2 (normalized to 0h)
	time（h）	siMiwi			NC				time（h）	siMiwi			NC
	2	0.0470458	0.0747547	0.472015	0.811475	0.960743	0.70549		2	0.152971	0.0718343	0.0674945	0.811475	0.960743	0.70549
	4	0.0998806	0.120435	0.128242	0.546383	0.66604	0.633522		4	0.0228883	0.0235081	0.0393449	0.546383	0.66604	0.633522
	12	0.195269	0.0816531	0.0847493	0.468788	0.672103	1.02139		12	0.00734458	0.00210936	0.0130362	0.0708137	0.0673183	0.0673183
		Prm2 (normalized to 0h)
	time（h）	siMiwi			NC
	2	0.248577	0.212795	0.278085	0.0747547	0.472015	0.505504
	4	0.138268	0.120435	0.128242	0.152152	0.191535	0.140006
	12	0.284746	0.137447	0.0301032	0.140016	0.189598	0.239778
Figure 5G	replicate# Gene	NC			siCk137956			siCk137956+Flag-Miwi
		1	2	3	1	2	3	1	2	3
	Tssk1	1.08283	0.908455	1.00871	0.039261	0.161338	0.165656	0.795533	1.2596	1.16456
	Tssk2	1.20323	0.911482	0.885287	0.056772	0.089444	0.060923	2.86984	4.99452	5.13776
	Tnp1	1.12852	1.04521	0.826273	0.05228	0.074743	0.019469	3.38228	3.74066	5.68124
	Tnp2	1.43082	0.64735	0.921832	0.072385	0.185291	0.182935	3.28621	0.909087	0.668478
	Prm2	0.935155	0.906124	1.15872	0.000874	0.660661	0.373681	0.889494	0.937403	0.853978
Figure 5H	replicate# Gene	NC			siMiwi			siMiwi+HA-Ck137956
		1	2	3	1	2	3	1	2	3
	Tssk1	0.987918	0.907185	1.11579	0.67449	0.599249	0.482621	0.580923	0.537728	0.498576
	Tssk2	1.21487	0.875539	0.940145	0.257488	0.463678	0.418872	0.210244	0.355876	0.434132
	Tnp1	0.795906	1.16339	1.07549	0.191442	0.15666	0.645436	0.199168	0.363698	0.622777
	Tnp2	0.607042	1.36736	1.20475	0.255891	0.237316	0.07711	0.179914	0.509776	0.600396
	Prm2	0.582027	1.17274	1.46506	0.826993	0.306043	0.218776	0.188847	0.176684	0.353275
