# Supplementary material for: Regulation of Miwi-mediated mRNA stabilization by Ck137956/Tssa is essential for male fertility
Source: BMC Biol. 2023 Apr 17;21:89. doi: 10.1186/s12915-023-01589-z (PMC10111675; doi:10.1186/s12915-023-01589-z)
Supplement: Supplementary file 7 — Additional file 7. Includes individual values depicted in Additional file 1: Figure S1 and S4. [file 12915_2023_1589_MOESM7_ESM.xlsx]

## Sheet: Figure S1
Figure S1B	Body weight (g)				Figure S1C	Testis weight (mg)
	mouse #	Ck137956+/-	Ck137956-/-			mouse #	Ck137956+/-	Ck137956-/-
	1	36.49	43.7			1	103.5	47.4
	2	35.68	34.32			2	86.7	36.7
	3	39.49	39.21			3	124	37.2
	4	27.71	30.93			4	95	49.4
	5	28.58	32.34			5	106.9	55.9
	6	28.57	30.69			6	76.45	40.7

## Sheet: Figure S4
Figure S4A	Realtive piRNA levels
		Ck137956+/-			Ck137956-/-
	mouse# Gene	1	2	3	1	2	3
	piR-mmu-1	0.925887	1.32887	0.812756	1.39362	0.523478	1.0269
	piR-mmu-17	0.859162	1.38511	0.840313	0.524179	0.705737	0.803412
	piR-mmu-39	0.931052	1.42196	0.755334	1.3111	1.17962	0.948691
	piR-mmu-59	0.872412	1.14096	1.00463	1.31134	1.35966	0.976432
	piR-mmu-232	1.09472	1.24515	0.733628	1.51833	1.38226	1.20601
	piR-mmu-1937865	0.846516	1.30707	0.90379	1.29994	1.93144	1.9577
	piR-mmu-1933172	0.705755	1.1733	1.20764	1.33017	1.67452	1.12914
	piR-mmu-1930853	0.588823	1.31865	1.28791	1.4496	1.74342	1.32499
	piR-mmu-1928652	0.963243	1.00421	1.03381	1.14608	1.61263	2.37102
	piR-mmu-1927772	0.262926	2.19919	1.72943	2.95007	2.41464	2.28905
Figure S4C	Miwi relative mRNA levels					Figure S4D	Ck137956 relative mRNA levels
	replicate#	NC	siMiwi				replicate#	NC	siCk137956
	1	0.736711	0.350199				1	0.716226	0.194875
	2	1.03234	0.154758				2	0.709056	0.141865
	3	1.23095	0.380226				3	0.576673	0.198324
							4	1.99805	0.087259
Figure S4E	Realtive mRNA levels (normalized to 0h)
	Groups	NC			siCk137956			siMiwi			DK
	replicate# Gene	1	2	3	1	2	3	1	2	3	1	2	3
	Tssk1	0.679523	0.486434	0.943147	0.116975	0.113466	0.101698	0.426066	0.179553	0.195823	0.296169	0.103763	0.063665
	Tssk2	0.369705	0.513762	0.838428	0.125454	0.216124	0.172627	0.227041	0.114707	0.116358	0.122258	0.101802	0.110886
	Tnp1	0.492388	0.324272	0.253725	0.139912	0.066471	0.059157	0.107026	0.107251	0.231722	0.030404	0.010933	0.006937
	Tnp2	0.156936	0.162097	0.203575	0.009305	0.032021	0.028608	0.046258	0.032624	0.03662	0.0031	0.033467	0.035348
	Prm2	0.24922	0.342476	0.471173	0.043703	0.058252	0.102089	0.020883	0.009919	0.040158	0.0224	0.030558	0.008277
